# Supplementary material for: DNA methylome profiling of granulosa cells reveals altered methylation in genes regulating vital ovarian functions in polycystic ovary syndrome
Source: Clin Epigenetics. 2019 Apr 11;11:61. doi: 10.1186/s13148-019-0657-6 (PMC6458760; doi:10.1186/s13148-019-0657-6)
Supplement: Supplementary file 1 — Hypomethylated CpG sites were representative of 2063 genes. (XLSX 408 kb) [file 13148_2019_657_MOESM1_ESM.xlsx]

## Sheet: Diff-CpG-coordinates
chr	CpG-start	CpG-end	strand	p-value	q-value	Differential-Fold
chr1	110229823	110229823	-	4.76e-09	1.93e-06	-25.0039
chr1	55246811	55246811	-	1.17e-05	0.00173197	-25.0176
chr1	9713150	9713150	-	1.4e-05	0.00200846	-25.0375
chr1	248512095	248512095	-	9.75e-10	4.6e-07	-25.0613
chr1	1494734	1494734	-	1.04e-05	0.00157428	-25.1225
chr1	6526525	6526525	-	5.27e-05	0.00573116	-25.1244
chr1	161690782	161690782	-	1.81e-05	0.00246724	-25.1319
chr1	27636743	27636743	-	4.51e-06	0.000788142	-25.1464
chr1	228689083	228689083	-	9.28e-05	0.00874995	-25.1977
chr1	20140396	20140396	-	4.88e-05	0.00540762	-25.2319
chr1	149719557	149719557	-	2.1e-06	0.000414558	-25.2326
chr1	6521437	6521437	-	3.57e-05	0.00423764	-25.2551
chr1	38156660	38156660	-	6.35e-05	0.00659531	-25.2592
chr1	41461671	41461671	-	6.62e-09	2.59e-06	-25.2935
chr1	180086441	180086441	-	8.77e-05	0.00839615	-25.2947
chr1	208083695	208083695	-	0.000105962	0.00965292	-25.3049
chr1	226849761	226849761	-	2.02e-08	7.03e-06	-25.3439
chr1	12674483	12674483	-	4.05e-05	0.00467246	-25.3497
chr1	1288472	1288472	-	7.92e-07	0.000180108	-25.3731
chr1	87617917	87617917	-	2.65e-05	0.0033503	-25.3877
chr1	98510329	98510329	-	7.71e-06	0.00123244	-25.402
chr1	28298952	28298952	-	5.7e-05	0.0060775	-25.4073
chr1	42921403	42921403	-	1.27e-06	0.000270646	-25.41
chr1	156186375	156186375	+	8.54e-07	0.000192052	-25.4264
chr1	15541412	15541412	-	5.34e-06	0.0009064	-25.5067
chr1	16367198	16367198	-	3.5e-11	2.19e-08	-25.5378
chr1	147112704	147112704	-	2.95e-05	0.00364259	-25.5942
chr1	5346549	5346549	-	3.03e-05	0.0037177	-25.6447
chr1	1489671	1489671	-	2.65e-09	1.14e-06	-25.6459
chr1	176759927	176759927	-	7.38e-05	0.00739902	-25.6463
chr1	182858008	182858008	-	1.63e-09	7.36e-07	-25.6735
chr1	243651807	243651807	-	3.33e-07	8.46e-05	-25.7204
chr1	3157420	3157420	-	5.3e-05	0.00575385	-25.7412
chr1	203121060	203121060	-	1.96e-06	0.000392998	-25.7973
chr1	9675511	9675511	-	5.5e-05	0.00592244	-25.8065
chr1	2902067	2902067	-	7.87e-05	0.00776219	-25.8145
chr1	2254500	2254500	-	1.19e-09	5.52e-07	-25.8482
chr1	2427713	2427713	-	5.06e-05	0.00555966	-25.8621
chr1	246094283	246094283	-	1.13e-12	9.09e-10	-25.879
chr1	111015381	111015381	-	4.15e-06	0.000736395	-25.9689
chr1	206756991	206756991	-	5.14e-05	0.00562759	-25.984
chr1	147717297	147717297	+	5.33e-07	0.000127819	-26.0017
chr1	165086765	165086765	-	9.74e-05	0.00907919	-26.0189
chr1	150953705	150953705	-	6.59e-05	0.00679326	-26.081
chr1	52060972	52060972	-	2.03e-05	0.00270628	-26.087
chr1	1483010	1483010	-	8.8e-05	0.00841867	-26.1261
chr1	2799629	2799629	-	8.72e-06	0.00136177	-26.1689
chr1	26325510	26325510	-	0.000103476	0.00949114	-26.1836
chr1	53684526	53684526	-	1.68e-05	0.0023288	-26.2135
chr1	159676011	159676011	-	1.06e-05	0.00159385	-26.2329
chr1	31282570	31282570	-	3.19e-05	0.00387081	-26.2371
chr1	223303031	223303031	-	6.76e-05	0.00693287	-26.276
chr1	2996523	2996523	-	1.22e-05	0.00179091	-26.2961
chr1	5937392	5937392	-	1.13e-05	0.00168008	-26.3058
chr1	89518624	89518624	-	2.65e-07	6.92e-05	-26.3217
chr1	20670692	20670692	-	1.08e-05	0.00163101	-26.3889
chr1	3322276	3322276	-	7.42e-06	0.00119245	-26.3958
chr1	32740506	32740506	-	1.96e-05	0.00263254	-26.402
chr1	3234089	3234089	-	0	0	-26.4217
chr1	9713001	9713001	-	3.92e-05	0.00455529	-26.4272
chr1	2276372	2276372	-	1.27e-09	5.87e-07	-26.4637
chr1	40599113	40599113	-	1.62e-05	0.00226053	-26.4748
chr1	156186392	156186392	+	3.73e-06	0.000674318	-26.5803
chr1	42201944	42201944	-	2.02e-10	1.09e-07	-26.6233
chr1	248138014	248138014	-	4.55e-05	0.00512181	-26.7125
chr1	170002016	170002016	-	7.38e-09	2.85e-06	-26.7521
chr1	242162525	242162525	-	5.29e-06	0.000899773	-26.7857
chr1	15307412	15307412	-	5.18e-05	0.00565573	-26.7905
chr1	110613647	110613647	-	5.79e-05	0.00615253	-26.8323
chr1	3101821	3101821	-	1.5e-07	4.2e-05	-26.8382
chr1	46959426	46959426	-	3.77e-05	0.00442339	-26.8707
chr1	949450	949450	-	8.17e-06	0.00129168	-26.8831
chr1	112026153	112026153	-	6.95e-07	0.000160768	-26.8864
chr1	160851894	160851894	-	9.14e-07	0.000203199	-26.8879
chr1	46959378	46959378	-	5.04e-06	0.000864455	-26.9553
chr1	201426354	201426354	-	8.02e-08	2.39e-05	-26.9593
chr1	22677969	22677969	-	1.21e-10	6.83e-08	-26.9963
chr1	53098562	53098562	-	5.96e-05	0.00629544	-27.0075
chr1	204966429	204966429	-	2.33e-05	0.00301321	-27.0597
chr1	117528769	117528769	-	2.53e-05	0.00322407	-27.0637
chr1	41461604	41461604	-	1.05e-06	0.000228987	-27.0933
chr1	179713800	179713800	-	3e-07	7.72e-05	-27.1125
chr1	1328582	1328582	-	3.9e-07	9.69e-05	-27.1176
chr1	161186823	161186823	-	2.27e-05	0.00295688	-27.1268
chr1	205181262	205181262	-	4.43e-10	2.24e-07	-27.2059
chr1	21983612	21983612	-	4.99e-06	0.000858269	-27.2434
chr1	151011326	151011326	-	1.48e-06	0.000308562	-27.2727
chr1	949598	949598	-	8.02e-06	0.00127347	-27.2735
chr1	35661779	35661779	-	2.18e-09	9.6e-07	-27.288
chr1	1109877	1109877	-	5.6e-06	0.000943634	-27.4018
chr1	8042736	8042736	-	1.27e-09	5.84e-07	-27.4541
chr1	3090293	3090293	-	2.03e-06	0.000403667	-27.4684
chr1	2035799	2035799	-	1.25e-05	0.00182752	-27.4737
chr1	160146343	160146343	-	8.11e-07	0.000183613	-27.5599
chr1	225653215	225653215	-	4.94e-06	0.000851729	-27.5935
chr1	156878649	156878649	-	9.61e-05	0.00899268	-27.5966
chr1	156168705	156168705	-	1.73e-09	7.75e-07	-27.6042
chr1	10509704	10509704	-	0	0	-27.6316
chr1	227750893	227750893	-	6.87e-07	0.000159046	-27.6786
chr1	248342629	248342629	-	1.12e-06	0.000242352	-27.6805
chr1	3239993	3239993	-	2.28e-05	0.0029691	-27.7108
chr1	180224653	180224653	-	1.45e-06	0.000303662	-27.8164
chr1	54356589	54356589	-	2.96e-05	0.00365653	-27.8276
chr1	2336211	2336211	-	3.62e-06	0.000656237	-27.8413
chr1	154834183	154834183	-	5.03e-05	0.00553477	-27.8512
chr1	160159156	160159156	-	1.87e-13	1.72e-10	-28.2252
chr1	17402159	17402159	-	4.64e-07	0.000112811	-28.2885
chr1	246022671	246022671	-	8.25e-08	2.46e-05	-28.2924
chr1	40599002	40599002	-	1.83e-12	1.42e-09	-28.3074
chr1	3342128	3342128	-	1.61e-06	0.000330331	-28.3324
chr1	65990614	65990614	-	8.67e-12	6.04e-09	-28.4449
chr1	4188720	4188720	-	2.8e-06	0.000530204	-28.469
chr1	247607196	247607196	-	2.18e-05	0.00285897	-28.5598
chr1	101005866	101005866	-	6.22e-09	2.45e-06	-28.6203
chr1	3561009	3561009	-	1.08e-06	0.000236116	-28.6232
chr1	172717426	172717426	-	1.02e-05	0.00155209	-28.6777
chr1	55340859	55340859	-	5.59e-05	0.00599543	-28.6777
chr1	156186399	156186399	+	4.48e-07	0.000109543	-28.7694
chr1	15252655	15252655	-	3.39e-07	8.59e-05	-28.8086
chr1	3158952	3158952	-	4.44e-16	5.8e-13	-28.8327
chr1	45228581	45228581	-	0	0	-28.8433
chr1	7022094	7022094	-	6.54e-06	0.00107192	-28.848
chr1	233122128	233122128	-	2.54e-06	0.000487525	-28.8557
chr1	44300965	44300965	-	5.83e-05	0.0061912	-28.8796
chr1	3669173	3669173	-	1.71e-12	1.33e-09	-29.0006
chr1	15743651	15743651	-	5.47e-05	0.005894	-29.3506
chr1	20216860	20216860	-	1.44e-10	8.01e-08	-29.3542
chr1	192285416	192285416	-	1.78e-07	4.89e-05	-29.3552
chr1	228246877	228246877	-	4.15e-05	0.00475777	-29.429
chr1	2876621	2876621	-	1.19e-07	3.41e-05	-29.437
chr1	156186383	156186383	+	5.06e-07	0.000121988	-29.482
chr1	27677375	27677375	-	4.01e-05	0.00463718	-29.6765
chr1	149162409	149162409	-	9.91e-10	4.67e-07	-29.6849
chr1	7120915	7120915	-	2.4e-13	2.17e-10	-29.6979
chr1	6521395	6521395	-	1.31e-06	0.000277558	-29.7174
chr1	230880155	230880155	-	3.58e-07	8.97e-05	-29.7754
chr1	151163317	151163317	-	4.24e-13	3.65e-10	-29.8611
chr1	226067862	226067862	-	4.44e-08	1.41e-05	-29.8986
chr1	17559663	17559663	-	6.97e-06	0.00113186	-29.9194
chr1	7845006	7845006	-	5.44e-05	0.00586962	-29.9456
chr1	46808427	46808427	-	6.67e-10	3.25e-07	-29.9711
chr1	2047497	2047497	-	0	0	-30.0233
chr1	47139685	47139685	-	6.98e-05	0.00710098	-30.0754
chr1	1109758	1109758	-	2.44e-12	1.85e-09	-30.1553
chr1	162329963	162329963	-	1.24e-05	0.00181759	-30.1887
chr1	6553401	6553401	-	1.28e-11	8.66e-09	-30.2054
chr1	156146640	156146640	-	5.54e-05	0.00595185	-30.3008
chr1	153604519	153604519	-	3.81e-06	0.000684916	-30.4007
chr1	212429259	212429259	-	1.1e-06	0.000238736	-30.4084
chr1	25234382	25234382	-	0	0	-30.4526
chr1	8120056	8120056	-	3.84e-13	3.33e-10	-30.4833
chr1	24128468	24128468	-	4.73e-10	2.38e-07	-30.5148
chr1	10699573	10699573	-	2.41e-05	0.00310402	-30.5419
chr1	109800349	109800349	-	7.46e-06	0.00119894	-30.5581
chr1	16390529	16390529	-	1.85e-10	1.01e-07	-30.5584
chr1	230502592	230502592	-	8.16e-14	7.94e-11	-30.5615
chr1	149212247	149212247	-	2.13e-06	0.000419008	-30.5797
chr1	42336198	42336198	-	3.33e-09	1.4e-06	-30.6317
chr1	19581543	19581543	-	0	0	-30.652
chr1	7022129	7022129	-	4.29e-07	0.000105456	-30.7339
chr1	949519	949519	-	5.24e-06	0.00089267	-30.7844
chr1	1097292	1097292	-	7.26e-06	0.00117083	-30.8081
chr1	1245375	1245375	-	9.64e-05	0.00901367	-30.8149
chr1	201572160	201572160	-	3.13e-05	0.0038173	-30.8889
chr1	46081961	46081961	-	6.15e-06	0.00101831	-30.9166
chr1	181553070	181553070	-	2.69e-06	0.000513292	-30.9231
chr1	247401645	247401645	-	2.38e-13	2.15e-10	-30.9336
chr1	245836554	245836554	-	5.55e-16	7.18e-13	-30.9658
chr1	230322086	230322086	-	4.89e-12	3.54e-09	-30.9908
chr1	160055503	160055503	-	2.38e-05	0.00307159	-31.052
chr1	235116732	235116732	-	1.14e-06	0.000245461	-31.1211
chr1	23766234	23766234	-	2.51e-07	6.59e-05	-31.1432
chr1	56038822	56038822	-	7.16e-05	0.00723351	-31.1508
chr1	46911922	46911922	-	0	0	-31.1553
chr1	33353597	33353597	-	4.59e-05	0.00515975	-31.1802
chr1	21583294	21583294	-	2.44e-05	0.00313105	-31.1905
chr1	19777950	19777950	-	1.24e-07	3.53e-05	-31.2023
chr1	232121923	232121923	-	1.69e-11	1.12e-08	-31.2034
chr1	182055523	182055523	-	1.29e-12	1.03e-09	-31.2169
chr1	42506856	42506856	-	1.83e-08	6.43e-06	-31.3043
chr1	165317717	165317717	-	2.92e-05	0.00361304	-31.3425
chr1	244256546	244256546	-	8.14e-11	4.74e-08	-31.3512
chr1	205483506	205483506	-	2.4e-07	6.33e-05	-31.3529
chr1	79827358	79827358	-	3.53e-12	2.6e-09	-31.3589
chr1	27994864	27994864	-	8.24e-05	0.00802947	-31.3793
chr1	42208041	42208041	-	2.74e-05	0.00343883	-31.3966
chr1	222713622	222713622	-	6.74e-07	0.000156425	-31.5277
chr1	15892980	15892980	-	0	0	-31.6383
chr1	41271749	41271749	-	9.9e-07	0.000218129	-31.6384
chr1	147397931	147397931	+	1.68e-06	0.000343808	-31.723
chr1	2234632	2234632	-	1.32e-11	8.9e-09	-31.7434
chr1	3638675	3638675	-	2.42e-12	1.84e-09	-31.8598
chr1	227599014	227599014	-	6.95e-13	5.79e-10	-31.8824
chr1	9127554	9127554	-	1.72e-06	0.000350001	-31.8847
chr1	92154088	92154088	-	6.04e-09	2.39e-06	-31.9664
chr1	5080313	5080313	-	9.29e-05	0.00876054	-32.0483
chr1	38546527	38546527	-	1.05e-05	0.00158221	-32.0652
chr1	20501582	20501582	-	9.56e-13	7.78e-10	-32.0765
chr1	171939291	171939291	-	0	0	-32.0988
chr1	11561485	11561485	-	3.37e-06	0.000620012	-32.2298
chr1	156186379	156186379	+	1.9e-09	8.45e-07	-32.3089
chr1	110254397	110254397	-	1.39e-14	1.49e-11	-32.3609
chr1	46420221	46420221	-	7.33e-07	0.000168511	-32.4084
chr1	244802683	244802683	-	0	0	-32.4405
chr1	244230733	244230733	-	5.47e-05	0.00589497	-32.4495
chr1	240907884	240907884	-	7.15e-13	5.93e-10	-32.4521
chr1	7022227	7022227	-	2.24e-06	0.000438561	-32.4731
chr1	6521269	6521269	-	2.78e-05	0.00347778	-32.4925
chr1	242162875	242162875	-	6.6e-05	0.00680121	-32.493
chr1	219634787	219634787	-	3.97e-09	1.64e-06	-32.5474
chr1	949432	949432	-	7.5e-05	0.00749286	-32.5714
chr1	3070635	3070635	-	3.32e-12	2.46e-09	-32.6146
chr1	10699552	10699552	-	1.96e-05	0.00263	-32.693
chr1	230896094	230896094	-	5.61e-06	0.000945924	-32.715
chr1	94995820	94995820	-	8.02e-12	5.61e-09	-32.7903
chr1	4079128	4079128	-	4.54e-13	3.89e-10	-32.8488
chr1	90254412	90254412	-	1.47e-12	1.16e-09	-32.8587
chr1	229577319	229577319	-	2.53e-06	0.000487421	-32.8598
chr1	26097732	26097732	-	6.05e-07	0.000142551	-32.9141
chr1	3606551	3606551	-	5.08e-10	2.54e-07	-32.9251
chr1	62499141	62499141	-	3.11e-15	3.69e-12	-33.0357
chr1	176660248	176660248	-	1.11e-16	1.54e-13	-33.1273
chr1	25879656	25879656	-	7.1e-06	0.00114918	-33.1456
chr1	62594594	62594594	-	1.1e-07	3.17e-05	-33.1899
chr1	236703161	236703161	-	3.76e-12	2.76e-09	-33.2052
chr1	117529921	117529921	-	8.52e-06	0.0013367	-33.2221
chr1	31894595	31894595	-	1.16e-05	0.00171711	-33.283
chr1	6202245	6202245	-	0	0	-33.2952
chr1	42166782	42166782	-	0	0	-33.534
chr1	222828705	222828705	-	8.91e-06	0.0013867	-33.5592
chr1	18020184	18020184	-	2.26e-13	2.04e-10	-33.7086
chr1	228940876	228940876	-	8.12e-08	2.42e-05	-33.7411
chr1	7022066	7022066	-	3.17e-06	0.000589365	-33.7572
chr1	235116738	235116738	-	8.28e-08	2.46e-05	-33.7876
chr1	6521252	6521252	-	3.78e-05	0.00443238	-33.8425
chr1	206945047	206945047	-	1.3e-11	8.77e-09	-33.8649
chr1	20092177	20092177	-	0.000107528	0.00975417	-34.0264
chr1	222713502	222713502	-	1.54e-07	4.29e-05	-34.1198
chr1	154302449	154302449	-	8.42e-05	0.00815323	-34.42
chr1	949768	949768	-	5.5e-09	2.19e-06	-34.4439
chr1	159401215	159401215	-	2e-13	1.83e-10	-34.597
chr1	1871337	1871337	-	9.83e-07	0.00021692	-34.6078
chr1	18767792	18767792	-	1.04e-08	3.88e-06	-34.6358
chr1	39513327	39513327	-	2.19e-06	0.000429243	-34.6667
chr1	17559676	17559676	-	3.84e-06	0.000689698	-34.6951
chr1	205713139	205713139	-	7.08e-08	2.14e-05	-34.7148
chr1	1914125	1914125	-	1.45e-05	0.00206012	-34.7622
chr1	6521311	6521311	-	4.92e-06	0.000847529	-34.7938
chr1	231954609	231954609	-	9.48e-14	9.14e-11	-34.8122
chr1	1229568	1229568	-	3.93e-07	9.77e-05	-34.9722
chr1	222640880	222640880	-	6.21e-14	6.13e-11	-35.0699
chr1	111062050	111062050	-	4.55e-07	0.000110843	-35.1936
chr1	234420481	234420481	-	1.54e-05	0.00216883	-35.2256
chr1	184852795	184852795	-	7.86e-06	0.00125301	-35.2941
chr1	32084988	32084988	-	6.12e-05	0.00641852	-35.3432
chr1	236706468	236706468	-	2.97e-08	9.93e-06	-35.4075
chr1	233815034	233815034	-	2.66e-06	0.000508085	-35.4324
chr1	25234657	25234657	-	0	0	-35.4798
chr1	247615784	247615784	-	1.95e-08	6.83e-06	-35.5042
chr1	949478	949478	-	1.32e-05	0.00191178	-35.5128
chr1	201981219	201981219	-	3.64e-05	0.0043056	-35.5601
chr1	20971465	20971465	-	5.92e-06	0.000988067	-35.7018
chr1	20671961	20671961	-	0.000110924	0.00997692	-35.8175
chr1	230513810	230513810	-	0	0	-35.8278
chr1	20141779	20141779	-	1.07e-05	0.00161211	-35.8414
chr1	7911229	7911229	-	4.77e-10	2.4e-07	-35.8439
chr1	180933499	180933499	-	3.75e-09	1.56e-06	-35.9062
chr1	204926684	204926684	-	1.93e-12	1.49e-09	-35.9829
chr1	227599079	227599079	-	0	0	-36.02
chr1	169088680	169088680	-	6.43e-05	0.0066595	-36.1404
chr1	91794494	91794494	-	0	0	-36.1647
chr1	156764917	156764917	-	6.43e-06	0.00105882	-36.3248
chr1	150679359	150679359	-	8.45e-09	3.22e-06	-36.3431
chr1	179279809	179279809	-	0	0	-36.6013
chr1	2047547	2047547	-	0	0	-36.638
chr1	11561590	11561590	-	1.59e-05	0.00223361	-36.6667
chr1	40226103	40226103	-	2.4e-11	1.54e-08	-36.6725
chr1	9127964	9127964	-	1.14e-07	3.28e-05	-36.8421
chr1	63488920	63488920	-	3.56e-05	0.0042291	-37.037
chr1	47842778	47842778	-	3.16e-06	0.000586741	-37.1795
chr1	62739496	62739496	-	5.29e-13	4.48e-10	-37.1915
chr1	3783752	3783752	-	2.26e-09	9.91e-07	-37.2051
chr1	161202605	161202605	-	9.73e-06	0.00149287	-37.247
chr1	214828434	214828434	-	3.27e-10	1.71e-07	-37.2991
chr1	113221658	113221658	-	5.59e-06	0.000942558	-37.3819
chr1	40226102	40226102	+	0	0	-37.3964
chr1	26098107	26098107	-	3.33e-14	3.42e-11	-37.4664
chr1	175050560	175050560	-	3.18e-06	0.000590215	-37.4684
chr1	2112163	2112163	-	3.56e-06	0.000648817	-37.516
chr1	159797267	159797267	-	3.88e-07	9.65e-05	-37.6603
chr1	949472	949472	-	8.71e-07	0.000195093	-37.6736
chr1	7022122	7022122	-	6.91e-10	3.36e-07	-37.7809
chr1	212400867	212400867	-	8.66e-07	0.00019423	-37.7981
chr1	224919381	224919381	-	6.5e-09	2.55e-06	-38
chr1	243431637	243431637	-	1.28e-08	4.67e-06	-38.0154
chr1	46807338	46807338	-	3.14e-09	1.33e-06	-38.074
chr1	25825781	25825781	-	6.55e-15	7.42e-12	-38.1129
chr1	45226084	45226084	-	1.52e-14	1.63e-11	-38.3178
chr1	33931540	33931540	-	3.34e-06	0.00061405	-38.3929
chr1	1110070	1110070	-	7.3e-11	4.29e-08	-38.4011
chr1	2706932	2706932	-	4.49e-05	0.00506262	-38.6616
chr1	16594044	16594044	-	3.39e-10	1.76e-07	-38.6698
chr1	949507	949507	-	2.71e-06	0.000516157	-38.6946
chr1	6521315	6521315	-	3.47e-08	1.14e-05	-38.7324
chr1	179202210	179202210	-	0	0	-38.8651
chr1	229730452	229730452	-	1.46e-09	6.67e-07	-38.9671
chr1	70995666	70995666	-	1.66e-09	7.47e-07	-38.9908
chr1	6521273	6521273	-	3.11e-07	7.97e-05	-39.1667
chr1	47016016	47016016	-	5.46e-06	0.000924043	-39.2857
chr1	15985940	15985940	-	2.67e-12	2.01e-09	-39.3539
chr1	228464523	228464523	-	2.06e-05	0.00273872	-39.8349
chr1	57376285	57376285	-	1.96e-09	8.68e-07	-39.8525
chr1	9066133	9066133	-	5.57e-07	0.000132611	-39.9691
chr1	151238222	151238222	-	0	0	-40.026
chr1	15926081	15926081	-	1.52e-12	1.2e-09	-40.0651
chr1	949562	949562	-	6.46e-08	1.97e-05	-40.1781
chr1	17371686	17371686	-	0	0	-40.1786
chr1	230422102	230422102	-	6e-08	1.85e-05	-40.2467
chr1	4009856	4009856	-	8.59e-08	2.55e-05	-40.3283
chr1	154583390	154583390	-	7.03e-07	0.00016234	-40.381
chr1	15809602	15809602	-	1.01e-07	2.93e-05	-40.4108
chr1	246310350	246310350	-	1.29e-08	4.71e-06	-40.411
chr1	26670781	26670781	-	1.7e-12	1.33e-09	-40.4203
chr1	43535013	43535013	-	4.03e-07	9.99e-05	-40.4238
chr1	17394375	17394375	-	0	0	-40.7466
chr1	156711626	156711626	-	4.8e-14	4.79e-11	-40.8229
chr1	223718462	223718462	-	4.28e-11	2.62e-08	-40.85
chr1	218690935	218690935	-	4e-05	0.00462765	-41.127
chr1	203321940	203321940	-	0	0	-41.2765
chr1	47139581	47139581	-	1.27e-07	3.61e-05	-41.3033
chr1	4772717	4772717	-	6.98e-10	3.39e-07	-41.3289
chr1	108228882	108228882	-	5.04e-13	4.28e-10	-41.4084
chr1	55117520	55117520	-	2.19e-05	0.00286753	-41.6667
chr1	179518859	179518859	-	2.22e-16	3e-13	-41.7098
chr1	159685097	159685097	-	4.44e-16	5.8e-13	-42.4451
chr1	9323910	9323910	-	0	0	-43.1168
chr1	949491	949491	-	2.25e-07	5.99e-05	-43.1579
chr1	35260202	35260202	-	1.83e-09	8.17e-07	-43.2157
chr1	158174447	158174447	-	0	0	-43.3408
chr1	240515496	240515496	-	1.89e-09	8.42e-07	-43.3638
chr1	26083535	26083535	-	1.83e-11	1.2e-08	-43.3962
chr1	111826008	111826008	-	2.9e-10	1.53e-07	-43.75
chr1	19711749	19711749	-	3.7e-14	3.76e-11	-44.1538
chr1	146675285	146675285	-	0	0	-44.4083
chr1	203095748	203095748	-	2e-07	5.41e-05	-44.6247
chr1	21983794	21983794	-	0	0	-45.3099
chr1	174974939	174974939	-	0	0	-45.3451
chr1	164311298	164311298	-	3.33e-09	1.4e-06	-45.4668
chr1	949570	949570	-	2.9e-10	1.53e-07	-45.8004
chr1	985267	985267	-	2.09e-11	1.36e-08	-45.9526
chr1	6659505	6659505	-	4.44e-16	5.8e-13	-46.0177
chr1	229243688	229243688	-	4.44e-16	5.8e-13	-46.1739
chr1	16460840	16460840	-	0	0	-46.7172
chr1	201173801	201173801	-	6.12e-09	2.42e-06	-47.8822
chr1	3105082	3105082	-	0	0	-48.0315
chr1	6521304	6521304	-	1.17e-11	8.01e-09	-48.2785
chr1	35257463	35257463	-	7.77e-16	9.85e-13	-48.2811
chr1	172744935	172744935	-	1.63e-10	8.99e-08	-48.4033
chr1	94610187	94610187	-	0	0	-48.5245
chr1	949469	949469	-	8.85e-10	4.21e-07	-48.84
chr1	161955656	161955656	-	0	0	-48.9474
chr1	207267472	207267472	-	6.53e-10	3.19e-07	-49.0909
chr1	245843930	245843930	-	1.62e-11	1.07e-08	-49.481
chr1	162350635	162350635	-	0	0	-49.6534
chr1	21953304	21953304	-	0	0	-49.6732
chr1	3659657	3659657	-	9.55e-15	1.06e-11	-49.722
chr1	27686367	27686367	-	6.97e-09	2.71e-06	-49.7436
chr1	224811854	224811854	-	1.11e-16	1.54e-13	-50.1334
chr1	3575880	3575880	-	0	0	-50.4479
chr1	203652141	203652141	-	0	0	-50.5495
chr1	47264206	47264206	-	0	0	-51.4925
chr1	223717484	223717484	-	3.83e-12	2.81e-09	-51.6049
chr1	58864093	58864093	-	0	0	-51.8838
chr1	6009858	6009858	-	0	0	-52.0999
chr1	245030141	245030141	-	1.08e-13	1.03e-10	-52.2427
chr1	1537438	1537438	-	7.06e-09	2.74e-06	-53.2727
chr1	3575834	3575834	-	0	0	-54.2308
chr1	156529034	156529034	-	2.35e-12	1.79e-09	-54.4655
chr1	109300743	109300743	-	0	0	-54.9824
chr1	182054978	182054978	-	0	0	-55.473
chr1	156529780	156529780	-	0	0	-55.8844
chr1	4794866	4794866	-	1.68e-14	1.79e-11	-56.259
chr1	225610751	225610751	-	0	0	-57.2308
chr1	35261233	35261233	-	0	0	-58.1395
chr1	6645867	6645867	-	0	0	-60.1777
chr1	232007869	232007869	-	0	0	-60.5161
chr1	24915782	24915782	-	0	0	-60.9306
chr1	223505257	223505257	-	3.5e-13	3.06e-10	-61.5057
chr1	179053994	179053994	-	0	0	-62.6341
chr1	233518999	233518999	-	0	0	-62.8966
chr1	6681745	6681745	-	0	0	-64.3249
chr1	189962495	189962495	-	5.55e-16	7.18e-13	-65.3127
chr1	110257070	110257070	-	0	0	-65.8108
chr1	45225575	45225575	-	4.44e-16	5.8e-13	-66.9643
chr1	20464891	20464891	-	0	0	-67.9392
chr10	127779896	127779896	-	1.53e-06	0.000317731	-25.0229
chr10	129284011	129284011	-	1.52e-06	0.000315164	-25.0685
chr10	131348555	131348555	-	1.15e-06	0.000247287	-25.1177
chr10	71104725	71104725	-	3.51e-05	0.0041807	-25.2177
chr10	130366826	130366826	-	3.56e-09	1.49e-06	-25.2328
chr10	21824727	21824727	-	1.17e-07	3.36e-05	-25.2571
chr10	834448	834448	-	1.56e-06	0.0003229	-25.3319
chr10	6665002	6665002	-	2.93e-06	0.000550125	-25.3395
chr10	72298746	72298746	-	2.15e-05	0.00282869	-25.3396
chr10	20163406	20163406	-	3.91e-07	9.73e-05	-25.3801
chr10	16481842	16481842	-	5.44e-08	1.69e-05	-25.4237
chr10	132433946	132433946	-	1.86e-09	8.29e-07	-25.574
chr10	131826107	131826107	-	1.04e-05	0.00156986	-25.5804
chr10	34320655	34320655	-	4.76e-06	0.000823969	-25.5846
chr10	127779887	127779887	-	3.01e-07	7.75e-05	-25.5946
chr10	70321892	70321892	-	4.73e-05	0.00528081	-25.6061
chr10	126686763	126686763	-	1.21e-05	0.00178584	-25.6667
chr10	3192159	3192159	-	5.44e-06	0.000921246	-25.7091
chr10	29577743	29577743	+	7.42e-06	0.00119254	-25.8065
chr10	96997441	96997441	-	7.82e-05	0.00771954	-25.8637
chr10	72311998	72311998	-	8.73e-07	0.000195576	-25.9441
chr10	81922122	81922122	-	2.02e-10	1.09e-07	-25.9454
chr10	1981559	1981559	-	2.46e-10	1.32e-07	-26.0115
chr10	680428	680428	-	1.01e-07	2.95e-05	-26.0274
chr10	30986347	30986347	+	5.49e-05	0.00591547	-26.107
chr10	77875781	77875781	-	7.64e-05	0.00758866	-26.3374
chr10	77156461	77156461	-	1.76e-05	0.00241545	-26.3479
chr10	113939584	113939584	-	0	0	-26.3858
chr10	12490814	12490814	-	4.31e-06	0.000759002	-26.3912
chr10	94826338	94826338	-	5.09e-05	0.00558629	-26.535
chr10	102476168	102476168	-	6.32e-10	3.1e-07	-26.5957
chr10	72433156	72433156	-	6.39e-05	0.00663086	-26.6965
chr10	75674741	75674741	-	4.59e-06	0.000800094	-26.7003
chr10	24755482	24755482	-	2.76e-05	0.0034571	-26.7276
chr10	835597	835597	-	8.34e-05	0.00810194	-26.741
chr10	73582317	73582317	-	1.47e-07	4.1e-05	-26.752
chr10	13495239	13495239	-	2.8e-10	1.48e-07	-26.7875
chr10	124777153	124777153	-	1.69e-07	4.65e-05	-26.7949
chr10	29834264	29834264	-	7.61e-06	0.00121913	-26.8329
chr10	6213980	6213980	-	4.37e-07	0.000107177	-26.8886
chr10	29578913	29578913	+	6.61e-08	2.02e-05	-26.9663
chr10	134597781	134597781	-	4.63e-05	0.00519079	-26.9841
chr10	85324926	85324926	-	3.9e-05	0.00453954	-27.0726
chr10	118927208	118927208	-	2.21e-08	7.63e-06	-27.078
chr10	100171929	100171929	-	4.9e-07	0.000118471	-27.1507
chr10	3155409	3155409	-	2.03e-08	7.05e-06	-27.173
chr10	131847730	131847730	-	1.25e-06	0.000266709	-27.2024
chr10	115514702	115514702	-	6.85e-05	0.0069914	-27.2864
chr10	102259041	102259041	-	7.9e-10	3.79e-07	-27.3889
chr10	134998505	134998505	-	1.54e-05	0.00216645	-27.3982
chr10	32398654	32398654	-	0	0	-27.3994
chr10	54538693	54538693	-	8.74e-05	0.00837797	-27.4302
chr10	12490885	12490885	-	6.92e-05	0.00704936	-27.4547
chr10	121301135	121301135	-	1.02e-06	0.000223474	-27.5067
chr10	17067843	17067843	-	4.59e-08	1.45e-05	-27.5357
chr10	134665213	134665213	-	2.21e-09	9.7e-07	-27.9561
chr10	95432317	95432317	-	1.33e-08	4.85e-06	-27.9851
chr10	43758783	43758783	-	6.82e-05	0.00697269	-27.9865
chr10	29834003	29834003	-	3.17e-10	1.66e-07	-28.0504
chr10	2815439	2815439	-	8.98e-06	0.00139579	-28.0604
chr10	33260749	33260749	-	4.31e-06	0.000759913	-28.1677
chr10	126312383	126312383	-	0	0	-28.2179
chr10	29747315	29747315	+	6.11e-05	0.00641273	-28.2353
chr10	82057335	82057335	-	3.1e-08	1.03e-05	-28.2436
chr10	135202333	135202333	-	0	0	-28.2869
chr10	5090077	5090077	-	3.01e-05	0.00370272	-28.4029
chr10	6191208	6191208	-	9.17e-05	0.00867619	-28.5647
chr10	50743088	50743088	-	8e-11	4.66e-08	-28.5714
chr10	102779205	102779205	-	4.05e-05	0.00467407	-28.5837
chr10	131660499	131660499	-	2.79e-05	0.00348526	-28.7218
chr10	28126081	28126081	-	1.28e-05	0.00187001	-28.7317
chr10	72015463	72015463	-	2.08e-06	0.00041093	-28.7375
chr10	2815448	2815448	-	1.13e-05	0.00168171	-28.7733
chr10	43394371	43394371	-	1.16e-05	0.00172255	-28.8179
chr10	1229009	1229009	-	1.7e-07	4.69e-05	-28.9131
chr10	37969443	37969443	-	6.9e-06	0.00112181	-28.9409
chr10	3133557	3133557	-	1.67e-07	4.6e-05	-28.9872
chr10	23987701	23987701	-	8.28e-05	0.00805715	-29.0123
chr10	7992378	7992378	-	4.18e-08	1.34e-05	-29.1633
chr10	50343205	50343205	-	6.78e-06	0.0011047	-29.1994
chr10	132886982	132886982	-	1.97e-10	1.07e-07	-29.2374
chr10	131660609	131660609	-	6.61e-12	4.68e-09	-29.278
chr10	126722150	126722150	-	4.12e-10	2.1e-07	-29.4791
chr10	81933501	81933501	-	1.88e-08	6.6e-06	-29.6091
chr10	32398653	32398653	+	2.33e-06	0.000452952	-29.6296
chr10	3300346	3300346	-	8.73e-13	7.16e-10	-29.6671
chr10	131309445	131309445	-	0	0	-29.6684
chr10	127462129	127462129	-	8.74e-05	0.00837483	-29.8611
chr10	4868191	4868191	-	2.35e-08	8.07e-06	-29.868
chr10	35926215	35926215	-	2.03e-05	0.00270823	-29.9092
chr10	18299628	18299628	-	7.36e-08	2.22e-05	-29.9587
chr10	134926480	134926480	-	0	0	-29.9901
chr10	132692372	132692372	-	1.35e-10	7.54e-08	-30
chr10	134267974	134267974	-	1.05e-06	0.000230029	-30.071
chr10	50186317	50186317	-	2.59e-07	6.8e-05	-30.0855
chr10	124027409	124027409	-	2.55e-09	1.1e-06	-30.117
chr10	90529890	90529890	-	0	0	-30.1314
chr10	49702154	49702154	-	5.14e-09	2.06e-06	-30.2406
chr10	134613135	134613135	-	1.93e-08	6.74e-06	-30.2667
chr10	135378934	135378934	-	2.36e-07	6.25e-05	-30.2938
chr10	134903183	134903183	-	2.06e-09	9.08e-07	-30.3571
chr10	95218835	95218835	-	1.33e-06	0.000281812	-30.4013
chr10	77165915	77165915	-	7.33e-05	0.0073669	-30.5195
chr10	134777752	134777752	-	3.88e-06	0.000695077	-30.5883
chr10	29875063	29875063	-	1.04e-07	3.02e-05	-30.6203
chr10	36228999	36228999	-	3.74e-05	0.00439219	-30.665
chr10	128947160	128947160	-	2.01e-06	0.000400092	-30.6675
chr10	49658248	49658248	-	7.9e-06	0.00125827	-30.6689
chr10	29834260	29834260	-	2.43e-08	8.31e-06	-30.6852
chr10	12490787	12490787	-	2.96e-06	0.000555482	-30.7546
chr10	835482	835482	-	2.25e-05	0.00293514	-30.813
chr10	44789602	44789602	-	0	0	-30.8176
chr10	90791679	90791679	-	5.3e-05	0.00575385	-30.8841
chr10	124255060	124255060	-	8.28e-05	0.00805427	-30.9846
chr10	135379328	135379328	-	6.14e-06	0.00101751	-31.0231
chr10	1256633	1256633	-	3.08e-14	3.16e-11	-31.0773
chr10	132284854	132284854	-	4.1e-08	1.32e-05	-31.0924
chr10	135016791	135016791	-	1.26e-12	1e-09	-31.1431
chr10	45432353	45432353	-	4.88e-15	5.65e-12	-31.3687
chr10	3600584	3600584	-	1.11e-06	0.000239901	-31.3709
chr10	124224150	124224150	-	1.26e-06	0.000268668	-31.6384
chr10	444998	444998	-	0	0	-31.869
chr10	112256196	112256196	-	9.01e-05	0.00856901	-31.8987
chr10	2815087	2815087	-	3.99e-08	1.29e-05	-31.9229
chr10	72646364	72646364	-	3.87e-10	1.98e-07	-31.9844
chr10	8100321	8100321	-	2.92e-05	0.00361136	-32.1554
chr10	133458339	133458339	-	1.27e-11	8.58e-09	-32.158
chr10	6233842	6233842	-	6.59e-05	0.00679196	-32.2034
chr10	49701751	49701751	-	4.71e-05	0.00525982	-32.2884
chr10	131840662	131840662	-	3.61e-10	1.87e-07	-32.3751
chr10	71108785	71108785	-	0.000100887	0.0093202	-32.6154
chr10	82295398	82295398	-	7.53e-10	3.63e-07	-32.6686
chr10	1382910	1382910	-	2.19e-08	7.56e-06	-32.6935
chr10	12490773	12490773	-	1.12e-05	0.00167078	-32.7602
chr10	79629085	79629085	-	1.67e-05	0.00231247	-32.8835
chr10	134062151	134062151	-	3.5e-06	0.000639187	-32.9677
chr10	30986700	30986700	+	8.74e-10	4.17e-07	-33.0303
chr10	12135888	12135888	-	0	0	-33.0855
chr10	835491	835491	-	1.45e-06	0.000303216	-33.0952
chr10	50739258	50739258	-	1.92e-06	0.0003857	-33.3013
chr10	134473532	134473532	-	0	0	-33.305
chr10	134232065	134232065	-	1.14e-09	5.3e-07	-33.3333
chr10	49659560	49659560	-	8.35e-09	3.19e-06	-33.3565
chr10	92645360	92645360	-	3.33e-16	4.43e-13	-33.7754
chr10	835648	835648	-	3.89e-05	0.00453089	-33.7838
chr10	114135014	114135014	-	7.91e-11	4.62e-08	-33.8349
chr10	134681695	134681695	-	6.19e-09	2.44e-06	-33.9805
chr10	71582455	71582455	-	1.11e-15	1.39e-12	-33.9833
chr10	729859	729859	-	7.27e-05	0.0073164	-34.0203
chr10	132281386	132281386	-	1.89e-05	0.00255623	-34.0476
chr10	45495982	45495982	-	2.56e-07	6.71e-05	-34.3623
chr10	128947231	128947231	-	3.38e-09	1.42e-06	-34.3692
chr10	134926141	134926141	-	1.11e-16	1.54e-13	-34.4352
chr10	2815469	2815469	-	3.32e-08	1.09e-05	-34.7321
chr10	29747417	29747417	+	2.58e-05	0.00327336	-34.7523
chr10	835456	835456	-	1.32e-05	0.00191283	-34.8485
chr10	104410737	104410737	-	2.36e-11	1.52e-08	-34.9826
chr10	80764152	80764152	-	2.17e-07	5.8e-05	-35.0225
chr10	116249580	116249580	-	1.04e-13	9.98e-11	-35.0466
chr10	124638837	124638837	-	2.95e-06	0.00055327	-35.1213
chr10	82112874	82112874	-	7.47e-09	2.88e-06	-35.3304
chr10	90753135	90753135	-	1.3e-10	7.31e-08	-35.3671
chr10	134692261	134692261	-	1.24e-05	0.00181046	-35.6875
chr10	75580043	75580043	-	3.71e-13	3.23e-10	-35.7302
chr10	131193285	131193285	-	3.73e-06	0.000674023	-35.9748
chr10	49720375	49720375	-	2.84e-12	2.13e-09	-36.2129
chr10	1251772	1251772	-	3.59e-06	0.000652426	-36.3027
chr10	5495786	5495786	-	3.05e-07	7.83e-05	-36.4286
chr10	8111622	8111622	-	1.24e-12	9.87e-10	-36.8846
chr10	30980038	30980038	-	1.42e-11	9.52e-09	-37.1484
chr10	2815450	2815450	-	1.85e-08	6.49e-06	-37.2284
chr10	81931849	81931849	-	6.7e-08	2.04e-05	-37.2436
chr10	71583223	71583223	-	1.35e-08	4.89e-06	-37.4262
chr10	98944977	98944977	-	0.000111237	0.00999555	-37.4541
chr10	105213765	105213765	-	1.37e-06	0.000287865	-37.5
chr10	61815336	61815336	-	0	0	-38.0447
chr10	3170372	3170372	-	1.51e-11	1.01e-08	-38.2093
chr10	75568847	75568847	-	2.66e-15	3.19e-12	-38.5737
chr10	28049566	28049566	-	2.47e-07	6.5e-05	-38.6505
chr10	128814735	128814735	-	9.66e-15	1.07e-11	-38.7174
chr10	363767	363767	-	1.07e-11	7.37e-09	-38.9227
chr10	14405719	14405719	-	1.57e-14	1.68e-11	-38.9527
chr10	104535146	104535146	-	6.66e-16	8.54e-13	-39.0277
chr10	99141485	99141485	-	3.14e-05	0.0038256	-39.1304
chr10	11912432	11912432	-	1.59e-08	5.66e-06	-39.2027
chr10	102476347	102476347	-	0	0	-39.2593
chr10	131502995	131502995	-	0	0	-39.7024
chr10	133458069	133458069	-	2.13e-12	1.63e-09	-39.9246
chr10	88414570	88414570	-	1.74e-08	6.15e-06	-39.9343
chr10	835470	835470	-	7.14e-08	2.16e-05	-40.058
chr10	5995053	5995053	-	8.44e-07	0.000190014	-40.1566
chr10	49660002	49660002	-	0	0	-40.3398
chr10	3166625	3166625	-	4.95e-09	2e-06	-40.3892
chr10	124226199	124226199	-	3.1e-05	0.00379002	-40.5483
chr10	131268893	131268893	-	0	0	-41.1215
chr10	134556676	134556676	-	7.98e-06	0.00126753	-42.4633
chr10	93362687	93362687	-	0	0	-42.6085
chr10	50885301	50885301	-	1.89e-15	2.3e-12	-42.6966
chr10	64131792	64131792	-	2.44e-10	1.31e-07	-43.2579
chr10	835451	835451	-	1.9e-07	5.16e-05	-43.3156
chr10	62149544	62149544	-	2.69e-09	1.16e-06	-43.348
chr10	64136876	64136876	-	0	0	-43.3778
chr10	4875243	4875243	-	4.66e-06	0.000809975	-43.7778
chr10	125318716	125318716	-	2.97e-07	7.66e-05	-44.3001
chr10	6278851	6278851	-	4.51e-09	1.84e-06	-44.4812
chr10	7253462	7253462	-	1.95e-06	0.000390707	-44.5
chr10	1453878	1453878	-	0	0	-44.8924
chr10	61573066	61573066	-	8.08e-09	3.09e-06	-45.2621
chr10	2323505	2323505	-	4.9e-08	1.54e-05	-45.943
chr10	132943162	132943162	-	3.19e-11	2.01e-08	-46.3688
chr10	133458002	133458002	-	6.35e-11	3.77e-08	-46.5764
chr10	14027236	14027236	-	5.06e-14	5.05e-11	-47.1799
chr10	118461226	118461226	-	4.85e-08	1.53e-05	-48.8311
chr10	73039179	73039179	-	7.8e-11	4.56e-08	-48.9796
chr10	70998738	70998738	-	6.13e-11	3.65e-08	-49.1772
chr10	3184736	3184736	-	1.04e-12	8.44e-10	-49.6212
chr10	52002548	52002548	-	0	0	-49.6272
chr10	133458042	133458042	-	0	0	-49.7585
chr10	91372533	91372533	-	0	0	-49.7995
chr10	49687285	49687285	-	0	0	-50.0634
chr10	131325311	131325311	-	1.42e-09	6.5e-07	-50.3957
chr10	134897189	134897189	-	0	0	-50.7196
chr10	134055214	134055214	-	3.33e-16	4.43e-13	-52.4359
chr10	125646744	125646744	-	1.01e-09	4.74e-07	-52.5058
chr10	490472	490472	-	0	0	-52.7972
chr10	124316624	124316624	-	4.73e-08	1.5e-05	-53.4314
chr10	104341888	104341888	-	6.73e-12	4.76e-09	-53.6797
chr10	131844951	131844951	-	9.9e-13	8.05e-10	-54.5551
chr10	131320235	131320235	-	5.77e-12	4.13e-09	-55.6166
chr10	4828472	4828472	-	0	0	-55.7576
chr10	99219885	99219885	-	1.11e-16	1.54e-13	-56.7568
chr10	134214852	134214852	-	6.66e-16	8.54e-13	-58.612
chr10	75683866	75683866	-	3.44e-14	3.52e-11	-70.7359
chr10	1231136	1231136	-	0	0	-70.9613
chr10	106139081	106139081	-	0	0	-83.0189
chr11	61547238	61547238	-	2.23e-05	0.00291982	-25.0243
chr11	63839512	63839512	-	1.01e-08	3.78e-06	-25.0686
chr11	18270325	18270325	-	1.85e-05	0.00250879	-25.0794
chr11	93257443	93257443	-	8.35e-05	0.00810314	-25.1282
chr11	72298281	72298281	-	1.54e-10	8.53e-08	-25.1782
chr11	74398574	74398574	-	6.9e-05	0.00703615	-25.2015
chr11	65586037	65586037	-	3.3e-09	1.4e-06	-25.2818
chr11	58943266	58943266	-	1.7e-06	0.000347715	-25.2842
chr11	64164019	64164019	-	4.51e-06	0.000788029	-25.3663
chr11	117101312	117101312	-	0	0	-25.3914
chr11	66085251	66085251	-	1.62e-06	0.000333312	-25.427
chr11	70391569	70391569	-	6.8e-06	0.0011077	-25.5911
chr11	130009510	130009510	-	2.66e-11	1.69e-08	-25.6148
chr11	5208438	5208438	-	1.39e-08	5.01e-06	-25.6173
chr11	65359425	65359425	-	4.38e-07	0.000107415	-25.6757
chr11	831775	831775	-	5.67e-06	0.000954151	-25.7458
chr11	70961839	70961839	-	9.76e-07	0.000215459	-25.8263
chr11	60415002	60415002	-	3.36e-08	1.1e-05	-25.8451
chr11	18659441	18659441	-	1.86e-06	0.000374883	-25.9802
chr11	102473933	102473933	-	7.91e-05	0.00778903	-25.9822
chr11	60589512	60589512	-	1.05e-05	0.00159148	-26
chr11	94880982	94880982	-	1.83e-05	0.00249075	-26.0317
chr11	12009960	12009960	-	1.07e-07	3.1e-05	-26.0653
chr11	67388030	67388030	+	5.42e-05	0.00585283	-26.1111
chr11	76859355	76859355	-	0.000106296	0.00967357	-26.1428
chr11	72470654	72470654	-	1.88e-06	0.000377352	-26.1665
chr11	134605827	134605827	-	2.59e-06	0.000496312	-26.1678
chr11	589865	589865	-	0	0	-26.1989
chr11	1947794	1947794	-	1.41e-08	5.09e-06	-26.2944
chr11	17436060	17436060	-	4.53e-07	0.00011055	-26.3205
chr11	8310703	8310703	-	9.99e-06	0.00152523	-26.4424
chr11	68216757	68216757	-	6.65e-09	2.6e-06	-26.4662
chr11	20627108	20627108	-	1.22e-05	0.00179202	-26.5495
chr11	12235636	12235636	-	6.06e-05	0.00636938	-26.5881
chr11	3071270	3071270	-	3.18e-10	1.66e-07	-26.6162
chr11	122524951	122524951	-	4.72e-09	1.92e-06	-26.6422
chr11	1684525	1684525	-	3.01e-06	0.00056275	-26.7807
chr11	68703770	68703770	-	2.22e-15	2.68e-12	-26.8242
chr11	1884385	1884385	-	1.6e-07	4.44e-05	-26.8654
chr11	81358353	81358353	-	6.66e-07	0.000154873	-26.9792
chr11	129613787	129613787	-	9.46e-05	0.00888511	-27.0047
chr11	120255957	120255957	-	3.59e-06	0.000652426	-27.1398
chr11	65359537	65359537	-	6.47e-06	0.00106401	-27.1408
chr11	113660837	113660837	-	1.22e-08	4.47e-06	-27.1755
chr11	92615855	92615855	-	1.09e-06	0.000238009	-27.2381
chr11	69862929	69862929	-	1.74e-11	1.15e-08	-27.2866
chr11	2677362	2677362	-	5.45e-08	1.7e-05	-27.4262
chr11	44488317	44488317	-	1.67e-07	4.61e-05	-27.4619
chr11	13282980	13282980	-	2.13e-08	7.38e-06	-27.5743
chr11	47176006	47176006	-	7.97e-06	0.00126708	-27.6005
chr11	111155024	111155024	-	4.47e-05	0.00505231	-27.6455
chr11	122845955	122845955	-	1.29e-05	0.00187927	-27.6793
chr11	119968312	119968312	-	9.55e-06	0.00146912	-27.7541
chr11	19478525	19478525	-	4.93e-07	0.000119157	-27.7862
chr11	118276492	118276492	-	8.51e-07	0.000191502	-27.8771
chr11	2321900	2321900	-	5.36e-05	0.00580324	-27.8825
chr11	75283915	75283915	-	0	0	-27.8909
chr11	20063899	20063899	-	9.45e-05	0.00888029	-27.9691
chr11	6341021	6341021	-	1.82e-05	0.00248539	-28.0289
chr11	63839507	63839507	-	6.72e-13	5.61e-10	-28.0828
chr11	828916	828916	-	3.05e-05	0.00373788	-28.0921
chr11	61490472	61490472	-	3.42e-08	1.12e-05	-28.1232
chr11	489830	489830	-	1.93e-05	0.00260395	-28.1481
chr11	123066647	123066647	-	7.52e-05	0.00750047	-28.2741
chr11	75202063	75202063	-	1.03e-06	0.000225455	-28.2951
chr11	60614996	60614996	-	3.36e-07	8.52e-05	-28.3678
chr11	61110055	61110055	-	0	0	-28.4475
chr11	134254797	134254797	-	2.61e-12	1.97e-09	-28.4915
chr11	1570853	1570853	-	3.27e-05	0.00395701	-28.4997
chr11	65384728	65384728	-	7.87e-08	2.36e-05	-28.5153
chr11	63967771	63967771	-	6.41e-12	4.55e-09	-28.5291
chr11	122489474	122489474	-	9.25e-11	5.33e-08	-28.5653
chr11	66062023	66062023	-	5.83e-05	0.0061908	-28.6655
chr11	985640	985640	-	7.07e-06	0.00114545	-28.8598
chr11	120974222	120974222	-	1.29e-05	0.00187393	-28.916
chr11	45674267	45674267	-	0	0	-29.0556
chr11	130668462	130668462	-	2e-06	0.000398115	-29.1453
chr11	64022815	64022815	-	1.47e-06	0.00030694	-29.2813
chr11	30040289	30040289	-	0.000108577	0.00982318	-29.315
chr11	119188442	119188442	-	5.32e-05	0.00576914	-29.3432
chr11	7818191	7818191	-	6.05e-08	1.86e-05	-29.3729
chr11	64125975	64125975	-	1.17e-07	3.35e-05	-29.4118
chr11	69515696	69515696	-	8.58e-06	0.00134374	-29.6296
chr11	118214067	118214067	-	8.03e-09	3.08e-06	-29.6584
chr11	85734547	85734547	-	0	0	-29.6798
chr11	419907	419907	-	0	0	-29.7809
chr11	34998746	34998746	-	5.69e-11	3.41e-08	-29.935
chr11	61514852	61514852	-	2.57e-06	0.000493755	-29.9429
chr11	67387977	67387977	-	2.06e-07	5.55e-05	-30.1487
chr11	125364693	125364693	-	3.14e-06	0.000583843	-30.2135
chr11	117800781	117800781	-	2.08e-06	0.000410707	-30.2481
chr11	68883557	68883557	-	6.94e-09	2.7e-06	-30.4927
chr11	9069046	9069046	-	5.89e-06	0.000984933	-30.8254
chr11	130482016	130482016	-	1.4e-13	1.31e-10	-30.8981
chr11	204716	204716	-	1.69e-08	6e-06	-30.9267
chr11	75279847	75279847	-	1.03e-08	3.84e-06	-30.9836
chr11	70424608	70424608	-	7.21e-08	2.18e-05	-31.0666
chr11	35558225	35558225	-	4.59e-07	0.000111666	-31.2248
chr11	6518786	6518786	-	0	0	-31.3235
chr11	98002115	98002115	-	2.49e-09	1.08e-06	-31.8679
chr11	8853625	8853625	-	0	0	-31.9502
chr11	8060125	8060125	-	1.29e-09	5.93e-07	-32.0238
chr11	36125712	36125712	-	4.46e-10	2.25e-07	-32.0988
chr11	65359396	65359396	-	8.04e-07	0.000182277	-32.1048
chr11	43391649	43391649	-	1.15e-09	5.35e-07	-32.2076
chr11	1884342	1884342	-	6.83e-09	2.66e-06	-32.406
chr11	8053159	8053159	-	0.000106943	0.00971632	-32.4388
chr11	126079940	126079940	-	4.81e-09	1.95e-06	-32.5621
chr11	65765552	65765552	-	2.17e-06	0.000426347	-32.6814
chr11	2156545	2156545	-	1.2e-06	0.000257931	-32.7313
chr11	78803340	78803340	-	1.51e-14	1.62e-11	-32.7393
chr11	66281270	66281270	-	2.52e-12	1.9e-09	-32.7645
chr11	6629666	6629666	-	3.99e-13	3.46e-10	-32.7778
chr11	115403540	115403540	-	4.78e-08	1.51e-05	-32.7879
chr11	35991050	35991050	-	0	0	-32.8015
chr11	128411076	128411076	-	2.49e-08	8.48e-06	-32.842
chr11	2441914	2441914	-	6.52e-07	0.000152268	-32.923
chr11	1844595	1844595	-	9.25e-06	0.0014326	-33.0642
chr11	18067182	18067182	-	2.5e-09	1.08e-06	-33.1059
chr11	88071850	88071850	-	3.07e-05	0.00375925	-33.1668
chr11	82447755	82447755	-	2.76e-06	0.000523687	-33.2934
chr11	118947635	118947635	-	0	0	-33.6192
chr11	128773799	128773799	-	4.54e-10	2.29e-07	-33.6862
chr11	617538	617538	-	2.88e-05	0.00357697	-33.7161
chr11	45739392	45739392	-	1.57e-06	0.000323165	-33.9286
chr11	68084157	68084157	-	5.42e-05	0.00585697	-33.9352
chr11	59844804	59844804	-	4.32e-12	3.15e-09	-34.067
chr11	2156361	2156361	-	0.000110726	0.00996404	-34.5683
chr11	123067293	123067293	-	4.21e-05	0.00482055	-34.7061
chr11	72298209	72298209	-	2.8e-09	1.2e-06	-34.9939
chr11	60614876	60614876	-	2.33e-15	2.81e-12	-35.0515
chr11	64423831	64423831	-	6.58e-09	2.58e-06	-35.1399
chr11	118980040	118980040	-	1.62e-12	1.27e-09	-35.1812
chr11	353758	353758	-	4.05e-08	1.3e-05	-35.252
chr11	212015	212015	-	3.19e-10	1.67e-07	-35.3038
chr11	76750582	76750582	-	1.76e-05	0.00241662	-35.5903
chr11	133815982	133815982	-	1.64e-06	0.000335839	-35.6446
chr11	1873950	1873950	-	1.87e-12	1.45e-09	-35.8334
chr11	71667605	71667605	-	0	0	-35.8409
chr11	120008602	120008602	-	9.19e-06	0.00142325	-35.8743
chr11	67387976	67387976	+	5.15e-11	3.1e-08	-35.8859
chr11	234174	234174	-	4.65e-07	0.000113107	-35.8985
chr11	2233124	2233124	-	0	0	-35.9686
chr11	64807294	64807294	-	8.59e-07	0.000192884	-36.0436
chr11	123066887	123066887	-	1.52e-05	0.00214473	-36.0709
chr11	20627255	20627255	-	3.82e-06	0.000686353	-36.1356
chr11	486835	486835	-	3.13e-05	0.0038173	-36.25
chr11	62311574	62311574	-	7.86e-06	0.00125302	-36.7896
chr11	44330544	44330544	-	6.84e-05	0.00698991	-36.8039
chr11	68699775	68699775	-	2.71e-14	2.82e-11	-36.8356
chr11	2502205	2502205	-	1.71e-07	4.71e-05	-37.175
chr11	27883441	27883441	-	1.36e-08	4.91e-06	-37.5
chr11	18270324	18270324	+	0	0	-37.6493
chr11	65558753	65558753	-	3.04e-09	1.3e-06	-37.7057
chr11	118501724	118501724	-	5.9e-09	2.34e-06	-38.2395
chr11	126278076	126278076	-	0	0	-38.2934
chr11	35991065	35991065	-	0	0	-38.396
chr11	71184498	71184498	-	3.19e-07	8.13e-05	-38.6458
chr11	115158234	115158234	-	1.37e-05	0.00197499	-38.6792
chr11	63997345	63997345	-	2.06e-06	0.000408011	-38.8235
chr11	89942879	89942879	-	0	0	-38.8832
chr11	74120096	74120096	-	1.37e-09	6.26e-07	-38.9598
chr11	334888	334888	-	3.74e-08	1.21e-05	-39.3333
chr11	18112206	18112206	-	3.12e-09	1.33e-06	-39.3343
chr11	24722064	24722064	-	1.78e-15	2.17e-12	-39.4643
chr11	85838808	85838808	-	6.93e-12	4.89e-09	-39.7153
chr11	6588228	6588228	-	0	0	-40.2564
chr11	1431526	1431526	-	3.13e-06	0.000581784	-40.4545
chr11	1590851	1590851	-	0	0	-40.7252
chr11	77824045	77824045	-	2.32e-10	1.24e-07	-40.8446
chr11	86209557	86209557	-	0	0	-40.9091
chr11	68781280	68781280	-	1.54e-06	0.000318355	-41.2907
chr11	1403957	1403957	-	1.33e-05	0.00191847	-41.6582
chr11	43356013	43356013	-	1.34e-14	1.45e-11	-41.9242
chr11	2481450	2481450	-	3.89e-05	0.00453475	-41.9444
chr11	111808877	111808877	-	1.2e-12	9.64e-10	-42.1827
chr11	71667462	71667462	-	5.17e-14	5.15e-11	-42.3913
chr11	120445835	120445835	-	4.75e-12	3.45e-09	-42.395
chr11	45690569	45690569	-	3.09e-07	7.92e-05	-43.0985
chr11	1849249	1849249	-	9.69e-12	6.71e-09	-43.183
chr11	88241493	88241493	-	0	0	-43.2536
chr11	120000234	120000234	-	0	0	-43.2624
chr11	78820636	78820636	-	4.75e-06	0.000822721	-43.3107
chr11	1834255	1834255	-	0	0	-43.6141
chr11	42897004	42897004	-	4.37e-07	0.000107238	-43.721
chr11	124400612	124400612	-	0	0	-43.8313
chr11	69482092	69482092	-	1.58e-11	1.05e-08	-43.9116
chr11	108738409	108738409	-	2.51e-10	1.34e-07	-44.3053
chr11	528586	528586	-	7.49e-10	3.62e-07	-44.5517
chr11	9797002	9797002	-	9.11e-14	8.83e-11	-45.098
chr11	1875512	1875512	-	1.37e-07	3.86e-05	-45.5
chr11	1010650	1010650	-	0	0	-45.7559
chr11	6914157	6914157	-	1.8e-13	1.66e-10	-46.0185
chr11	1834219	1834219	-	0	0	-46.2099
chr11	133236809	133236809	-	0	0	-46.2932
chr11	13901466	13901466	-	0	0	-46.6956
chr11	82535461	82535461	-	6.22e-15	7.07e-12	-46.8318
chr11	71150248	71150248	-	0	0	-47.0588
chr11	4496847	4496847	-	3.11e-15	3.69e-12	-47.2973
chr11	1048636	1048636	-	4.11e-15	4.81e-12	-47.3282
chr11	2639712	2639712	-	1.05e-09	4.91e-07	-47.942
chr11	43543339	43543339	-	0	0	-49.1924
chr11	66317823	66317823	-	1.35e-08	4.91e-06	-50.3968
chr11	58944104	58944104	-	7.77e-16	9.85e-13	-50.4263
chr11	4496917	4496917	-	7.33e-12	5.16e-09	-50.8197
chr11	102624504	102624504	-	0	0	-50.9109
chr11	118511757	118511757	-	6.5e-10	3.18e-07	-51.1364
chr11	117391966	117391966	-	4.44e-16	5.8e-13	-51.2195
chr11	17032484	17032484	-	0	0	-51.5775
chr11	134662250	134662250	-	9.94e-14	9.55e-11	-52.6698
chr11	110701446	110701446	-	2.22e-09	9.73e-07	-54.2067
chr11	9748028	9748028	-	0	0	-54.9458
chr11	125937336	125937336	-	6.1e-11	3.64e-08	-55
chr11	353377	353377	-	1.43e-13	1.34e-10	-55.2004
chr11	1847189	1847189	-	0	0	-56.25
chr11	120437189	120437189	-	0	0	-57.4621
chr11	71145778	71145778	-	0	0	-58.0838
chr11	128659488	128659488	-	1.93e-13	1.77e-10	-60.4938
chr11	134179398	134179398	-	2.22e-16	3e-13	-60.8772
chr11	94133048	94133048	-	0	0	-61.1033
chr11	71188502	71188502	-	0	0	-61.6216
chr11	60784275	60784275	-	0	0	-62.6998
chr11	838111	838111	-	0	0	-64.0787
chr11	111747428	111747428	-	0	0	-65.6565
chr11	6519364	6519364	-	0	0	-67.0216
chr11	83173973	83173973	-	0	0	-68.8769
chr11	42897003	42897003	+	0	0	-71.7512
chr12	125073762	125073762	-	6.19e-05	0.00647581	-25.0305
chr12	7281495	7281495	-	9.55e-05	0.00894918	-25.1313
chr12	562936	562936	-	1.97e-05	0.00264143	-25.2137
chr12	12647902	12647902	-	6.41e-09	2.52e-06	-25.3877
chr12	25056190	25056190	-	8.32e-06	0.00130975	-25.4746
chr12	108506835	108506835	-	2.68e-05	0.00337677	-25.5006
chr12	46950854	46950854	-	7.58e-05	0.00754952	-25.5751
chr12	133378610	133378610	-	1.59e-10	8.78e-08	-25.729
chr12	53775337	53775337	-	1.87e-05	0.00253981	-25.7658
chr12	26869234	26869234	-	1.59e-13	1.48e-10	-25.7709
chr12	132625644	132625644	-	8.38e-05	0.00812699	-25.8117
chr12	121021674	121021674	-	7.61e-05	0.00757097	-25.8655
chr12	54521832	54521832	-	2.62e-06	0.000501753	-25.9096
chr12	132671132	132671132	-	2.52e-05	0.0032077	-25.9804
chr12	3863151	3863151	-	4.78e-11	2.9e-08	-26.0077
chr12	48329242	48329242	-	4.37e-13	3.75e-10	-26.0657
chr12	89743784	89743784	-	4.01e-05	0.00463647	-26.2438
chr12	6993653	6993653	-	5.38e-05	0.00582306	-26.2545
chr12	2198035	2198035	-	1.2e-09	5.58e-07	-26.3385
chr12	562254	562254	-	2.46e-05	0.0031486	-26.462
chr12	93833865	93833865	-	4.01e-05	0.00463509	-26.5385
chr12	54529104	54529104	-	1.19e-05	0.00176161	-26.5713
chr12	131701589	131701589	-	1.84e-05	0.00250722	-26.628
chr12	122092160	122092160	-	7.53e-05	0.00751036	-26.6481
chr12	133382934	133382934	-	8.61e-08	2.55e-05	-26.6609
chr12	125712893	125712893	-	3.83e-05	0.00448067	-26.7872
chr12	132688116	132688116	-	5.29e-09	2.12e-06	-26.9535
chr12	57624372	57624372	-	1.2e-05	0.00176975	-26.9894
chr12	670975	670975	-	9.36e-11	5.39e-08	-27
chr12	39538439	39538439	-	3.4e-07	8.59e-05	-27.0299
chr12	54088977	54088977	-	9.61e-05	0.00899015	-27.0408
chr12	9847991	9847991	-	1.15e-08	4.24e-06	-27.068
chr12	66933150	66933150	-	1.09e-07	3.15e-05	-27.2172
chr12	132082256	132082256	-	0	0	-27.3427
chr12	48392915	48392915	-	8.31e-13	6.83e-10	-27.6311
chr12	562367	562367	-	1.15e-05	0.00171396	-27.6953
chr12	2716477	2716477	-	7.7e-08	2.31e-05	-28.0936
chr12	77456903	77456903	-	8.74e-09	3.32e-06	-28.1547
chr12	115109224	115109224	-	3.44e-05	0.0041114	-28.2298
chr12	131217311	131217311	-	4.68e-06	0.000812081	-28.3036
chr12	124823365	124823365	-	9.61e-07	0.000212454	-28.3581
chr12	7287957	7287957	-	0	0	-28.6777
chr12	4947496	4947496	-	5.99e-10	2.95e-07	-28.6784
chr12	6833831	6833831	-	6.08e-05	0.00638671	-28.7671
chr12	14926543	14926543	-	1.14e-06	0.00024628	-28.817
chr12	132900249	132900249	-	3.36e-08	1.11e-05	-28.8695
chr12	7943114	7943114	-	1.9e-05	0.00257112	-28.8889
chr12	65153983	65153983	-	7.29e-13	6.04e-10	-28.899
chr12	58287202	58287202	-	4.43e-10	2.24e-07	-28.9082
chr12	15095221	15095221	-	5.03e-07	0.000121216	-29.1478
chr12	115861521	115861521	-	6.46e-05	0.0066848	-29.2362
chr12	133389876	133389876	-	7.99e-05	0.0078466	-29.3019
chr12	120701166	120701166	-	6.53e-06	0.001071	-29.3225
chr12	14926548	14926548	-	3.61e-06	0.000656063	-29.4662
chr12	105089533	105089533	-	4.05e-05	0.00467452	-29.481
chr12	4713551	4713551	-	1.84e-12	1.42e-09	-29.4906
chr12	7288687	7288687	-	3.22e-09	1.36e-06	-29.5802
chr12	132082331	132082331	-	3.1e-14	3.18e-11	-29.63
chr12	133564114	133564114	-	1.06e-07	3.07e-05	-29.845
chr12	562270	562270	-	4.62e-05	0.00518371	-29.8864
chr12	562245	562245	-	7.11e-07	0.000164167	-29.8955
chr12	11333440	11333440	-	0	0	-29.8969
chr12	106982606	106982606	-	1.9e-05	0.00256831	-29.933
chr12	133483931	133483931	-	1.52e-09	6.92e-07	-29.9698
chr12	132562126	132562126	-	4.75e-09	1.93e-06	-30.1067
chr12	11827760	11827760	-	4.15e-05	0.00475777	-30.1282
chr12	50641261	50641261	-	6.81e-06	0.00110848	-30.1389
chr12	215121	215121	-	4.02e-05	0.0046528	-30.3314
chr12	117407877	117407877	-	3.01e-05	0.00369989	-30.3506
chr12	122633031	122633031	-	1.23e-06	0.000263345	-30.3571
chr12	124907154	124907154	-	5.43e-06	0.000920278	-30.5455
chr12	34478794	34478794	-	7.06e-06	0.00114424	-30.8974
chr12	132864645	132864645	-	2.63e-05	0.00332759	-30.9144
chr12	11126881	11126881	-	3.36e-13	2.95e-10	-30.9622
chr12	131490633	131490633	-	5.92e-05	0.00625882	-30.9836
chr12	128870000	128870000	-	0	0	-31.0073
chr12	121021679	121021679	-	5.1e-05	0.00559265	-31.2208
chr12	130623446	130623446	-	9.11e-11	5.26e-08	-31.2542
chr12	49726861	49726861	-	4.56e-05	0.00512892	-31.3702
chr12	57609510	57609510	-	6.29e-05	0.0065524	-31.5847
chr12	3119403	3119403	-	0	0	-31.6349
chr12	50241013	50241013	-	5.99e-05	0.00631431	-31.7016
chr12	54408028	54408028	-	1.16e-05	0.00172641	-31.7579
chr12	54376436	54376436	-	1.02e-05	0.00154667	-31.8038
chr12	132671006	132671006	-	2.66e-09	1.15e-06	-31.9259
chr12	133161698	133161698	-	4.75e-06	0.000823411	-31.9583
chr12	115190713	115190713	-	5.55e-16	7.18e-13	-32.0693
chr12	94544808	94544808	-	3.26e-07	8.3e-05	-32.0965
chr12	53490395	53490395	-	4.02e-05	0.0046447	-32.2765
chr12	133517918	133517918	-	0	0	-32.4462
chr12	58011857	58011857	-	6.33e-15	7.19e-12	-32.4688
chr12	4555575	4555575	-	1.66e-06	0.000340991	-32.4922
chr12	348462	348462	-	2.78e-15	3.31e-12	-32.6325
chr12	27622730	27622730	-	7.13e-07	0.000164546	-32.6358
chr12	7250548	7250548	-	2.42e-13	2.18e-10	-32.682
chr12	57595328	57595328	-	8.6e-09	3.27e-06	-32.7255
chr12	133365186	133365186	-	3.7e-09	1.54e-06	-32.8973
chr12	111475171	111475171	-	1.53e-05	0.00215297	-32.971
chr12	8995221	8995221	-	0	0	-33.2584
chr12	122196658	122196658	-	1.77e-06	0.000358231	-33.2671
chr12	114254860	114254860	-	3.4e-11	2.13e-08	-33.3333
chr12	110172150	110172150	-	2.02e-07	5.44e-05	-33.4565
chr12	125590263	125590263	-	2.42e-08	8.27e-06	-33.5731
chr12	11654770	11654770	-	8.04e-12	5.63e-09	-33.7603
chr12	7067555	7067555	-	3.32e-11	2.08e-08	-34.178
chr12	133419418	133419418	-	2.22e-16	3e-13	-34.1826
chr12	130958367	130958367	-	0	0	-34.2346
chr12	133005318	133005318	-	1.11e-07	3.2e-05	-34.3537
chr12	562241	562241	-	1.01e-08	3.76e-06	-34.3588
chr12	8995966	8995966	-	4.98e-09	2.01e-06	-34.4118
chr12	21679635	21679635	-	7e-05	0.00710836	-34.9206
chr12	124905117	124905117	-	9.83e-09	3.68e-06	-35.1062
chr12	49728120	49728120	-	4.76e-06	0.000823969	-35.1393
chr12	117993065	117993065	-	2.42e-07	6.39e-05	-35.2504
chr12	133325639	133325639	-	3.62e-06	0.000656237	-35.451
chr12	49480948	49480948	-	1.43e-05	0.00204381	-35.4554
chr12	130934006	130934006	-	1.06e-05	0.0016035	-35.4839
chr12	123002144	123002144	-	9.77e-12	6.75e-09	-36.0435
chr12	130501707	130501707	-	0	0	-36.0629
chr12	116385473	116385473	-	1.05e-11	7.24e-09	-36.0726
chr12	110340852	110340852	-	2.22e-08	7.65e-06	-36.3554
chr12	132132801	132132801	-	1.32e-06	0.000278574	-36.3662
chr12	57630635	57630635	-	5.19e-05	0.00566742	-36.6452
chr12	6276978	6276978	-	1.11e-06	0.000240079	-36.7884
chr12	109704177	109704177	-	4.42e-07	0.000108232	-37.2727
chr12	132840371	132840371	-	1.38e-05	0.00198566	-37.3864
chr12	34443435	34443435	-	4.69e-06	0.000813809	-37.4434
chr12	132970716	132970716	-	1.12e-05	0.00167488	-37.5
chr12	125359184	125359184	-	6.88e-09	2.68e-06	-37.7345
chr12	113624688	113624688	-	4.45e-05	0.00502845	-37.9917
chr12	99146757	99146757	-	6.74e-09	2.63e-06	-38.3333
chr12	125594157	125594157	-	1.23e-12	9.81e-10	-38.3907
chr12	27785323	27785323	-	3.07e-06	0.000572194	-38.4016
chr12	2932177	2932177	-	1.83e-09	8.19e-07	-38.6364
chr12	131057033	131057033	-	5.07e-11	3.06e-08	-38.9456
chr12	7252597	7252597	-	2.01e-07	5.42e-05	-39.157
chr12	133020800	133020800	-	1.2e-07	3.42e-05	-39.3939
chr12	113416516	113416516	-	8.14e-10	3.9e-07	-39.4928
chr12	10325129	10325129	-	0	0	-39.6439
chr12	124826677	124826677	-	4.14e-11	2.55e-08	-39.904
chr12	133325592	133325592	-	6.19e-05	0.0064761	-40.6803
chr12	131057010	131057010	-	5.7e-12	4.08e-09	-41.3659
chr12	133433865	133433865	-	9.93e-07	0.000218831	-41.8764
chr12	334199	334199	-	8.93e-14	8.65e-11	-41.9231
chr12	133433301	133433301	-	1.17e-08	4.33e-06	-42.0213
chr12	2333485	2333485	-	6.99e-12	4.93e-09	-42.0685
chr12	125594245	125594245	-	0	0	-42.1561
chr12	4793464	4793464	-	2.74e-11	1.74e-08	-42.3816
chr12	133544535	133544535	-	7.81e-10	3.76e-07	-42.4908
chr12	105505809	105505809	-	0	0	-42.5086
chr12	63359168	63359168	-	1.68e-11	1.11e-08	-43.0406
chr12	132278405	132278405	-	9.36e-11	5.39e-08	-43.0485
chr12	131417958	131417958	-	2e-15	2.42e-12	-43.5617
chr12	133281462	133281462	-	5.3e-06	0.000900492	-44.1529
chr12	53193415	53193415	-	0	0	-44.5538
chr12	104187441	104187441	-	5.8e-12	4.15e-09	-44.9739
chr12	131568726	131568726	-	0	0	-46.3757
chr12	64680449	64680449	-	3.6e-08	1.17e-05	-48.2075
chr12	133378708	133378708	-	4.99e-08	1.57e-05	-48.8604
chr12	129028169	129028169	-	4.26e-07	0.000104802	-49.0741
chr12	4699233	4699233	-	0	0	-49.2658
chr12	78227716	78227716	-	7.33e-14	7.18e-11	-50
chr12	31209253	31209253	+	1.26e-11	8.56e-09	-50.2391
chr12	81162942	81162942	-	1.85e-06	0.000372812	-51.6656
chr12	1598223	1598223	-	0	0	-52.4115
chr12	131569234	131569234	-	0	0	-52.6984
chr12	9493283	9493283	-	2.89e-14	2.98e-11	-54.0431
chr12	3049939	3049939	-	0	0	-54.9926
chr12	130572652	130572652	-	2.49e-12	1.88e-09	-56.9458
chr12	63359167	63359167	+	0	0	-57.5239
chr12	22198865	22198865	-	2.35e-12	1.79e-09	-58.3825
chr12	76243392	76243392	-	3.72e-11	2.31e-08	-58.6364
chr12	4745314	4745314	-	0	0	-63.4755
chr12	131771962	131771962	+	0	0	-75.6757
chr13	111097811	111097811	-	4.3e-05	0.00490295	-25.0973
chr13	111718912	111718912	-	5.66e-08	1.75e-05	-25.3051
chr13	112171863	112171863	-	6.15e-05	0.00644386	-25.3099
chr13	78467665	78467665	-	5.11e-07	0.000123038	-25.3731
chr13	113898419	113898419	-	5.92e-08	1.82e-05	-25.4835
chr13	50701246	50701246	-	2.33e-06	0.000453082	-25.5252
chr13	113238067	113238067	-	5.82e-06	0.000974498	-25.5391
chr13	111121524	111121524	-	3.66e-11	2.28e-08	-25.55
chr13	114127142	114127142	-	7.6e-09	2.93e-06	-25.5772
chr13	26693148	26693148	-	5.34e-05	0.00578919	-25.6384
chr13	25319733	25319733	-	4.65e-08	1.47e-05	-25.6464
chr13	52093147	52093147	-	4.53e-05	0.0051014	-25.8065
chr13	111109157	111109157	-	0.000107312	0.00974049	-26.026
chr13	24796498	24796498	-	9.61e-06	0.00147686	-26.0776
chr13	110533094	110533094	-	1.9e-06	0.00038192	-26.1664
chr13	48575920	48575920	-	4.63e-05	0.00519125	-26.1682
chr13	113407648	113407648	-	4.41e-06	0.000774741	-26.2089
chr13	114966198	114966198	-	1.65e-05	0.00229527	-26.2268
chr13	113834083	113834083	-	7.47e-09	2.88e-06	-26.2313
chr13	37749797	37749797	-	2.72e-12	2.05e-09	-26.268
chr13	20769086	20769086	-	2.95e-05	0.00364603	-26.7162
chr13	99109571	99109571	-	3.46e-06	0.000633213	-26.7768
chr13	20708886	20708886	-	0.000108329	0.00980762	-26.9136
chr13	24084892	24084892	-	1.65e-12	1.29e-09	-26.9441
chr13	50963552	50963552	-	6.33e-09	2.49e-06	-27.022
chr13	113752552	113752552	-	7.47e-05	0.00746936	-27.0857
chr13	43597980	43597980	-	9.98e-05	0.00924879	-27.1152
chr13	113834056	113834056	-	1.55e-07	4.32e-05	-27.1739
chr13	113784481	113784481	-	2.5e-05	0.00319376	-27.2311
chr13	51066063	51066063	-	4.31e-05	0.00491191	-27.2903
chr13	113647550	113647550	-	9.28e-05	0.00875409	-27.3576
chr13	23898934	23898934	-	1.11e-05	0.00166214	-27.473
chr13	50703359	50703359	-	8.06e-08	2.41e-05	-27.4814
chr13	114292816	114292816	-	6.92e-08	2.1e-05	-27.6316
chr13	114806084	114806084	-	0	0	-27.6869
chr13	110425804	110425804	-	6.56e-06	0.00107519	-27.7266
chr13	113407805	113407805	-	6.99e-05	0.00710231	-27.7893
chr13	114138107	114138107	-	1.19e-05	0.00176175	-27.894
chr13	47259225	47259225	-	1.92e-05	0.00259093	-27.9847
chr13	112292611	112292611	-	4.45e-05	0.00502845	-28.0409
chr13	44706966	44706966	-	5.03e-08	1.58e-05	-28.1763
chr13	30884563	30884563	-	0	0	-28.5305
chr13	99130656	99130656	-	4.22e-06	0.000746198	-28.8095
chr13	114461548	114461548	-	4.85e-06	0.000837669	-28.8717
chr13	37004519	37004519	-	1.1e-06	0.00023889	-28.9209
chr13	50062173	50062173	-	1.66e-07	4.57e-05	-28.9536
chr13	113425134	113425134	-	1.04e-06	0.000226957	-29.0707
chr13	114505930	114505930	-	9.91e-05	0.0091977	-29.0941
chr13	36172420	36172420	-	9.63e-09	3.62e-06	-29.1132
chr13	56545886	56545886	+	5.61e-05	0.00600614	-29.1883
chr13	107029255	107029255	-	0	0	-29.3017
chr13	84406290	84406290	-	2.22e-06	0.000435814	-29.5769
chr13	24607655	24607655	-	8.04e-06	0.00127477	-29.7118
chr13	112022987	112022987	-	2.48e-06	0.000477673	-29.8942
chr13	48575898	48575898	-	1.29e-06	0.000272834	-30.1113
chr13	99907351	99907351	-	0	0	-30.2571
chr13	51640422	51640422	-	4.11e-11	2.53e-08	-30.2975
chr13	20602149	20602149	-	2.31e-08	7.94e-06	-30.4369
chr13	114536793	114536793	-	8.1e-05	0.00792553	-30.8523
chr13	114182103	114182103	-	4.01e-06	0.000715003	-30.9187
chr13	114558497	114558497	-	7.61e-08	2.29e-05	-30.9196
chr13	19919178	19919178	-	3.19e-06	0.000590564	-30.9524
chr13	114505932	114505932	-	2.29e-05	0.00297828	-31.0216
chr13	19919157	19919157	-	2.93e-06	0.000551102	-31.0217
chr13	114965670	114965670	-	2.84e-05	0.00353377	-31.25
chr13	114825471	114825471	-	2.42e-05	0.00311049	-31.3793
chr13	50062328	50062328	-	0	0	-31.435
chr13	47013792	47013792	-	1.38e-05	0.00198693	-31.9293
chr13	78391714	78391714	-	2.1e-14	2.21e-11	-32.0231
chr13	44544511	44544511	-	3.66e-05	0.00432058	-32.1341
chr13	28000283	28000283	-	1.73e-12	1.34e-09	-32.2791
chr13	27883246	27883246	-	3.55e-14	3.62e-11	-32.6034
chr13	25116492	25116492	-	5.21e-07	0.000125142	-32.6829
chr13	113425099	113425099	-	1.74e-07	4.78e-05	-32.9296
chr13	28630797	28630797	-	3.86e-10	1.98e-07	-32.9682
chr13	114837734	114837734	-	6.86e-10	3.34e-07	-33.6207
chr13	50265992	50265992	-	1.02e-12	8.3e-10	-33.8009
chr13	21343615	21343615	-	9.49e-14	9.14e-11	-33.875
chr13	23966252	23966252	-	3.03e-06	0.000567009	-33.9766
chr13	114965678	114965678	-	2.64e-06	0.000504147	-34.1429
chr13	93896705	93896705	-	2.08e-06	0.000410519	-34.6368
chr13	95672886	95672886	-	4.12e-11	2.54e-08	-34.7368
chr13	113728781	113728781	-	5.62e-12	4.03e-09	-34.9556
chr13	30074765	30074765	-	6.78e-06	0.00110581	-35.0905
chr13	112572535	112572535	-	2.13e-08	7.37e-06	-35.8189
chr13	112980001	112980001	-	3.47e-09	1.46e-06	-36.0762
chr13	30777579	30777579	-	0	0	-36.3688
chr13	113748691	113748691	-	4.71e-14	4.72e-11	-36.5221
chr13	19919120	19919120	-	7e-10	3.4e-07	-36.5348
chr13	114112008	114112008	-	1.74e-10	9.52e-08	-36.7647
chr13	110937565	110937565	-	1.11e-16	1.54e-13	-36.8404
chr13	112191216	112191216	-	1.57e-06	0.000323165	-36.9489
chr13	21180341	21180341	-	6.92e-06	0.00112379	-37.1753
chr13	29352196	29352196	-	3.62e-09	1.52e-06	-37.5636
chr13	21009996	21009996	-	7.03e-07	0.00016234	-37.9672
chr13	51656046	51656046	-	3.91e-06	0.000700233	-38.4142
chr13	114214500	114214500	-	2.34e-09	1.02e-06	-38.5619
chr13	113107992	113107992	-	7.77e-16	9.85e-13	-38.6678
chr13	77561566	77561566	-	1.68e-07	4.62e-05	-38.6696
chr13	112573713	112573713	-	9.06e-07	0.000201752	-39.0681
chr13	114965684	114965684	-	2.63e-07	6.88e-05	-39.8518
chr13	28589510	28589510	-	1.39e-06	0.000291953	-41.5043
chr13	114277201	114277201	-	2.23e-10	1.2e-07	-42.0016
chr13	112574208	112574208	-	3.23e-09	1.37e-06	-42.0401
chr13	29192935	29192935	-	7.39e-09	2.85e-06	-42.5206
chr13	107865699	107865699	-	3.33e-10	1.73e-07	-42.587
chr13	50273971	50273971	-	2.31e-08	7.94e-06	-42.7273
chr13	80446287	80446287	-	5.21e-11	3.14e-08	-43.2508
chr13	99126339	99126339	-	0	0	-43.5154
chr13	53602462	53602462	-	0	0	-43.8561
chr13	111102127	111102127	-	1.4e-10	7.82e-08	-44.2754
chr13	99095032	99095032	-	3.29e-07	8.36e-05	-44.4444
chr13	35149737	35149737	-	6.99e-15	7.89e-12	-45.9795
chr13	112574273	112574273	-	0	0	-46.0007
chr13	112574991	112574991	-	0	0	-46.3667
chr13	98968094	98968094	-	0	0	-47.2603
chr13	114180379	114180379	-	0	0	-51.4642
chr13	113512909	113512909	-	1.31e-14	1.42e-11	-52.685
chr13	108955120	108955120	-	0	0	-52.9466
chr13	99127253	99127253	-	1.18e-14	1.28e-11	-53.125
chr13	114303765	114303765	-	4.92e-11	2.98e-08	-55.3258
chr13	30516564	30516564	-	0	0	-56.1224
chr13	114214223	114214223	-	5.32e-14	5.28e-11	-60.0703
chr13	114164100	114164100	-	0	0	-61.9565
chr13	99124357	99124357	-	7.41e-10	3.59e-07	-63.0952
chr14	102554847	102554847	-	3.36e-07	8.52e-05	-25.1398
chr14	100126766	100126766	-	1.18e-05	0.00175117	-25.2632
chr14	106370279	106370279	-	5.58e-06	0.000940386	-25.4545
chr14	38728886	38728886	-	5.92e-05	0.00626109	-25.7308
chr14	97502337	97502337	-	2.09e-05	0.00276384	-25.9104
chr14	45722988	45722988	-	6.56e-07	0.000153004	-25.9495
chr14	20757805	20757805	-	1.15e-05	0.00170567	-26.1227
chr14	103193028	103193028	-	3.6e-06	0.000654618	-26.1696
chr14	105716016	105716016	-	3.35e-07	8.5e-05	-26.3934
chr14	52784474	52784474	-	6.16e-06	0.00101988	-26.4403
chr14	47872289	47872289	-	8.44e-15	9.4e-12	-26.4597
chr14	75748008	75748008	-	5.16e-06	0.000881863	-26.492
chr14	104940158	104940158	-	9.84e-05	0.00914787	-26.5504
chr14	65007848	65007848	-	3.93e-08	1.27e-05	-26.6032
chr14	99664085	99664085	-	2.41e-06	0.000466064	-26.6539
chr14	70497735	70497735	-	6.08e-10	2.98e-07	-26.8094
chr14	37135102	37135102	-	8.37e-05	0.00811744	-26.8462
chr14	70690539	70690539	-	1.18e-06	0.000253174	-27.2533
chr14	103021361	103021361	-	1.04e-05	0.00157946	-27.2727
chr14	105209761	105209761	-	2.24e-05	0.00292545	-27.591
chr14	63781922	63781922	-	1.02e-05	0.00154975	-27.6608
chr14	21495911	21495911	-	1.33e-09	6.13e-07	-27.6718
chr14	45722891	45722891	-	9.6e-09	3.61e-06	-27.9487
chr14	75748023	75748023	-	6.47e-06	0.001064	-27.9588
chr14	21250124	21250124	-	5.31e-06	0.000902133	-28.1817
chr14	51331988	51331988	-	8.9e-05	0.0084934	-28.1818
chr14	75447757	75447757	-	6.68e-06	0.00109144	-28.5227
chr14	75770218	75770218	-	2.93e-05	0.00362696	-28.6842
chr14	70690541	70690541	-	1.79e-07	4.9e-05	-28.7483
chr14	105516227	105516227	-	1.84e-08	6.45e-06	-28.8359
chr14	105930406	105930406	-	5.49e-07	0.000131017	-28.8462
chr14	70186290	70186290	-	7.58e-10	3.66e-07	-28.9638
chr14	65007625	65007625	-	2.93e-05	0.00362457	-29.3626
chr14	54980192	54980192	-	5.59e-08	1.73e-05	-29.5838
chr14	105655223	105655223	-	1.84e-05	0.00250221	-29.6296
chr14	72990396	72990396	-	5.85e-05	0.00620548	-29.728
chr14	70690515	70690515	-	6.26e-08	1.92e-05	-29.7785
chr14	68871549	68871549	-	9.45e-07	0.000209595	-29.8133
chr14	99829729	99829729	-	5.07e-13	4.3e-10	-30.4085
chr14	88943019	88943019	-	1.65e-08	5.88e-06	-30.4718
chr14	99735232	99735232	-	4.77e-06	0.000825549	-30.6818
chr14	81713010	81713010	-	3.35e-09	1.41e-06	-30.8947
chr14	101155451	101155451	-	5.8e-07	0.00013742	-30.9685
chr14	59113430	59113430	-	1.12e-06	0.000242679	-31.0145
chr14	37257672	37257672	-	6.81e-11	4.02e-08	-31.4242
chr14	97061526	97061526	-	6.78e-07	0.000157354	-31.4286
chr14	104979494	104979494	-	3.32e-05	0.004005	-32.5
chr14	70690526	70690526	-	8.23e-11	4.79e-08	-32.649
chr14	89933616	89933616	-	6.1e-06	0.0010109	-33.1132
chr14	106333602	106333602	-	8.99e-08	2.65e-05	-33.1195
chr14	96562634	96562634	-	4.05e-11	2.5e-08	-33.3502
chr14	99728449	99728449	-	1.22e-05	0.00179834	-33.4049
chr14	68265691	68265691	+	3.39e-05	0.00406824	-33.5612
chr14	69341906	69341906	-	6.29e-05	0.00655004	-33.9286
chr14	106333573	106333573	-	3.05e-08	1.01e-05	-34.403
chr14	33945192	33945192	-	1.92e-07	5.22e-05	-34.8109
chr14	106329919	106329919	-	4.06e-13	3.51e-10	-35.1585
chr14	94408194	94408194	-	2.5e-14	2.61e-11	-35.4573
chr14	45723000	45723000	-	1.37e-06	0.000288826	-35.6469
chr14	54686590	54686590	-	2.37e-05	0.00305536	-35.6522
chr14	70936212	70936212	+	1.92e-09	8.54e-07	-35.954
chr14	104636584	104636584	-	5.08e-06	0.000871062	-36.1833
chr14	78051272	78051272	-	5.43e-08	1.69e-05	-36.2489
chr14	90991954	90991954	+	2.63e-06	0.000502242	-36.8219
chr14	105128666	105128666	+	2.75e-11	1.74e-08	-37
chr14	65008101	65008101	-	5.3e-05	0.00575385	-37.1104
chr14	73491271	73491271	-	4.71e-09	1.91e-06	-37.5584
chr14	81405847	81405847	-	1.75e-14	1.87e-11	-37.6909
chr14	97431165	97431165	-	3.14e-13	2.77e-10	-38.6245
chr14	93567618	93567618	-	8.77e-10	4.18e-07	-38.8659
chr14	106332283	106332283	-	7.99e-06	0.0012695	-39.0154
chr14	23938253	23938253	-	1.74e-12	1.35e-09	-39.8421
chr14	95370500	95370500	-	0	0	-40.344
chr14	100055796	100055796	-	2.11e-06	0.00041548	-40.463
chr14	66958607	66958607	-	3.14e-14	3.23e-11	-40.9093
chr14	76905778	76905778	-	9.81e-09	3.68e-06	-40.9659
chr14	45723017	45723017	-	6.39e-06	0.00105265	-41.2234
chr14	105716034	105716034	+	4.98e-09	2.01e-06	-42.2028
chr14	21491532	21491532	-	0	0	-42.4528
chr14	50474063	50474063	-	1.19e-10	6.73e-08	-42.8019
chr14	21238318	21238318	-	0	0	-43.3628
chr14	50471835	50471835	-	2.62e-14	2.73e-11	-43.4734
chr14	50471811	50471811	-	2.42e-09	1.05e-06	-43.8462
chr14	105391749	105391749	-	1.4e-06	0.000294102	-44.4958
chr14	24042418	24042418	-	0	0	-44.7044
chr14	26862143	26862143	-	1.11e-16	1.54e-13	-45.751
chr14	30524497	30524497	-	6.49e-10	3.18e-07	-45.8333
chr14	106188310	106188310	-	4.78e-09	1.94e-06	-46.1538
chr14	54357962	54357962	-	0	0	-46.6548
chr14	74815240	74815240	-	9.75e-12	6.74e-09	-46.8629
chr14	23842126	23842126	-	3.87e-10	1.98e-07	-47.2498
chr14	102682063	102682063	-	2.2e-14	2.31e-11	-47.3471
chr14	101840496	101840496	-	0	0	-47.5836
chr14	49518216	49518216	-	0	0	-47.6072
chr14	23265548	23265548	-	6.06e-10	2.98e-07	-48.8889
chr14	96526885	96526885	-	0	0	-50.3883
chr14	86089315	86089315	-	0	0	-51.9531
chr14	23831178	23831178	-	7.56e-12	5.3e-09	-53.5298
chr14	50475312	50475312	-	2.45e-09	1.06e-06	-53.5307
chr14	106144685	106144685	-	0	0	-53.9976
chr14	24839166	24839166	-	0	0	-55.504
chr14	106167952	106167952	-	0	0	-55.7258
chr14	52622710	52622710	-	0	0	-59.6704
chr14	50518656	50518656	-	0	0	-76.6918
chr15	101603645	101603645	-	5.14e-05	0.00562309	-25.0404
chr15	74467856	74467856	-	8.35e-05	0.00810999	-25.0876
chr15	45408875	45408875	-	2.88e-05	0.00358161	-25.1049
chr15	40549260	40549260	-	3.81e-06	0.000684161	-25.1486
chr15	101715383	101715383	-	1.66e-05	0.00230431	-25.155
chr15	66547465	66547465	-	2.02e-05	0.00270104	-25.4414
chr15	93571961	93571961	-	2.64e-08	8.94e-06	-25.7519
chr15	26877824	26877824	-	2.55e-10	1.36e-07	-25.8542
chr15	101603789	101603789	-	2.8e-06	0.00053023	-25.8547
chr15	99408497	99408497	-	9.92e-12	6.85e-09	-25.8792
chr15	69087835	69087835	-	0.000104544	0.00956249	-26.0396
chr15	93122949	93122949	-	8.44e-06	0.00132576	-26.7254
chr15	45408755	45408755	-	3.16e-13	2.79e-10	-26.8796
chr15	79236953	79236953	-	4.95e-05	0.00546019	-26.8915
chr15	25513382	25513382	-	1.25e-06	0.000266941	-27.1245
chr15	89922603	89922603	-	9.4e-07	0.000208363	-27.1282
chr15	45409383	45409383	-	0.000109006	0.00985043	-27.1507
chr15	94147556	94147556	-	0	0	-27.5424
chr15	69324190	69324190	-	2.71e-05	0.00341246	-27.7069
chr15	71532067	71532067	-	2.84e-12	2.13e-09	-27.7113
chr15	68180746	68180746	-	1.21e-08	4.44e-06	-27.7978
chr15	99408628	99408628	-	1.49e-06	0.000310565	-27.8316
chr15	72075864	72075864	-	7.95e-09	3.05e-06	-27.8406
chr15	100821467	100821467	-	0	0	-27.8481
chr15	27300374	27300374	-	7.04e-10	3.42e-07	-27.8586
chr15	39377709	39377709	-	7.36e-05	0.00738844	-28.2609
chr15	99409030	99409030	-	1.11e-05	0.00166265	-28.4267
chr15	29763184	29763184	-	2.67e-11	1.7e-08	-28.5951
chr15	40549088	40549088	-	5.94e-06	0.000991217	-28.7132
chr15	40571976	40571976	-	8.32e-05	0.00808795	-28.7915
chr15	70877543	70877543	-	3.39e-05	0.00407077	-29.1353
chr15	63339271	63339271	-	1.53e-09	6.96e-07	-29.4403
chr15	70767643	70767643	-	0.000101924	0.00939046	-29.9042
chr15	62990410	62990410	-	0	0	-29.9921
chr15	38361457	38361457	-	9.63e-10	4.55e-07	-30.0383
chr15	38361500	38361500	-	4.03e-06	0.000716653	-30.0566
chr15	41914408	41914408	-	8.72e-09	3.31e-06	-30.1024
chr15	28053340	28053340	-	5.62e-05	0.00601913	-30.1301
chr15	25492386	25492386	-	1.09e-11	7.5e-09	-30.1837
chr15	96887868	96887868	-	3.47e-11	2.17e-08	-30.2225
chr15	99408959	99408959	-	5.09e-05	0.0055834	-30.276
chr15	55574881	55574881	-	2.43e-08	8.31e-06	-30.3421
chr15	86192746	86192746	-	6.55e-05	0.00676001	-30.4317
chr15	71623370	71623370	-	4.46e-08	1.42e-05	-30.5251
chr15	68851894	68851894	-	6.65e-05	0.00684161	-30.7692
chr15	41769512	41769512	-	9.23e-10	4.38e-07	-30.9987
chr15	41769454	41769454	-	9.13e-05	0.00864654	-31.0102
chr15	36871345	36871345	-	1.04e-05	0.00157491	-31.0132
chr15	99408625	99408625	-	2.57e-08	8.74e-06	-31.126
chr15	79224684	79224684	-	0	0	-31.2396
chr15	79104602	79104602	-	1.49e-08	5.36e-06	-31.7944
chr15	79973917	79973917	-	5.99e-05	0.00631529	-31.8182
chr15	40914773	40914773	-	7.96e-09	3.05e-06	-31.8477
chr15	25319503	25319503	-	1.06e-05	0.00159701	-32.021
chr15	90349559	90349559	-	7.49e-08	2.26e-05	-32.1417
chr15	79930511	79930511	-	5.62e-05	0.00601913	-32.346
chr15	78505097	78505097	-	2.96e-06	0.000556156	-32.4117
chr15	40549245	40549245	-	3.2e-10	1.67e-07	-32.4163
chr15	99408605	99408605	-	2.14e-11	1.39e-08	-32.4324
chr15	96866550	96866550	-	3.38e-07	8.57e-05	-32.7677
chr15	22546576	22546576	+	8.45e-07	0.000190251	-32.8574
chr15	42128230	42128230	-	6.9e-08	2.09e-05	-32.9856
chr15	99409039	99409039	-	1.08e-07	3.12e-05	-33.0749
chr15	42302521	42302521	-	0	0	-33.3857
chr15	99408975	99408975	-	2.27e-06	0.000443186	-33.4303
chr15	99408637	99408637	-	1.38e-07	3.9e-05	-33.6601
chr15	99408658	99408658	-	3.81e-06	0.000684689	-33.7059
chr15	34516489	34516489	-	7.77e-16	9.85e-13	-33.7785
chr15	68851481	68851481	-	3.72e-06	0.000672863	-34.0456
chr15	79237063	79237063	-	8.54e-06	0.00133937	-35.4577
chr15	74912328	74912328	-	7.99e-10	3.83e-07	-36.6932
chr15	63179549	63179549	-	1.52e-09	6.89e-07	-36.9505
chr15	79224748	79224748	-	1.11e-16	1.54e-13	-37.0921
chr15	68851884	68851884	-	1.29e-05	0.00188202	-37.2056
chr15	80211522	80211522	-	1.44e-07	4.04e-05	-37.209
chr15	99408692	99408692	-	5.91e-05	0.00625713	-37.8531
chr15	100821426	100821426	-	0	0	-37.8788
chr15	74703022	74703022	-	1.95e-05	0.00262107	-38.1144
chr15	37030346	37030346	-	4.33e-07	0.000106465	-38.3351
chr15	101084443	101084443	-	1.22e-15	1.52e-12	-38.75
chr15	59980194	59980194	-	7.36e-10	3.56e-07	-38.8999
chr15	99409002	99409002	-	6.43e-09	2.53e-06	-39.2032
chr15	101085211	101085211	-	5.33e-08	1.66e-05	-39.546
chr15	45689929	45689929	-	4.5e-07	0.000109865	-39.9153
chr15	99504438	99504438	-	4.43e-10	2.24e-07	-40.2056
chr15	22449511	22449511	-	0	0	-40.3442
chr15	90755933	90755933	-	8.87e-14	8.6e-11	-40.8889
chr15	28149359	28149359	-	6.24e-09	2.46e-06	-41.4748
chr15	80211514	80211514	-	3.33e-16	4.43e-13	-44.186
chr15	79973056	79973056	-	0	0	-45.2211
chr15	52718336	52718336	-	0	0	-46.8622
chr15	60454869	60454869	-	8.62e-07	0.000193523	-50.1374
chr15	22920685	22920685	-	0	0	-51.6805
chr15	90775700	90775700	-	0	0	-51.7857
chr15	91416566	91416566	-	0	0	-51.9913
chr15	91416551	91416551	-	0	0	-52.4868
chr15	32324278	32324278	-	0	0	-53.3035
chr15	90295961	90295961	-	2.73e-10	1.45e-07	-54.2857
chr15	27891370	27891370	-	1.11e-16	1.54e-13	-55.9559
chr15	70355764	70355764	-	1.2e-14	1.31e-11	-58.5196
chr15	101455840	101455840	-	0	0	-62.9241
chr15	90789143	90789143	-	0	0	-63.2127
chr15	59973465	59973465	-	0	0	-81.3426
chr15	90796558	90796558	-	0	0	-82.2222
chr16	3493956	3493956	-	7.77e-06	0.00124018	-25.0664
chr16	419937	419937	-	4.38e-05	0.00496746	-25.0966
chr16	88111440	88111440	-	3.15e-05	0.0038338	-25.1865
chr16	55794713	55794713	-	1.03e-06	0.000225845	-25.1992
chr16	86457594	86457594	-	8.6e-13	7.05e-10	-25.2032
chr16	67335997	67335997	-	8.18e-05	0.00797934	-25.2941
chr16	2749531	2749531	-	4.05e-05	0.00467305	-25.3699
chr16	163134	163134	-	1.12e-05	0.00167118	-25.4265
chr16	72405364	72405364	-	7.83e-11	4.57e-08	-25.4987
chr16	724823	724823	-	8.51e-10	4.07e-07	-25.5205
chr16	57128388	57128388	-	1.47e-05	0.0020925	-25.6618
chr16	85682520	85682520	-	1.8e-05	0.00246173	-25.681
chr16	4665723	4665723	-	7.35e-06	0.00118319	-25.6925
chr16	10174409	10174409	-	2.08e-05	0.0027588	-25.7484
chr16	56641469	56641469	-	2.77e-06	0.0005252	-25.7549
chr16	88234070	88234070	-	2.2e-06	0.000430963	-25.9145
chr16	88030113	88030113	-	7.36e-07	0.000169078	-25.9161
chr16	57024452	57024452	-	1.52e-05	0.00214779	-25.9259
chr16	71759365	71759365	-	1.64e-13	1.52e-10	-26.0484
chr16	3493385	3493385	-	7.38e-08	2.22e-05	-26.4055
chr16	83958011	83958011	-	4.82e-05	0.00534935	-26.4427
chr16	73097365	73097365	-	1.19e-05	0.00175488	-26.5326
chr16	898974	898974	-	3.85e-05	0.00449766	-26.6129
chr16	88797525	88797525	-	4.37e-07	0.000107238	-26.7145
chr16	3493827	3493827	-	2.15e-05	0.00282636	-26.9109
chr16	87688568	87688568	-	8.6e-05	0.00828757	-27.0018
chr16	89162157	89162157	-	2.53e-05	0.00322407	-27.0637
chr16	1934429	1934429	-	8.66e-11	5.02e-08	-27.1281
chr16	24268165	24268165	-	1.57e-09	7.09e-07	-27.1326
chr16	89202222	89202222	-	3.42e-06	0.000627301	-27.2727
chr16	84941064	84941064	-	2.83e-13	2.53e-10	-27.2883
chr16	27473400	27473400	-	2.71e-06	0.000516157	-27.4049
chr16	653454	653454	-	9.51e-05	0.00892537	-27.4249
chr16	71674883	71674883	-	2.18e-05	0.00285897	-27.4667
chr16	81634875	81634875	-	5.92e-06	0.000988289	-27.5208
chr16	895443	895443	-	9.54e-05	0.00894292	-27.5986
chr16	72459517	72459517	-	4.11e-09	1.7e-06	-27.7095
chr16	87714955	87714955	-	3.12e-08	1.04e-05	-27.7392
chr16	48533272	48533272	-	3.94e-05	0.00457585	-27.7758
chr16	2256160	2256160	-	9.43e-06	0.00145465	-27.8351
chr16	89662320	89662320	-	0	0	-27.8487
chr16	55365527	55365527	-	4.49e-06	0.000785803	-28.0186
chr16	3493446	3493446	-	1.47e-11	9.82e-09	-28.2411
chr16	88016633	88016633	-	8.33e-06	0.0013112	-28.2476
chr16	34407761	34407761	-	1.86e-06	0.000374727	-28.3035
chr16	88030101	88030101	-	3.4e-08	1.12e-05	-28.4679
chr16	4747040	4747040	-	4.26e-05	0.00486182	-28.5153
chr16	423421	423421	-	2.11e-08	7.32e-06	-28.5841
chr16	60233306	60233306	-	8.43e-05	0.00816266	-28.6891
chr16	87714971	87714971	-	4.52e-06	0.000789467	-29.011
chr16	69782856	69782856	-	8.7e-07	0.000195026	-29.3202
chr16	12007435	12007435	-	1.81e-05	0.00246893	-29.3487
chr16	3493809	3493809	-	3.16e-05	0.00383928	-29.9257
chr16	89986154	89986154	-	4.5e-09	1.84e-06	-30
chr16	3493916	3493916	-	1.34e-08	4.87e-06	-30.0342
chr16	88837162	88837162	-	1.67e-05	0.00231683	-30.0546
chr16	86666018	86666018	-	1.22e-09	5.65e-07	-30.1295
chr16	85519179	85519179	-	2.78e-05	0.00347383	-30.1381
chr16	2998938	2998938	-	4.24e-05	0.00484778	-30.3704
chr16	1605164	1605164	-	1.7e-10	9.33e-08	-30.4587
chr16	84627498	84627498	-	4.02e-06	0.000716367	-30.5254
chr16	900375	900375	-	0	0	-30.7251
chr16	337613	337613	-	3.75e-05	0.00440376	-31.073
chr16	1939296	1939296	-	9.54e-06	0.00146796	-31.3394
chr16	4170105	4170105	-	1.26e-07	3.58e-05	-31.4546
chr16	3493846	3493846	-	1.02e-07	2.97e-05	-31.6034
chr16	419990	419990	-	1.49e-05	0.00211464	-31.6461
chr16	88683252	88683252	-	2.22e-07	5.92e-05	-31.6672
chr16	3493908	3493908	-	2.53e-09	1.09e-06	-31.7472
chr16	88460411	88460411	-	1.99e-08	6.94e-06	-31.8009
chr16	69478082	69478082	-	7.81e-12	5.47e-09	-31.8365
chr16	55866679	55866679	-	1.29e-06	0.00027375	-31.8591
chr16	54316063	54316063	-	9.12e-05	0.0086428	-31.8866
chr16	87755654	87755654	-	7.13e-13	5.92e-10	-31.9625
chr16	374989	374989	-	2.35e-08	8.06e-06	-32.1648
chr16	10205201	10205201	-	1.14e-05	0.00169663	-32.1734
chr16	79155959	79155959	-	6.81e-05	0.0069713	-32.2478
chr16	1005939	1005939	-	0	0	-32.5789
chr16	88015664	88015664	-	4.59e-11	2.8e-08	-32.5878
chr16	30023629	30023629	-	3.81e-06	0.000684449	-32.5996
chr16	88838169	88838169	-	6.35e-09	2.5e-06	-32.7939
chr16	10802006	10802006	-	0	0	-32.8054
chr16	65699975	65699975	-	1.6e-07	4.43e-05	-32.8219
chr16	318403	318403	-	3.09e-07	7.92e-05	-33.2855
chr16	55542680	55542680	-	4.22e-11	2.59e-08	-33.2928
chr16	88016073	88016073	-	9.27e-09	3.5e-06	-33.5094
chr16	1839023	1839023	-	1.76e-06	0.000356976	-33.5253
chr16	85335880	85335880	-	7.96e-09	3.05e-06	-33.5943
chr16	81254052	81254052	-	3.22e-07	8.19e-05	-33.7255
chr16	10205221	10205221	-	7.89e-08	2.36e-05	-33.9506
chr16	87715285	87715285	-	0	0	-33.9947
chr16	81666620	81666620	-	6.07e-05	0.00638184	-34.3655
chr16	2520715	2520715	-	9.71e-07	0.000214557	-34.502
chr16	1591962	1591962	-	1.46e-05	0.00208281	-34.6784
chr16	55366069	55366069	-	3.94e-05	0.00457187	-34.7816
chr16	27116702	27116702	-	1.82e-05	0.00248259	-34.8163
chr16	55866742	55866742	-	2.99e-06	0.000560135	-34.9058
chr16	85126461	85126461	-	5.22e-05	0.00568929	-34.962
chr16	68299771	68299771	-	5.13e-06	0.000878225	-35.0123
chr16	88300864	88300864	-	9.67e-09	3.63e-06	-35.1111
chr16	81510154	81510154	+	6.12e-07	0.000144051	-35.2357
chr16	85242362	85242362	-	0	0	-35.3288
chr16	88023140	88023140	-	6e-07	0.000141599	-35.6685
chr16	66400661	66400661	-	1.3e-05	0.00189294	-35.7932
chr16	88016237	88016237	-	1.42e-13	1.33e-10	-36.0806
chr16	88535671	88535671	-	3.78e-06	0.000680783	-36.2637
chr16	87857243	87857243	-	6.1e-11	3.63e-08	-36.324
chr16	86466137	86466137	-	5.19e-07	0.000124845	-36.469
chr16	419862	419862	-	1.8e-05	0.00245819	-36.6453
chr16	1367394	1367394	-	8.67e-10	4.14e-07	-36.8922
chr16	72391952	72391952	-	4.04e-05	0.00466215	-36.9796
chr16	900881	900881	-	0	0	-36.9879
chr16	88030009	88030009	-	0	0	-37.1041
chr16	10816174	10816174	-	3.55e-09	1.49e-06	-37.1544
chr16	2740295	2740295	-	7.53e-05	0.00750609	-37.193
chr16	1723208	1723208	-	2.76e-13	2.47e-10	-37.2336
chr16	88016415	88016415	-	4.52e-08	1.44e-05	-37.31
chr16	12298804	12298804	-	1.13e-06	0.000244737	-37.5
chr16	737270	737270	-	1.82e-08	6.4e-06	-37.5347
chr16	87715252	87715252	-	7.77e-15	8.71e-12	-37.5968
chr16	88483008	88483008	-	9.16e-14	8.85e-11	-37.6543
chr16	81510155	81510155	-	5.55e-16	7.18e-13	-37.7191
chr16	87345175	87345175	-	0	0	-37.8905
chr16	72206238	72206238	-	2.85e-05	0.00354474	-38.1818
chr16	56698269	56698269	-	3.06e-10	1.6e-07	-38.3029
chr16	84627471	84627471	-	5.94e-11	3.55e-08	-38.3383
chr16	2110572	2110572	-	5.55e-16	7.18e-13	-38.8045
chr16	3999200	3999200	-	1.63e-05	0.00227266	-38.8889
chr16	374514	374514	-	1.81e-08	6.37e-06	-39.0476
chr16	31104971	31104971	-	1.46e-05	0.00207951	-39.0746
chr16	977804	977804	-	2.74e-08	9.24e-06	-39.9946
chr16	87755155	87755155	-	3.38e-13	2.96e-10	-40.1698
chr16	88181561	88181561	-	0	0	-40.4557
chr16	84840223	84840223	-	1.54e-09	6.98e-07	-40.802
chr16	89147813	89147813	-	1.39e-06	0.000291572	-41.0169
chr16	879034	879034	-	2.14e-06	0.000421243	-41.0412
chr16	20087745	20087745	-	4.26e-08	1.36e-05	-41.3851
chr16	23724923	23724923	-	3.11e-07	7.96e-05	-41.5556
chr16	81856894	81856894	-	1.56e-05	0.00219727	-42.5397
chr16	81579154	81579154	-	3.18e-06	0.000590494	-42.6207
chr16	979301	979301	-	0	0	-42.785
chr16	88296826	88296826	-	0	0	-43.4896
chr16	84940980	84940980	-	0	0	-43.8356
chr16	16168601	16168601	-	8.99e-08	2.65e-05	-44.0199
chr16	86457338	86457338	-	0	0	-44.7308
chr16	31137713	31137713	-	5.21e-10	2.6e-07	-45.3852
chr16	10281151	10281151	-	1.27e-11	8.56e-09	-45.5567
chr16	19195131	19195131	-	0	0	-45.6515
chr16	87996762	87996762	-	1.14e-10	6.48e-08	-45.7639
chr16	89668415	89668415	-	1.34e-14	1.45e-11	-45.8333
chr16	3493816	3493816	-	1.23e-10	6.9e-08	-45.926
chr16	978041	978041	-	0	0	-45.9745
chr16	988890	988890	-	1.46e-11	9.78e-09	-46.9605
chr16	88565058	88565058	-	4.67e-14	4.69e-11	-48.0466
chr16	31214899	31214899	-	0	0	-48.5306
chr16	86772098	86772098	-	0	0	-48.8279
chr16	84627508	84627508	-	4.01e-12	2.94e-09	-48.9583
chr16	88181686	88181686	-	0	0	-48.9623
chr16	979334	979334	-	0	0	-49.718
chr16	66458044	66458044	-	1.77e-09	7.91e-07	-50.1466
chr16	81526977	81526977	-	0	0	-50.2644
chr16	964060	964060	-	2.93e-13	2.61e-10	-50.7246
chr16	88023202	88023202	-	1.44e-15	1.78e-12	-52.1045
chr16	971776	971776	-	0	0	-52.3256
chr16	989382	989382	-	0	0	-52.3518
chr16	1584628	1584628	-	0	0	-54.2528
chr16	959663	959663	-	0	0	-54.2599
chr16	88185033	88185033	-	0	0	-54.352
chr16	86558535	86558535	-	0	0	-54.6277
chr16	893181	893181	-	5.36e-13	4.53e-10	-54.7727
chr16	1994743	1994743	-	1.5e-11	1e-08	-54.9784
chr16	88300652	88300652	-	5.25e-12	3.79e-09	-56.2003
chr16	972588	972588	-	0	0	-56.232
chr16	89180883	89180883	-	4.71e-10	2.37e-07	-56.3636
chr16	54225801	54225801	-	6.66e-16	8.54e-13	-57.0455
chr16	841967	841967	-	0	0	-57.521
chr16	989449	989449	-	0	0	-57.7632
chr16	88186576	88186576	-	6.01e-11	3.59e-08	-57.8723
chr16	86558472	86558472	-	3.32e-13	2.92e-10	-58.1236
chr16	88163908	88163908	-	0	0	-59.2702
chr16	1037100	1037100	-	1.55e-15	1.91e-12	-59.3833
chr16	873562	873562	-	0	0	-59.3961
chr16	56690039	56690039	-	1.45e-13	1.36e-10	-59.7259
chr16	963337	963337	-	1.11e-16	1.54e-13	-60.8485
chr16	874641	874641	-	0	0	-64.7727
chr16	77233339	77233339	-	4.04e-11	2.49e-08	-67.8049
chr16	876297	876297	-	8.35e-14	8.12e-11	-69.6272
chr16	878325	878325	-	0	0	-70.1504
chr16	85242839	85242839	-	0	0	-73.3547
chr17	406359	406359	-	2.4e-11	1.54e-08	-25.0066
chr17	8702305	8702305	-	5.14e-05	0.00562762	-25.4167
chr17	77421065	77421065	-	7.39e-05	0.00740668	-25.4805
chr17	80449676	80449676	-	8.79e-06	0.00137209	-25.551
chr17	5403133	5403133	-	2.03e-05	0.00270889	-25.5551
chr17	406502	406502	-	8.6e-08	2.55e-05	-25.7212
chr17	64225437	64225437	-	3.49e-05	0.0041563	-25.7675
chr17	916467	916467	-	3.42e-06	0.00062715	-25.7983
chr17	25786615	25786615	-	2.62e-05	0.00331998	-25.8005
chr17	71688168	71688168	-	2.39e-06	0.000463318	-25.8073
chr17	5019975	5019975	-	1.45e-06	0.000302504	-25.8462
chr17	114194	114194	-	1.24e-11	8.39e-09	-25.9685
chr17	19235061	19235061	-	6.95e-08	2.11e-05	-25.9814
chr17	75315585	75315585	-	1.27e-06	0.000269464	-26.0239
chr17	76472768	76472768	-	4.82e-05	0.00535116	-26.1094
chr17	2263016	2263016	-	1.8e-05	0.00245803	-26.1404
chr17	9189603	9189603	-	6.25e-09	2.46e-06	-26.181
chr17	76676324	76676324	-	5.49e-05	0.00590866	-26.2144
chr17	42733321	42733321	-	1.22e-11	8.3e-09	-26.2581
chr17	59480790	59480790	-	1.25e-05	0.00183159	-26.3112
chr17	79801827	79801827	-	5.44e-07	0.000129982	-26.322
chr17	79567609	79567609	-	8.65e-06	0.00135293	-26.3636
chr17	41924336	41924336	-	3.47e-05	0.00413821	-26.3706
chr17	2275168	2275168	-	5.46e-06	0.000924193	-26.4444
chr17	78773088	78773088	-	8.35e-06	0.00131411	-26.5152
chr17	80419947	80419947	-	2.37e-05	0.00306454	-26.5174
chr17	7905841	7905841	-	1.5e-05	0.0021227	-26.5413
chr17	9745433	9745433	-	6.31e-08	1.93e-05	-26.5557
chr17	78892270	78892270	-	6.54e-07	0.000152653	-26.558
chr17	57639057	57639057	-	3.54e-07	8.89e-05	-26.6896
chr17	56605392	56605392	-	1.84e-05	0.00250714	-26.6986
chr17	35082470	35082470	-	2.51e-08	8.53e-06	-26.7254
chr17	17055598	17055598	-	3.38e-07	8.57e-05	-26.8166
chr17	78442824	78442824	-	7.28e-05	0.00732407	-26.8908
chr17	406381	406381	-	1.41e-13	1.32e-10	-26.9453
chr17	78623620	78623620	-	4.9e-10	2.46e-07	-26.9976
chr17	77923478	77923478	-	9.84e-08	2.87e-05	-27.1352
chr17	152190	152190	-	0.000103544	0.00949507	-27.2727
chr17	17449104	17449104	-	2.1e-09	9.27e-07	-27.3588
chr17	17713987	17713987	-	3.23e-05	0.00390865	-27.3819
chr17	8907825	8907825	-	1.24e-06	0.00026545	-27.4027
chr17	59480580	59480580	-	9.94e-06	0.00151807	-27.4353
chr17	19967642	19967642	-	8.73e-05	0.00837017	-27.451
chr17	406497	406497	-	7.42e-09	2.87e-06	-27.4844
chr17	78184394	78184394	-	1.19e-05	0.00176224	-27.5434
chr17	76481694	76481694	-	6.14e-09	2.42e-06	-27.5588
chr17	38520335	38520335	-	1.37e-05	0.00197051	-27.6383
chr17	27917327	27917327	-	7.57e-08	2.28e-05	-27.7171
chr17	1551765	1551765	-	1.64e-05	0.00228369	-27.7625
chr17	36997732	36997732	-	1.02e-08	3.81e-06	-27.7958
chr17	17397410	17397410	-	7.95e-10	3.81e-07	-27.8707
chr17	78801986	78801986	-	2.13e-11	1.38e-08	-28.0318
chr17	1792174	1792174	-	7.98e-10	3.82e-07	-28.1136
chr17	78431598	78431598	-	1.01e-09	4.74e-07	-28.1195
chr17	42733369	42733369	-	7.11e-15	7.99e-12	-28.1708
chr17	81066078	81066078	-	0	0	-28.427
chr17	74434974	74434974	-	0	0	-28.4339
chr17	73552129	73552129	-	2.34e-06	0.00045487	-28.5714
chr17	4404141	4404141	-	2.53e-05	0.00322257	-28.5811
chr17	26711817	26711817	-	1.2e-07	3.43e-05	-28.6179
chr17	16842504	16842504	-	9.12e-05	0.00864122	-28.6836
chr17	19883509	19883509	-	2.7e-05	0.00339631	-28.752
chr17	78582724	78582724	-	1.91e-06	0.000383373	-28.7851
chr17	48545596	48545596	-	0.000105917	0.00965165	-28.7994
chr17	76522784	76522784	-	1.24e-12	9.9e-10	-28.8274
chr17	77955522	77955522	-	3.61e-06	0.000656055	-28.906
chr17	59480794	59480794	-	6.37e-06	0.00105077	-28.9518
chr17	1372636	1372636	-	0	0	-28.9563
chr17	77537129	77537129	-	3.18e-06	0.0005902	-29.0372
chr17	43191632	43191632	-	6.75e-05	0.0069191	-29.0377
chr17	16323455	16323455	-	5.92e-07	0.000139791	-29.0476
chr17	9546551	9546551	-	3.35e-06	0.000616629	-29.0675
chr17	2275735	2275735	-	2.44e-08	8.34e-06	-29.0684
chr17	72443366	72443366	-	6.98e-05	0.007095	-29.1446
chr17	72732414	72732414	-	4.77e-05	0.00531333	-29.1775
chr17	406264	406264	-	2.69e-09	1.16e-06	-29.1859
chr17	47577873	47577873	-	3e-09	1.28e-06	-29.2145
chr17	78865374	78865374	-	1.39e-06	0.000292106	-29.3529
chr17	4804307	4804307	-	3.89e-08	1.25e-05	-29.4444
chr17	77078452	77078452	-	1.09e-05	0.00163778	-29.4523
chr17	73274558	73274558	-	8e-06	0.00127033	-29.4799
chr17	21496134	21496134	-	3.81e-06	0.000684625	-29.5049
chr17	80300199	80300199	-	1.27e-05	0.0018473	-29.6408
chr17	35975176	35975176	-	1.63e-08	5.8e-06	-29.6677
chr17	64225469	64225469	-	2.1e-07	5.64e-05	-29.7368
chr17	40561515	40561515	-	8.88e-16	1.12e-12	-29.7748
chr17	406159	406159	-	0.000111276	0.00999656	-29.7879
chr17	77079756	77079756	-	4.25e-07	0.000104493	-29.8246
chr17	77916956	77916956	-	3.86e-05	0.00450533	-29.8611
chr17	80844197	80844197	-	7.78e-06	0.00124225	-29.9769
chr17	76886846	76886846	-	3.37e-08	1.11e-05	-30.039
chr17	107854	107854	-	3.2e-06	0.00059302	-30.25
chr17	37037003	37037003	-	1.01e-05	0.0015386	-30.4202
chr17	79129023	79129023	-	3.92e-05	0.00455566	-30.5465
chr17	7292727	7292727	-	2.44e-15	2.93e-12	-30.6396
chr17	77685742	77685742	-	2.22e-12	1.69e-09	-30.8244
chr17	17055618	17055618	-	1.37e-08	4.97e-06	-30.9894
chr17	40558062	40558062	-	1.21e-07	3.46e-05	-31.5147
chr17	59480638	59480638	-	8.8e-05	0.0084152	-31.5389
chr17	47563709	47563709	-	1.58e-05	0.00221887	-31.541
chr17	78735301	78735301	-	1.47e-08	5.29e-06	-31.6162
chr17	59480573	59480573	-	1.82e-07	4.98e-05	-31.7642
chr17	29889191	29889191	-	1.55e-08	5.56e-06	-32.0812
chr17	61515570	61515570	-	1.92e-06	0.000385777	-32.2034
chr17	74438131	74438131	-	1.03e-05	0.00156113	-32.2475
chr17	59480673	59480673	-	2.68e-05	0.00337677	-32.4074
chr17	27225399	27225399	-	1.23e-12	9.84e-10	-32.4356
chr17	406257	406257	-	2.04e-11	1.33e-08	-32.6083
chr17	7099811	7099811	-	0	0	-32.6732
chr17	15927224	15927224	-	0	0	-32.8486
chr17	17911014	17911014	-	4.07e-13	3.52e-10	-33.0275
chr17	7018444	7018444	-	0	0	-33.0633
chr17	80096662	80096662	-	1.11e-16	1.54e-13	-33.0923
chr17	27904711	27904711	-	2.48e-07	6.53e-05	-33.2018
chr17	78210944	78210944	-	1.59e-08	5.66e-06	-33.3333
chr17	77906736	77906736	-	1.11e-16	1.54e-13	-33.5249
chr17	79011383	79011383	-	3.47e-07	8.75e-05	-33.7218
chr17	6546895	6546895	-	2.22e-07	5.93e-05	-33.7232
chr17	406250	406250	-	1.07e-11	7.33e-09	-33.806
chr17	40561494	40561494	-	3.24e-10	1.69e-07	-33.8601
chr17	406226	406226	-	3.83e-10	1.97e-07	-33.8707
chr17	15638362	15638362	+	2.05e-13	1.87e-10	-33.9774
chr17	79683249	79683249	-	2.35e-07	6.22e-05	-34.0665
chr17	76733534	76733534	-	7.52e-06	0.00120595	-34.2896
chr17	37767495	37767495	-	4.55e-06	0.000793839	-34.3228
chr17	80971696	80971696	-	1.43e-06	0.00030016	-34.329
chr17	71582554	71582554	-	0	0	-34.5163
chr17	21144156	21144156	-	8.4e-08	2.5e-05	-34.537
chr17	77042719	77042719	-	2.43e-14	2.54e-11	-34.8499
chr17	77706871	77706871	-	0.000106384	0.00967966	-34.8772
chr17	81054096	81054096	-	3.03e-07	7.8e-05	-34.9333
chr17	114068	114068	-	0	0	-35.3562
chr17	79415652	79415652	-	0	0	-35.3801
chr17	9809220	9809220	-	0	0	-35.529
chr17	74023466	74023466	-	2.39e-06	0.000463291	-35.5793
chr17	1626478	1626478	-	2.68e-06	0.000510366	-35.7143
chr17	76462770	76462770	-	1.18e-06	0.000253296	-35.7143
chr17	59480577	59480577	-	7.36e-07	0.000169078	-35.8215
chr17	114070	114070	-	0	0	-35.9045
chr17	78156291	78156291	-	1.11e-16	1.54e-13	-36.0718
chr17	3371501	3371501	-	3.46e-06	0.000633385	-36.4379
chr17	34134866	34134866	-	3.67e-05	0.004326	-36.5204
chr17	202730	202730	-	2.51e-11	1.61e-08	-36.5653
chr17	78079482	78079482	-	1.78e-05	0.00243347	-37.1795
chr17	36873150	36873150	-	4.29e-06	0.000756702	-37.1858
chr17	9110389	9110389	-	8.35e-07	0.00018833	-37.2449
chr17	17127471	17127471	-	1.21e-05	0.00177584	-37.3069
chr17	157363	157363	-	3.47e-07	8.74e-05	-37.39
chr17	78899458	78899458	-	2.66e-08	9e-06	-37.4937
chr17	114103	114103	-	0	0	-37.516
chr17	9110393	9110393	-	1.46e-05	0.00207601	-37.6432
chr17	909998	909998	-	4.8e-11	2.91e-08	-37.8578
chr17	57198	57198	-	8.89e-05	0.00848668	-38.2035
chr17	412723	412723	-	1.13e-08	4.17e-06	-38.2221
chr17	27482631	27482631	-	1.41e-05	0.00201711	-38.3089
chr17	77758691	77758691	-	4.12e-13	3.55e-10	-38.5259
chr17	1883138	1883138	-	4.51e-06	0.00078821	-39.0443
chr17	78079669	78079669	-	1.01e-07	2.94e-05	-39.2029
chr17	10561681	10561681	-	0	0	-39.2144
chr17	77710700	77710700	-	1.4e-11	9.41e-09	-39.2162
chr17	59481641	59481641	-	3.59e-06	0.000653216	-39.4203
chr17	80402296	80402296	-	3.6e-07	9.03e-05	-39.4772
chr17	25879353	25879353	-	2.84e-14	2.94e-11	-39.4837
chr17	80202698	80202698	-	1.23e-06	0.000262488	-40.0628
chr17	56607959	56607959	-	2.82e-12	2.12e-09	-40.0835
chr17	78803150	78803150	-	3.32e-13	2.92e-10	-40.2276
chr17	910027	910027	-	2.22e-07	5.91e-05	-40.2408
chr17	7560295	7560295	-	2.45e-07	6.46e-05	-40.2417
chr17	76395421	76395421	-	8.89e-08	2.63e-05	-40.2997
chr17	30596503	30596503	-	4.68e-13	4e-10	-40.4282
chr17	5976313	5976313	-	0	0	-40.6274
chr17	59669078	59669078	-	0	0	-40.7815
chr17	47978987	47978987	-	9.76e-05	0.00908848	-41.1826
chr17	5372808	5372808	-	3.69e-09	1.54e-06	-41.232
chr17	80988418	80988418	-	3.64e-07	9.11e-05	-41.6123
chr17	719452	719452	-	0	0	-42.3248
chr17	77078536	77078536	-	1.11e-11	7.62e-09	-42.829
chr17	59480675	59480675	-	8.26e-09	3.16e-06	-43.0199
chr17	17056630	17056630	-	0	0	-43.2765
chr17	81052423	81052423	-	2.31e-07	6.13e-05	-43.5407
chr17	412694	412694	-	3.06e-10	1.61e-07	-43.631
chr17	2265913	2265913	-	1.39e-12	1.11e-09	-43.6829
chr17	72837013	72837013	-	7.35e-10	3.56e-07	-43.7831
chr17	4459384	4459384	-	1.76e-06	0.00035697	-44.7368
chr17	208666	208666	-	7.35e-07	0.000168766	-44.8864
chr17	1630209	1630209	-	2.89e-14	2.98e-11	-44.993
chr17	81024202	81024202	-	2.2e-09	9.67e-07	-45.3639
chr17	2265945	2265945	-	4.06e-13	3.51e-10	-45.3846
chr17	78938385	78938385	-	2.77e-08	9.31e-06	-46.3317
chr17	412689	412689	-	3.1e-11	1.95e-08	-46.4815
chr17	3704483	3704483	-	4.53e-13	3.88e-10	-46.7347
chr17	36605662	36605662	-	1.07e-14	1.17e-11	-47.5077
chr17	39581993	39581993	-	4.51e-12	3.29e-09	-47.5672
chr17	3436081	3436081	-	0	0	-47.6173
chr17	27568513	27568513	-	3.01e-13	2.67e-10	-47.7375
chr17	3794353	3794353	-	8.92e-10	4.25e-07	-48.1297
chr17	52369	52369	-	0	0	-48.1561
chr17	57187729	57187729	-	0	0	-48.4536
chr17	79377587	79377587	-	1.17e-07	3.36e-05	-48.6452
chr17	79023380	79023380	-	2.74e-08	9.22e-06	-49.5404
chr17	57176	57176	-	3.11e-06	0.000579199	-50.1832
chr17	2263866	2263866	-	5.68e-14	5.63e-11	-50.2015
chr17	39307041	39307041	-	1.1e-10	6.23e-08	-51.2029
chr17	72956124	72956124	-	2.22e-16	3e-13	-51.7187
chr17	15175571	15175571	-	6.77e-15	7.66e-12	-51.9571
chr17	17030003	17030003	+	2.45e-10	1.31e-07	-53.9205
chr17	37814080	37814080	-	7.22e-15	8.11e-12	-54.067
chr17	14111609	14111609	-	0	0	-54.5055
chr17	10541516	10541516	-	0	0	-57.5535
chr17	957395	957395	-	0	0	-60.2564
chr17	7402556	7402556	-	0	0	-62.8896
chr17	973755	973755	-	0	0	-62.8968
chr17	7122377	7122377	-	0	0	-66.5635
chr17	15217389	15217389	-	0	0	-67.0069
chr17	27421491	27421491	-	0	0	-67.819
chr17	15616029	15616029	+	0	0	-74.793
chr18	77961022	77961022	-	2.56e-09	1.11e-06	-25.0198
chr18	45660778	45660778	-	2.75e-11	1.75e-08	-25.379
chr18	8800284	8800284	-	8.98e-08	2.65e-05	-26.0397
chr18	10471774	10471774	-	1.92e-11	1.26e-08	-26.3865
chr18	14971037	14971037	+	8.17e-06	0.00129055	-26.4677
chr18	5891952	5891952	-	4.78e-09	1.94e-06	-26.6394
chr18	11147296	11147296	-	1.09e-09	5.09e-07	-27.0068
chr18	46445495	46445495	-	8.42e-10	4.02e-07	-27.9626
chr18	5891949	5891949	-	5.7e-11	3.42e-08	-28.013
chr18	713056	713056	-	5.16e-05	0.00564012	-28.2337
chr18	55791444	55791444	-	3.05e-06	0.00056933	-28.4553
chr18	76744857	76744857	-	1.9e-05	0.00257206	-28.7001
chr18	77110162	77110162	-	1.47e-12	1.16e-09	-28.7092
chr18	12041694	12041694	-	9.7e-06	0.00148859	-28.7164
chr18	76615414	76615414	-	2.65e-10	1.41e-07	-28.7209
chr18	8703427	8703427	-	9.79e-06	0.00150013	-28.8342
chr18	44527896	44527896	-	0	0	-28.9442
chr18	35016217	35016217	-	9.7e-05	0.00905532	-29.8913
chr18	59221521	59221521	-	3.78e-05	0.00443434	-29.9986
chr18	74535895	74535895	-	2.69e-07	7.01e-05	-30
chr18	11147602	11147602	-	1.27e-06	0.00027065	-30.0669
chr18	61223075	61223075	-	1.11e-16	1.54e-13	-30.7619
chr18	77713210	77713210	-	3.87e-05	0.00451956	-30.898
chr18	165503	165503	-	2.49e-05	0.003188	-31.3194
chr18	8702139	8702139	-	2.68e-12	2.02e-09	-32.48
chr18	30349146	30349146	-	4.51e-12	3.29e-09	-33.3199
chr18	42255460	42255460	-	1.12e-07	3.22e-05	-34.1299
chr18	74574324	74574324	-	3.79e-09	1.58e-06	-35.6047
chr18	35150500	35150500	-	3.05e-07	7.83e-05	-36.1426
chr18	74735498	74735498	-	0	0	-37.2554
chr18	713026	713026	-	1.35e-06	0.00028514	-37.2583
chr18	76601816	76601816	-	4.4e-09	1.8e-06	-39.412
chr18	77340512	77340512	-	2.43e-06	0.000470486	-40.7447
chr18	12092853	12092853	+	2.67e-06	0.00050988	-44.9068
chr18	46387225	46387225	-	4.62e-08	1.46e-05	-45.9893
chr18	76764288	76764288	-	3.82e-13	3.32e-10	-48.2634
chr18	5290174	5290174	-	0	0	-49.8648
chr18	76258438	76258438	-	0	0	-50.0644
chr18	8716321	8716321	-	1.44e-09	6.54e-07	-51.7241
chr18	76262340	76262340	-	0	0	-53.1786
chr19	1542864	1542864	-	9.23e-05	0.00871914	-25.0039
chr19	1952808	1952808	-	7.8e-05	0.00770308	-25.1938
chr19	38281570	38281570	-	1.96e-06	0.000392053	-25.2147
chr19	1953973	1953973	-	2.2e-05	0.00287689	-25.2615
chr19	57742113	57742113	-	7.71e-06	0.00123283	-25.3106
chr19	8456263	8456263	-	5.01e-05	0.00551454	-25.4701
chr19	37894408	37894408	-	1.41e-08	5.09e-06	-25.5222
chr19	48863387	48863387	-	8.74e-08	2.59e-05	-25.8546
chr19	310541	310541	-	5.5e-07	0.000131286	-25.8899
chr19	1525622	1525622	-	1.98e-06	0.000395067	-25.9259
chr19	7544596	7544596	-	2.02e-07	5.44e-05	-25.9836
chr19	39281966	39281966	-	6.66e-05	0.00685138	-26.1673
chr19	3611972	3611972	-	4.65e-06	0.000807913	-26.2523
chr19	58861503	58861503	-	3.63e-06	0.000657703	-26.3858
chr19	29583827	29583827	-	0	0	-26.3983
chr19	38975296	38975296	-	8.75e-06	0.00136653	-26.5372
chr19	21666709	21666709	-	7.11e-05	0.00719897	-26.5714
chr19	17873819	17873819	-	9.83e-06	0.00150429	-26.5863
chr19	52956127	52956127	-	1.47e-13	1.37e-10	-26.7081
chr19	5034229	5034229	-	7.36e-09	2.84e-06	-26.7974
chr19	42415927	42415927	-	1.72e-12	1.34e-09	-26.9516
chr19	18761548	18761548	-	0.0001056	0.00963456	-27.3196
chr19	670618	670618	-	1.67e-06	0.000342529	-27.427
chr19	51073579	51073579	-	3.81e-08	1.23e-05	-27.4319
chr19	45543788	45543788	-	3.15e-07	8.04e-05	-27.4676
chr19	57352052	57352052	-	6.12e-05	0.00642043	-27.4833
chr19	11473211	11473211	-	4.42e-08	1.41e-05	-27.5529
chr19	48837107	48837107	-	1.99e-05	0.00266508	-27.7138
chr19	35924758	35924758	-	1.98e-08	6.9e-06	-27.8374
chr19	710851	710851	-	4.43e-05	0.00501057	-27.8685
chr19	41924081	41924081	-	3.07e-07	7.88e-05	-28.0249
chr19	302256	302256	-	6.73e-07	0.000156425	-28.0755
chr19	4634745	4634745	-	2.82e-06	0.000532416	-28.0778
chr19	29217954	29217954	-	2.62e-05	0.00331762	-28.4211
chr19	19767312	19767312	-	1.77e-10	9.67e-08	-28.437
chr19	54544178	54544178	-	1.71e-09	7.66e-07	-28.619
chr19	375073	375073	-	4.88e-05	0.00540469	-28.6275
chr19	11153179	11153179	-	8.72e-05	0.00836505	-28.7838
chr19	17664418	17664418	-	0	0	-28.9942
chr19	33558591	33558591	-	2.04e-11	1.33e-08	-29.0717
chr19	39798790	39798790	-	7.7e-05	0.00763745	-29.1824
chr19	51165451	51165451	-	7.08e-05	0.00717387	-29.1939
chr19	14139122	14139122	-	1.84e-05	0.00250117	-29.2022
chr19	19612120	19612120	-	7.93e-06	0.0012619	-29.4657
chr19	4941457	4941457	-	5.51e-12	3.96e-09	-29.5444
chr19	51220938	51220938	-	1.23e-05	0.00181042	-29.6334
chr19	2514733	2514733	-	1.6e-06	0.000328896	-29.7794
chr19	10541996	10541996	-	4.8e-05	0.00533924	-29.9454
chr19	41101072	41101072	-	1.86e-06	0.00037486	-30.0816
chr19	7984004	7984004	-	1.11e-05	0.00166614	-30.1599
chr19	4369432	4369432	-	4.49e-05	0.00506757	-30.3275
chr19	40728491	40728491	-	2.51e-08	8.54e-06	-30.3953
chr19	7504983	7504983	-	8.3e-06	0.00130707	-30.4438
chr19	40420087	40420087	-	2.33e-05	0.00301454	-30.8791
chr19	36346143	36346143	-	6.4e-06	0.00105442	-31.1831
chr19	7072916	7072916	-	3.6e-08	1.17e-05	-31.5789
chr19	48760229	48760229	-	8.08e-06	0.00127949	-31.6421
chr19	7815372	7815372	-	3.45e-06	0.000631984	-32.0755
chr19	11472131	11472131	-	2.2e-09	9.67e-07	-32.0874
chr19	5119422	5119422	-	5.3e-07	0.000127052	-32.2087
chr19	46381181	46381181	-	8.77e-15	9.73e-12	-32.8521
chr19	58071662	58071662	-	1.89e-07	5.14e-05	-32.9185
chr19	16190912	16190912	-	4.94e-06	0.000850503	-33.152
chr19	41860588	41860588	-	1.54e-07	4.28e-05	-33.1569
chr19	5148383	5148383	-	1.22e-09	5.64e-07	-33.2449
chr19	10819968	10819968	-	2.98e-10	1.57e-07	-33.324
chr19	57742133	57742133	-	2.7e-05	0.0033996	-33.3678
chr19	18696055	18696055	-	2.56e-13	2.3e-10	-33.4958
chr19	6004105	6004105	-	6.35e-05	0.0065957	-33.5508
chr19	57742037	57742037	-	1.98e-10	1.07e-07	-33.5606
chr19	29217867	29217867	-	1.34e-07	3.79e-05	-33.7021
chr19	41640872	41640872	+	6.17e-12	4.4e-09	-33.7983
chr19	19371787	19371787	-	1.12e-07	3.22e-05	-34.0426
chr19	38281623	38281623	-	1.73e-05	0.00238813	-34.1982
chr19	1943428	1943428	-	9.21e-06	0.00142569	-34.3755
chr19	1372311	1372311	-	1.58e-08	5.63e-06	-34.5472
chr19	31846182	31846182	-	2.15e-05	0.00282867	-34.561
chr19	56511217	56511217	-	1.86e-07	5.06e-05	-34.5912
chr19	375040	375040	-	2.6e-07	6.81e-05	-35.1666
chr19	48869179	48869179	-	1.6e-06	0.00032908	-35.5224
chr19	18497234	18497234	-	1.99e-07	5.39e-05	-35.5916
chr19	18497240	18497240	-	2.92e-06	0.000549723	-35.597
chr19	6669934	6669934	-	5.57e-10	2.76e-07	-35.6835
chr19	5037416	5037416	-	2.49e-11	1.59e-08	-36.0088
chr19	3482780	3482780	-	0.000102058	0.00939952	-36.0772
chr19	52254106	52254106	-	5.34e-06	0.000906156	-36.769
chr19	20187300	20187300	-	3.37e-06	0.000620168	-36.8306
chr19	54042453	54042453	-	5.29e-10	2.63e-07	-36.8891
chr19	16176291	16176291	-	4.78e-07	0.00011593	-37.0614
chr19	19655611	19655611	-	4.38e-06	0.000769908	-37.5
chr19	49260102	49260102	-	8.18e-07	0.000185093	-37.7002
chr19	1495278	1495278	-	3.56e-08	1.16e-05	-37.8431
chr19	7733794	7733794	-	1.88e-06	0.000377369	-38.0952
chr19	1281079	1281079	-	1.46e-06	0.000305826	-38.8363
chr19	50204843	50204843	-	1.69e-06	0.000344474	-39.2065
chr19	49244220	49244220	-	1.69e-13	1.57e-10	-40.2016
chr19	11319491	11319491	-	3.09e-12	2.3e-09	-40.8665
chr19	422593	422593	-	3.71e-10	1.91e-07	-40.8775
chr19	38743372	38743372	-	4.45e-11	2.71e-08	-41.7424
chr19	422534	422534	-	1.84e-08	6.46e-06	-41.8751
chr19	5455735	5455735	-	3.92e-09	1.63e-06	-42
chr19	58524391	58524391	-	7.78e-11	4.54e-08	-42.1875
chr19	54932824	54932824	-	0	0	-42.445
chr19	422580	422580	-	3.85e-11	2.39e-08	-44.0657
chr19	54655648	54655648	-	4.18e-08	1.34e-05	-44.4005
chr19	33126220	33126220	-	0	0	-45.8847
chr19	33208156	33208156	-	3.98e-06	0.000710111	-46.748
chr19	17283403	17283403	-	2.27e-07	6.04e-05	-46.8627
chr19	43876912	43876912	+	1.2e-11	8.19e-09	-48.9936
chr19	43912295	43912295	-	6.73e-08	2.05e-05	-50.8715
chr19	49644594	49644594	-	0	0	-51.3714
chr19	35793590	35793590	-	1.83e-13	1.68e-10	-52.2809
chr19	58868347	58868347	+	1.22e-08	4.46e-06	-52.3585
chr19	18959096	18959096	-	0	0	-55.4994
chr19	7815221	7815221	-	5.86e-13	4.93e-10	-56.3889
chr19	35786869	35786869	-	0	0	-60.0842
chr19	57335022	57335022	-	0	0	-63.572
chr19	647251	647251	-	0	0	-76.3075
chr2	95690686	95690686	-	4e-05	0.00463381	-25.026
chr2	242643566	242643566	-	5.78e-06	0.000969517	-25.0675
chr2	233469467	233469467	-	1.11e-06	0.000240191	-25.0753
chr2	237880835	237880835	-	7.31e-11	4.3e-08	-25.1352
chr2	129166687	129166687	-	2.32e-07	6.16e-05	-25.1366
chr2	217554365	217554365	-	1.52e-05	0.00214425	-25.2823
chr2	145764766	145764766	-	1.71e-05	0.00236174	-25.3076
chr2	231854679	231854679	-	8.44e-05	0.00817058	-25.4167
chr2	201605460	201605460	-	4.64e-05	0.00519826	-25.4202
chr2	65839378	65839378	-	5.14e-08	1.61e-05	-25.4357
chr2	175643499	175643499	-	1.27e-06	0.00026963	-25.4991
chr2	220325166	220325166	-	6.47e-09	2.54e-06	-25.6229
chr2	191069434	191069434	-	2.69e-05	0.00338615	-25.6247
chr2	239195809	239195809	-	4.41e-05	0.00499365	-25.6837
chr2	118753098	118753098	-	3.49e-05	0.0041624	-25.715
chr2	131039762	131039762	-	1.46e-07	4.09e-05	-25.7642
chr2	162915969	162915969	-	2.05e-06	0.000405906	-25.7731
chr2	44394735	44394735	-	1.45e-11	9.68e-09	-25.7862
chr2	3472633	3472633	-	2.81e-08	9.42e-06	-25.8078
chr2	157184970	157184970	-	1.02e-07	2.96e-05	-25.8621
chr2	169926007	169926007	-	1.22e-06	0.000260428	-25.8698
chr2	121436005	121436005	-	4.14e-06	0.000734072	-25.9537
chr2	167466751	167466751	-	2.02e-05	0.00269525	-26.031
chr2	10942688	10942688	-	1.01e-13	9.66e-11	-26.0545
chr2	239341171	239341171	-	2.65e-06	0.000506853	-26.0672
chr2	15566959	15566959	-	1.5e-05	0.00211758	-26.1184
chr2	238255121	238255121	-	1.82e-11	1.2e-08	-26.1975
chr2	26541116	26541116	-	4.53e-06	0.000790512	-26.2154
chr2	139024932	139024932	-	1.21e-05	0.001779	-26.2499
chr2	176974024	176974024	-	2.07e-10	1.12e-07	-26.2678
chr2	220378227	220378227	-	1.32e-06	0.00027918	-26.2744
chr2	5866388	5866388	-	9.37e-10	4.44e-07	-26.3404
chr2	238406507	238406507	-	0.0001077	0.00976634	-26.3955
chr2	122322794	122322794	-	1.05e-05	0.0015856	-26.4308
chr2	131037023	131037023	-	2e-11	1.31e-08	-26.4476
chr2	5866507	5866507	-	7.14e-09	2.77e-06	-26.4659
chr2	198649801	198649801	-	1.07e-08	3.96e-06	-26.4928
chr2	240058993	240058993	-	8.34e-05	0.00810302	-26.5681
chr2	89159181	89159181	-	7.44e-07	0.000170774	-26.5731
chr2	33789069	33789069	-	1.76e-05	0.00241448	-26.5856
chr2	98744409	98744409	-	4.23e-14	4.27e-11	-26.6095
chr2	115921259	115921259	-	5.15e-07	0.000123851	-26.6398
chr2	11894465	11894465	-	3.74e-05	0.00439931	-26.6437
chr2	96427174	96427174	-	1.21e-05	0.00178494	-26.6667
chr2	242908219	242908219	-	3.1e-05	0.00379002	-26.6955
chr2	238488706	238488706	-	7.3e-10	3.54e-07	-26.7057
chr2	110907301	110907301	-	7.76e-06	0.00124004	-26.805
chr2	119599519	119599519	-	1.32e-07	3.74e-05	-26.8117
chr2	130345301	130345301	-	2.26e-11	1.46e-08	-26.8926
chr2	214713421	214713421	-	0	0	-26.9231
chr2	1425595	1425595	-	2.15e-11	1.4e-08	-26.9396
chr2	233321836	233321836	-	7.89e-05	0.00777551	-27.0041
chr2	62422504	62422504	-	8.38e-07	0.000188843	-27.0095
chr2	3481659	3481659	-	2.46e-09	1.07e-06	-27.0183
chr2	62521326	62521326	-	1.65e-05	0.00229466	-27.0761
chr2	241826139	241826139	-	4.13e-07	0.0001021	-27.0935
chr2	1569474	1569474	-	7.42e-06	0.00119245	-27.1309
chr2	114616615	114616615	-	1.18e-11	8.07e-09	-27.1746
chr2	238406500	238406500	-	4.01e-05	0.0046362	-27.1763
chr2	113015504	113015504	-	4.76e-10	2.4e-07	-27.2294
chr2	241385477	241385477	-	9.02e-06	0.001401	-27.2316
chr2	6221527	6221527	-	2.96e-10	1.56e-07	-27.3073
chr2	242742949	242742949	-	6.81e-05	0.006969	-27.3196
chr2	28770757	28770757	-	3.47e-06	0.000635457	-27.3349
chr2	173333720	173333720	-	8.84e-07	0.000197521	-27.4178
chr2	119608214	119608214	-	4.37e-10	2.22e-07	-27.5689
chr2	159652167	159652167	-	4.74e-05	0.00528295	-27.574
chr2	239113023	239113023	-	4.82e-05	0.00535343	-27.6398
chr2	190192867	190192867	-	1.22e-09	5.67e-07	-27.6516
chr2	170625148	170625148	-	6.5e-06	0.00106764	-27.6975
chr2	119917432	119917432	-	6.39e-07	0.000149597	-27.7108
chr2	8666234	8666234	-	0.000105804	0.00964583	-27.7124
[truncated: 1,995 more rows]

## Sheet: Closest-Annotated-Genes
Category	Chromosome	CpG-Start	CpG-End	Transcript-ID	Gene ID	Strand	CpG-Distance to TSS
Intron	chr17	56607959	56607959	NM_001256782	SEPT4	-	10220
Intron	chr17	56605392	56605392	NM_001256782	SEPT4	-	12787
Intron	chrx	118751950	118751950	NM_145802	SEPT6	-	75383
Intron	chr17	75315585	75315585	NM_001113491	SEPT9	+	38094
Intron	chr2	110365578	110365578	NM_144710	SEPT10	-	6205
Intron	chr19	58861503	58861503	NM_130786	A1BG	-	3362
Intron	chr12	8995221	8995221	NM_144670	A2ML1	+	20072
Intron	chr12	8995966	8995966	NM_144670	A2ML1	+	20817
Intron	chr12	125590263	125590263	NM_023928	AACS	+	40339
Intron	chr12	125594157	125594157	NM_023928	AACS	+	44233
Intron	chr12	125594245	125594245	NM_023928	AACS	+	44321
Intron	chr3	151460495	151460495	NM_207365	AADACL2	+	8792
Intron	chr16	16168601	16168601	NM_004996	ABCC1	+	125168
3'UTR	chr13	95672886	95672886	NM_005845	ABCC4	-	280801
Exon/CD	chr11	17436060	17436060	NM_000352	ABCC8	-	62389
Intron	chr20	25282107	25282107	NM_015600	ABHD12	-	89511
Upstream	chr14	51331988	51331988	NM_181814	ABHD12B	+	-6889
Upstream	chr1	179202210	179202210	NM_001168238	ABL2	-	-3391
Intron	chr10	116249580	116249580	NM_001003408	ABLIM1	-	194834
Intron	chr4	8122221	8122221	NM_001130087	ABLIM2	-	38338
Exon/CD	chr4	8098852	8098852	NM_001130087	ABLIM2	-	61707
Intron	chr4	7987557	7987557	NM_001130087	ABLIM2	-	173002
3'UTR	chr4	7968281	7968281	NM_001130087	ABLIM2	-	192278
Exon/CD	chr9	136131461	136131461	NM_020469	ABO	-	19169
Exon/CD	chr9	136131416	136131416	NM_020469	ABO	-	19214
Intron	chr17	973755	973755	NM_001159746	ABR	-	116861
Intron	chr17	957395	957395	NM_001159746	ABR	-	133221
Intron	chr17	916467	916467	NM_001159746	ABR	-	174149
Intron	chr17	910027	910027	NM_001159746	ABR	-	180589
Intron	chr17	909998	909998	NM_001159746	ABR	-	180618
Exon/CD	chr6	26598219	26598219	NM_013375	ABT1	+	1049
3'UTR	chr12	109704177	109704177	NM_001093	ACACB	+	126976
Intron	chr10	124777153	124777153	NM_001609	ACADSB	+	8725
Intron	chr3	195102266	195102266	NM_012287	ACAP2	-	61551
Exon/CD	chr1	1229568	1229568	NM_030649	ACAP3	-	13701
Exon/CD	chr9	32431773	32431773	NM_002197	ACO1	+	47173
Exon/CD	chr9	32431792	32431792	NM_002197	ACO1	+	47192
Intron	chr9	32431866	32431866	NM_002197	ACO1	+	47266
Intron	chr4	8397481	8397481	NM_001101667	ACOX3	-	44971
Intron	chr2	266908	266908	NR_024080	ACP1	+	2040
Intron	chr2	273622	273622	NR_024080	ACP1	+	8754
Intron	chr15	78505097	78505097	NM_001199377	ACSBG1	-	21952
Intron	chr17	48545596	48545596	NM_025149	ACSF2	+	42078
Intron	chr16	89162157	89162157	NM_001127214	ACSF3	+	1941
Exon/CD	chr16	89180883	89180883	NM_001127214	ACSF3	+	20667
Intron	chr16	89202222	89202222	NM_001127214	ACSF3	+	42006
3'UTR	chr4	185677717	185677717	NM_001995	ACSL1	-	69498
3'UTR	chr4	185677588	185677588	NM_001995	ACSL1	-	69627
Intron	chr10	114135014	114135014	NM_203379	ACSL5	+	1099
Upstream	chr9	111623864	111623864	NM_006687	ACTL7A	+	-738
Upstream	chr9	111624029	111624029	NM_006687	ACTL7A	+	-573
Exon/CD	chr9	111617273	111617273	NM_006686	ACTL7B	-	1002
Intron	chr14	69341906	69341906	NM_001102	ACTN1	-	104177
Intron	chr11	66317823	66317823	NM_001258371	ACTN3	+	3958
Intron	chr7	152537500	152537500	NM_020445	ACTR3B	+	80667
Intron	chr10	127779896	127779896	NM_003474	ADAM12	-	297231
Intron	chr10	127779887	127779887	NM_003474	ADAM12	-	297240
3'UTR	chr5	156904634	156904634	NM_033274	ADAM19	-	98197
3'UTR	chr14	70936212	70936212	NR_037933	ADAM20P1	-	14261
Intron	chr9	136290994	136290994	NR_024514	ADAMTS13	+	11536
Intron	chr9	136297880	136297880	NR_024514	ADAMTS13	+	18422
Intron	chr10	72433156	72433156	NM_080722	ADAMTS14	+	598
Upstream	chr5	5137135	5137135	NM_139056	ADAMTS16	+	-3307
Exon/CD	chr15	100821467	100821467	NM_139057	ADAMTS17	-	60716
Intron	chr15	100821426	100821426	NM_139057	ADAMTS17	-	60757
Upstream	chr15	79104602	79104602	NM_014272	ADAMTS7	-	-829
Upstream	chr9	136397196	136397196	NM_001145320	ADAMTSL2	+	-89
Upstream	chr7	998802	998802	NM_006869	ADAP1	-	-4513
Intron	chr1	154583390	154583390	NM_001025107	ADAR	-	17066
Intron	chr10	1453878	1453878	NM_018702	ADARB2	-	325792
Intron	chr10	1382910	1382910	NM_018702	ADARB2	-	396760
Intron	chr10	1256633	1256633	NM_018702	ADARB2	-	523037
Intron	chr10	1251772	1251772	NM_018702	ADARB2	-	527898
Intron	chr10	1231136	1231136	NM_018702	ADARB2	-	548534
3'UTR	chr10	1229009	1229009	NM_018702	ADARB2	-	550661
Intron	chr3	123023616	123023616	NM_183357	ADCY5	-	143776
Upstream	chr16	4170105	4170105	NM_001116	ADCY9	-	-3919
Upstream	chr1	203095748	203095748	NM_001048230	ADORA1	+	-1087
Intron	chr1	203121060	203121060	NM_001048230	ADORA1	+	24225
3'UTR	chr1	112026153	112026153	NM_001081976	ADORA3	-	80444
Upstream	chr4	3765470	3765470	NM_000683	ADRA2C	+	-2825
Exon/CD	chr5	148206918	148206918	NM_000024	ADRB2	+	763
Exon/CD	chr20	60881330	60881330	NM_007002	ADRM1	+	3304
Intron	chr14	105209761	105209761	NM_152328	ADSSL1	+	19228
Intron	chr7	44145065	44145065	NM_001129	AEBP1	+	1106
Intron	chr7	44149105	44149105	NM_001129	AEBP1	+	5146
Intron	chr2	237027593	237027593	NM_014914	AGAP1	+	624861
Upstream	chr5	76324928	76324928	NM_018046	AGGF1	+	-1281
Intron	chr8	141608446	141608446	NM_001164623	AGO2	-	37200
Intron	chr8	141572168	141572168	NM_001164623	AGO2	-	73478
Intron	chr8	141551646	141551646	NM_001164623	AGO2	-	94000
Downstream	chr8	141541042	141541042	NM_001164623	AGO2	-	104604
Intron	chr6	32141883	32141883	NM_032741	AGPAT1	-	4005
Upstream	chr9	139588978	139588978	NM_006412	AGPAT2	-	-7067
Intron	chr21	45336955	45336955	NM_020132	AGPAT3	+	51840
Intron	chr21	45367153	45367153	NM_020132	AGPAT3	+	82038
Intron	chr1	985267	985267	NM_198576	AGRN	+	29765
Intron	chr11	62311574	62311574	NM_024060	AHNAK	-	2758
Intron	chr5	403286	403286	NM_001242412	AHRR	+	98996
Intron	chr5	415886	415886	NM_001242412	AHRR	+	111596
Intron	chr5	415890	415890	NM_001242412	AHRR	+	111600
Intron	chr5	421595	421595	NM_001242412	AHRR	+	117305
Intron	chr5	422598	422598	NM_001242412	AHRR	+	118308
Exon/CD	chr6	106967721	106967721	NM_001624	AIM1	+	7992
3'UTR	chr6	107017927	107017927	NM_001624	AIM1	+	58198
Exon/CD	chr1	26670781	26670781	NM_001039775	AIM1L	-	9840
Exon/CD	chr1	4772717	4772717	NM_018836	AJAP1	+	57613
Intron	chr1	4794866	4794866	NM_018836	AJAP1	+	79762
Upstream	chr17	19883509	19883509	NM_007202	AKAP10	-	-2340
Intron	chr15	86192746	86192746	NM_006738	AKAP13	+	268900
Exon/CD	chrx	1713022	1713022	NM_005088	AKAP17A	+	2537
Intron	chr12	4745314	4745314	NM_006422	AKAP3	-	12899
Upstream	chr10	5090077	5090077	NM_001253908	AKR1C3	+	-880
Upstream	chr10	4868191	4868191	NM_001271025	AKR1E2	+	-177
Intron	chr10	4875243	4875243	NM_001271025	AKR1E2	+	6875
Intron	chr1	243651807	243651807	NM_181690	AKT3	-	354777
3'UTR	chr15	101455840	101455840	NM_000693	ALDH1A3	+	35832
Intron	chr6	24522932	24522932	NM_001080	ALDH5A1	+	27736
Intron	chr6	135265617	135265617	NM_022568	ALDH8A1	-	5643
Intron	chr6	135259104	135259104	NM_022568	ALDH8A1	-	12156
Upstream	chr2	73612090	73612090	NM_015120	ALMS1	+	-795
Intron	chr2	233321836	233321836	NM_001631	ALPI	+	1004
Intron	chr2	202163483	202163483	NM_001127391	ALS2CR12	-	58618
Upstream	chr1	110613647	110613647	NM_006492	ALX3	-	-325
Intron	chr11	44330544	44330544	NM_021926	ALX4	-	1172
Exon/CD	chr9	140077639	140077639	NM_013366	ANAPC2	-	5418
Intron	chr10	62149544	62149544	NM_001204403	ANK3	-	343740
Intron	chr10	61815336	61815336	NM_001204403	ANK3	-	677948
Intron	chr12	133325639	133325639	NM_015114	ANKLE2	-	12812
Intron	chr12	133325592	133325592	NM_015114	ANKLE2	-	12859
Upstream	chr13	19919120	19919120	NR_027248	ANKRD26P3	-	-7
Intron	chr19	33126220	33126220	NM_032139	ANKRD27	-	39882
Intron	chr3	15898885	15898885	NM_015199	ANKRD28	-	2168
Intron	chr5	10636037	10636037	NM_001164440	ANKRD33B	+	71603
Intron	chr2	198134101	198134101	NM_001195144	ANKRD44	-	41420
Intron	chr2	198127399	198127399	NM_001195144	ANKRD44	-	48122
Upstream	chr18	12092853	12092853	NM_001277333	ANKRD62	+	-994
Downstream	chr15	40571976	40571976	NM_001190479	ANKRD63	-	2811
Intron	chr12	99146757	99146757	NM_152788	ANKS1B	-	1231675
Exon/CD	chr16	4747040	4747040	NM_001242929	ANKS3	-	37338
Intron	chr11	419907	419907	NM_001012302	ANO9	-	22104
Intron	chr15	69087835	69087835	NM_006305	ANP32A	-	25426
Exon/CD	chr15	90349559	90349559	NM_001150	ANPEP	-	8513
Intron	chr2	69273286	69273286	NM_032208	ANTXR1	+	33011
Intron	chr10	81933501	81933501	NM_001278407	ANXA11	-	31932
Intron	chr10	81931849	81931849	NM_001278407	ANXA11	-	33584
Intron	chr10	81922122	81922122	NM_001278407	ANXA11	-	43311
Intron	chr8	124704219	124704219	NM_004306	ANXA13	-	45428
Upstream	chr1	150953705	150953705	NM_003568	ANXA9	+	-793
Intron	chr7	36700781	36700781	NM_001637	AOAH	-	63373
Intron	chr2	201473674	201473674	NM_001159	AOX1	+	22944
Downstream	chr16	71759365	71759365	NM_001128	AP1G1	-	83611
Intron	chr11	985640	985640	NM_012305	AP2A2	+	59832
3'UTR	chr11	1010650	1010650	NM_012305	AP2A2	+	84842
Intron	chr8	42013178	42013178	NM_006803	AP3M2	+	2715
Intron	chr4	40890761	40890761	NM_001166050	APBB2	-	325874
Exon/CD	chr18	10471774	10471774	NM_153000	APCDD1	+	17150
Intron	chr11	43356013	43356013	NR_024625	API5	+	22509
Intron	chr1	10509704	10509704	NM_199006	APITD1-CORT	+	19546
Intron	chr11	130009510	130009510	NM_001642	APLP2	+	69795
Exon/CD	chr17	64225469	64225469	NM_000042	APOH	-	87
Exon/CD	chr17	64225437	64225437	NM_000042	APOH	-	119
Intron	chrx	23899113	23899113	NR_026545	APOO	-	26944
Downstream	chr2	241640116	241640116	NM_198998	AQP12A	+	8855
Upstream	chr9	33448306	33448306	NM_004925	AQP3	-	-675
Upstream	chr5	115297175	115297175	NM_173800	AQPEP	+	-975
Upstream	chr5	115297179	115297179	NM_173800	AQPEP	+	-971
Upstream	chr5	115297203	115297203	NM_173800	AQPEP	+	-947
Upstream	chr5	115297220	115297220	NM_173800	AQPEP	+	-930
Upstream	chr5	115297489	115297489	NM_173800	AQPEP	+	-661
Upstream	chr5	115297537	115297537	NM_173800	AQPEP	+	-613
Upstream	chr5	115297566	115297566	NM_173800	AQPEP	+	-584
Upstream	chr5	115297854	115297854	NM_173800	AQPEP	+	-296
Upstream	chr5	115297896	115297896	NM_173800	AQPEP	+	-254
Upstream	chr5	115298045	115298045	NM_173800	AQPEP	+	-105
Exon/CD	chr5	115298604	115298604	NM_173800	AQPEP	+	454
Exon/CD	chr5	115298611	115298611	NM_173800	AQPEP	+	461
Exon/CD	chr5	115298921	115298921	NM_173800	AQPEP	+	771
Exon/CD	chr5	115299006	115299006	NM_173800	AQPEP	+	856
Exon/CD	chrx	66765047	66765047	NM_000044	AR	+	1174
Exon/CD	chrx	66766075	66766075	NM_000044	AR	+	2202
3'UTR	chr4	153832040	153832040	NM_014447	ARFIP1	+	130929
Intron	chr6	130007253	130007253	NM_033515	ARHGAP18	-	24117
Intron	chr10	98944977	98944977	NR_037909	ARHGAP19-SLIT1	-	107453
Intron	chr10	49720375	49720375	NR_045675	ARHGAP22	-	143935
Intron	chr10	49702154	49702154	NR_045675	ARHGAP22	-	162156
Intron	chr10	49701751	49701751	NR_045675	ARHGAP22	-	162559
Intron	chr10	49687285	49687285	NR_045675	ARHGAP22	-	177025
Intron	chr10	49660002	49660002	NR_045675	ARHGAP22	-	204308
Intron	chr10	49659560	49659560	NR_045675	ARHGAP22	-	204750
Intron	chr10	49658248	49658248	NR_045675	ARHGAP22	-	206062
Intron	chr17	36605662	36605662	NM_001199417	ARHGAP23	+	20943
Intron	chr2	69001172	69001172	NM_001166277	ARHGAP25	+	39260
Intron	chr5	142151660	142151660	NM_015071	ARHGAP26	+	1369
Intron	chr8	145802264	145802264	NM_025251	ARHGAP39	-	36624
Intron	chrx	153174788	153174788	NM_001666	ARHGAP4	-	16926
Intron	chrx	11679527	11679527	NM_013427	ARHGAP6	-	4294
Intron	chr22	45197642	45197642	NM_181335	ARHGAP8	+	49205
3'UTR	chr12	15095221	15095221	NM_001175	ARHGDIB	-	19341
Downstream	chr19	42415927	42415927	NM_004706	ARHGEF1	+	28661
Intron	chr8	1789130	1789130	NM_014629	ARHGEF10	+	16982
Intron	chr8	1899446	1899446	NM_014629	ARHGEF10	+	127298
Intron	chr1	18020184	18020184	NM_018125	ARHGEF10L	+	153855
Intron	chr11	120255957	120255957	NM_001198665	ARHGEF12	+	48340
Intron	chr19	7504983	7504983	NM_015318	ARHGEF18	+	44985
Downstream	chr12	58011857	58011857	NM_001111270	ARHGEF25	+	7895
Intron	chr3	56809797	56809797	NM_001128615	ARHGEF3	-	303539
3'UTR	chr5	149012153	149012153	NM_001001669	ARHGEF37	+	51019
Upstream	chr2	131673317	131673317	NM_032995	ARHGEF4	+	-906
Downstream	chr2	97220468	97220468	NM_212481	ARID5A	+	18005
Intron	chr10	28126081	28126081	NM_018076	ARMC4	-	161896
Intron	chr2	232158067	232158067	NM_001271466	ARMC9	+	94774
Intron	chr7	98960763	98960763	NM_006409	ARPC1A	+	37268
Downstream	chrx	25021633	25021633	NM_139058	ARX	-	12432
Intron	chr10	52002548	52002548	NM_001143974	ASAH2	-	5822
Intron	chr8	131374964	131374964	NM_018482	ASAP1	-	80942
Intron	chr8	131353583	131353583	NM_018482	ASAP1	-	102323
Intron	chr1	23766234	23766234	NM_001143778	ASAP3	-	44516
Intron	chr2	239341171	239341171	NM_001040445	ASB1	+	5546
Intron	chr14	94408194	94408194	NM_001202429	ASB2	-	34882
Upstream	chr17	7018444	7018444	NM_001201352	ASGR2	-	-314
Upstream	chr2	220378227	220378227	NM_182847	ASIC4	+	-664
Upstream	chrx	1519007	1519007	NR_026711	ASMTL-AS1	+	-416
Upstream	chrx	1519121	1519121	NR_026711	ASMTL-AS1	+	-302
Intron	chrx	1519894	1519894	NR_026711	ASMTL-AS1	+	471
Upstream	chr2	26110057	26110057	NM_018263	ASXL2	-	-8745
Intron	chr3	11537627	11537627	NM_006395	ATG7	+	223618
Intron	chr4	47580112	47580112	NM_020453	ATP10D	+	92703
Intron	chr13	113407648	113407648	NM_015205	ATP11A	+	63006
Intron	chr13	113407805	113407805	NM_015205	ATP11A	+	63163
Intron	chr13	113425099	113425099	NM_015205	ATP11A	+	80457
Intron	chr13	113425134	113425134	NM_015205	ATP11A	+	80492
Intron	chr13	113512909	113512909	NM_015205	ATP11A	+	168267
Intron	chr19	19767312	19767312	NM_020410	ATP13A1	-	7191
Exon/CD	chr1	160146343	160146343	NM_144699	ATP1A4	+	24992
Intron	chr1	169088680	169088680	NM_001677	ATP1B1	+	12734
3'UTR	chr17	7560295	7560295	NM_001678	ATP1B2	+	6042
5'UTR	chr1	203652141	203652141	NM_001684	ATP2B4	+	56227
Exon/CD	chr13	114303765	114303765	NM_000705	ATP4B	-	8748
Upstream	chr2	176046863	176046863	NM_001689	ATP5G3	-	-373
Intron	chr2	10920283	10920283	NM_144583	ATP6V1C2	+	58509
Intron	chr8	54730448	54730448	NM_213619	ATP6V1H	-	25423
Intron	chr1	154302449	154302449	NM_020452	ATP8B2	+	2174
Intron	chr20	50248154	50248154	NM_006045	ATP9A	-	136754
Intron	chr20	50248069	50248069	NM_006045	ATP9A	-	136839
Intron	chr18	77110162	77110162	NM_198531	ATP9B	+	280766
Upstream	chr19	57742037	57742037	NM_001015879	AURKC	+	-339
Upstream	chr19	57742113	57742113	NM_001015879	AURKC	+	-263
Upstream	chr19	57742133	57742133	NM_001015879	AURKC	+	-243
Intron	chr1	179518859	179518859	NM_144696	AXDND1	+	184005
Intron	chr16	374989	374989	NM_181050	AXIN1	-	27687
Intron	chr16	374514	374514	NM_181050	AXIN1	-	28162
3'UTR	chr16	337613	337613	NM_181050	AXIN1	-	65063
Intron	chr11	134254797	134254797	NM_054025	B3GAT1	-	27015
Upstream	chr2	62422336	62422336	NM_006577	B3GNT2	+	-925
Upstream	chr2	62422504	62422504	NM_006577	B3GNT2	+	-757
Intron	chr11	76750582	76750582	NM_138706	B3GNT6	+	5198
Exon/CD	chr2	232263127	232263127	NM_145236	B3GNT7	+	2793
Intron	chr17	80988418	80988418	NM_001009905	B3GNTL1	-	21268
Intron	chr17	80971696	80971696	NM_001009905	B3GNTL1	-	37990
Upstream	chr12	562241	562241	NM_173593	B4GALNT3	+	-7301
Upstream	chr12	562245	562245	NM_173593	B4GALNT3	+	-7297
Upstream	chr12	562254	562254	NM_173593	B4GALNT3	+	-7288
Upstream	chr12	562270	562270	NM_173593	B4GALNT3	+	-7272
Upstream	chr12	562367	562367	NM_173593	B4GALNT3	+	-7175
Upstream	chr12	562936	562936	NM_173593	B4GALNT3	+	-6606
3'UTR	chr12	670975	670975	NM_173593	B4GALNT3	+	101433
Intron	chr3	118949235	118949235	NM_003778	B4GALT4	-	10517
3'UTR	chr19	41860588	41860588	NM_030578	B9D2	-	9490
Intron	chr17	79011383	79011383	NM_006340	BAIAP2	+	2437
Intron	chr17	79023380	79023380	NM_006340	BAIAP2	+	14434
Intron	chr20	17711430	17711430	NM_001159495	BANF2	+	37111
Intron	chr16	87996762	87996762	NM_017869	BANP	+	11725
Intron	chr16	88015664	88015664	NM_017869	BANP	+	30627
Intron	chr16	88016073	88016073	NM_017869	BANP	+	31036
Intron	chr16	88016237	88016237	NM_017869	BANP	+	31200
Intron	chr16	88016415	88016415	NM_017869	BANP	+	31378
Intron	chr16	88016633	88016633	NM_017869	BANP	+	31596
Intron	chr16	88023140	88023140	NM_017869	BANP	+	38103
Intron	chr16	88023202	88023202	NM_017869	BANP	+	38165
Intron	chr16	88030009	88030009	NM_017869	BANP	+	44972
Intron	chr16	88030101	88030101	NM_017869	BANP	+	45064
Intron	chr16	88030113	88030113	NM_017869	BANP	+	45076
Downstream	chr16	88111440	88111440	NM_017869	BANP	+	126403
Intron	chr11	66281270	66281270	NM_024649	BBS1	+	3152
Intron	chr4	122783233	122783233	NM_176824	BBS7	-	8419
Intron	chrx	152988301	152988301	NM_001256447	BCAP31	-	1900
Intron	chr12	25056190	25056190	NM_005504	BCAT1	-	46203
Upstream	chr12	50241013	50241013	NM_181708	BCDIN3D	-	-4101
Intron	chr19	41924081	41924081	NM_000709	BCKDHA	+	20388
Intron	chr14	99735232	99735232	NM_138576	BCL11B	-	2590
Intron	chr14	99728449	99728449	NM_138576	BCL11B	-	9373
Intron	chr14	99664085	99664085	NM_138576	BCL11B	-	73737
Intron	chr3	187454732	187454732	NM_001706	BCL6	-	8781
Intron	chr3	197242787	197242787	NM_203315	BDH1	-	57407
Upstream	chr16	66458044	66458044	NM_001197225	BEAN1	+	-3155
Intron	chr4	42137240	42137240	NM_001159547	BEND4	-	17655
Intron	chr10	13495239	13495239	NM_152751	BEND7	-	49737
3'UTR	chr11	204716	204716	NM_016526	BET1L	-	2706
3'UTR	chr3	5025869	5025869	NM_003670	BHLHE40	+	4773
Intron	chr9	95525326	95525326	NM_015250	BICD2	-	1757
Intron	chr20	36153345	36153345	NM_001167820	BLCAP	-	2988
Intron	chr6	7986847	7986847	NR_037616	BLOC1S5-TXNDC5	-	77800
Intron	chr8	22055349	22055349	NM_006129	BMP1	+	32697
Intron	chr6	7847438	7847438	NM_001718	BMP6	+	120428
Intron	chr4	96051304	96051304	NM_001203	BMPR1B	+	372177
Intron	chr15	59980194	59980194	NM_004330	BNIP2	-	1448
Intron	chr15	59973465	59973465	NM_004330	BNIP2	-	8177
Exon/CD	chr1	151011326	151011326	NM_001159642	BNIPL	+	2298
Intron	chr2	198649905	198649905	NM_197970	BOLL	-	1033
Intron	chr2	198649801	198649801	NM_197970	BOLL	-	1137
Intron	chr6	3140246	3140246	NM_004332	BPHL	+	21321
Intron	chr6	3150399	3150399	NM_004332	BPHL	+	31474
5'UTR	chr9	136918663	136918663	NM_007371	BRD3	-	14478
Intron	chr9	136916356	136916356	NM_007371	BRD3	-	16785
Exon/CD	chr9	136907005	136907005	NM_007371	BRD3	-	26136
Intron	chr14	105716034	105716034	NM_001242787	BRF1	-	65880
Intron	chr14	105716016	105716016	NM_001242787	BRF1	-	65898
Upstream	chr11	1403957	1403957	NM_001256629	BRSK2	+	-7171
Intron	chr11	1431526	1431526	NM_001256629	BRSK2	+	20398
Downstream	chr11	122845955	122845955	NM_001098169	BSX	-	6424
Upstream	chr10	124027409	124027409	NM_144587	BTBD16	+	-3411
Intron	chr6	105612576	105612576	NR_037157	BVES-AS1	+	27015
Intron	chr10	77875781	77875781	NM_032024	C10orf11	+	333263
Exon/CD	chr10	45495982	45495982	NM_001039380	C10orf25	-	488
Upstream	chr10	50885301	50885301	NM_182554	C10orf53	+	-2382
Intron	chr11	2321900	2321900	NR_024621	C11orf21	-	1243
Intron	chr11	47176006	47176006	NM_001003678	C11orf49	+	217767
Exon/CD	chr11	111155024	111155024	NM_198498	C11orf53	+	28318
Intron	chr12	21679635	21679635	NM_030572	C12orf39	+	380
Exon/CD	chr12	113624688	113624688	NM_032848	C12orf52	+	1134
Intron	chr12	64680449	64680449	NM_001170633	C12orf56	-	103896
Intron	chr14	96526885	96526885	NM_001252507	C14orf132	+	21225
Downstream	chr14	96562634	96562634	NM_001252507	C14orf132	+	56974
5'UTR	chr14	50474063	50474063	NM_001012706	C14orf182	-	175
Intron	chr14	50471835	50471835	NM_001012706	C14orf182	-	2403
Intron	chr14	50471811	50471811	NM_001012706	C14orf182	-	2427
Upstream	chr15	36871345	36871345	NM_001130010	C15orf41	+	-466
Intron	chr15	37030346	37030346	NM_001130010	C15orf41	+	158535
Upstream	chr15	40549260	40549260	NM_001039905	C15orf56	-	-4150
Upstream	chr15	40549245	40549245	NM_001039905	C15orf56	-	-4135
Upstream	chr15	40549088	40549088	NM_001039905	C15orf56	-	-3978
Intron	chr16	87345175	87345175	NM_001195125	C16orf95	-	5851
Downstream	chr16	31214899	31214899	NR_102400	C16orf98	+	1694
3'UTR	chr17	21144156	21144156	NM_152914	C17orf103	-	12422
Upstream	chr17	42733321	42733321	NM_001145080	C17orf104	+	-440
Upstream	chr17	42733369	42733369	NM_001145080	C17orf104	+	-392
Intron	chr17	80402296	80402296	NR_036516	C17orf62	-	6411
Upstream	chr17	36997732	36997732	NM_001080465	C17orf98	-	-90
Downstream	chr19	1281079	1281079	NM_017914	C19orf24	+	5560
Upstream	chr19	18696055	18696055	NM_001100419	C19orf60	+	-3439
Upstream	chr19	3482780	3482780	NM_001136503	C19orf77	-	-2240
Intron	chr1	244802683	244802683	NM_001130957	C1orf101	+	178011
Upstream	chr1	38156660	38156660	NM_017850	C1orf109	-	-468
Intron	chr1	53684526	53684526	NM_017887	C1orf123	-	1763
Upstream	chr1	162350635	162350635	NM_001085375	C1orf226	+	-884
Upstream	chr1	1537438	1537438	NM_001242659	C1orf233	-	-1962
Upstream	chr2	119917432	119917432	NM_182528	C1QL2	-	-961
Intron	chr12	49728120	49728120	NM_001008223	C1QL4	-	2851
Exon/CD	chr12	49726861	49726861	NM_001008223	C1QL4	-	4110
Exon/CD	chr17	77042719	77042719	NM_153372	C1QTNF1	+	23704
Exon/CD	chr22	37578580	37578580	NM_182486	C1QTNF6	-	5750
Exon/CD	chr12	7252597	7252597	NM_016546	C1RL	-	9272
Intron	chr12	7250548	7250548	NM_016546	C1RL	-	11321
Intron	chr20	61146910	61146910	NR_033263	C20orf166-AS1	-	1858
Intron	chr20	3296943	3296943	NM_001009984	C20orf194	-	91366
Upstream	chr20	3750055	3750055	NR_047675	C20orf27	-	-1020
Intron	chr20	3740079	3740079	NR_047675	C20orf27	-	8956
Upstream	chr21	43530856	43530856	NR_027243	C21orf128	-	-2212
Upstream	chr21	40986039	40986039	NR_026542	C21orf88	-	-1290
Intron	chr21	43322490	43322490	NM_015500	C2CD2	-	51509
Intron	chr11	118980040	118980040	NM_014807	C2CD2L	+	1948
Upstream	chr2	241840245	241840245	NM_001085437	C2orf54	-	-4672
3'UTR	chr2	241826139	241826139	NM_001085437	C2orf54	-	9434
Downstream	chr2	241824648	241824648	NM_001085437	C2orf54	-	10925
Intron	chr1	207267472	207267472	NM_001017365	C4BPB	+	5261
Downstream	chr4	146656070	146656070	NM_001080531	C4orf51	+	54715
Upstream	chr5	60932674	60932674	NM_173667	C5orf64	+	-961
Intron	chr6	42099435	42099435	NM_001164446	C6orf132	-	11280
3'UTR	chr6	2623424	2623424	NM_152554	C6orf195	-	11874
Intron	chr6	36880559	36880559	NM_152734	C6orf89	+	26920
Intron	chr7	40584074	40584074	NM_001193313	C7orf10	+	409500
Intron	chr7	1141129	1141129	NM_001134396	C7orf50	-	36764
Intron	chr7	1137889	1137889	NM_001134396	C7orf50	-	40004
Intron	chr7	1132972	1132972	NM_001134396	C7orf50	-	44921
Intron	chr7	1132720	1132720	NM_001134396	C7orf50	-	45173
Intron	chr7	1123960	1123960	NM_001134396	C7orf50	-	53933
Intron	chr7	1102364	1102364	NM_001134396	C7orf50	-	75529
Intron	chr7	1090505	1090505	NM_001134396	C7orf50	-	87388
Intron	chr7	1090396	1090396	NM_001134396	C7orf50	-	87497
Intron	chr7	1090334	1090334	NM_001134396	C7orf50	-	87559
Intron	chr7	1085224	1085224	NM_001134396	C7orf50	-	92669
Intron	chr7	1062527	1062527	NM_001134396	C7orf50	-	115366
Intron	chr7	1049949	1049949	NM_001134396	C7orf50	-	127944
Downstream	chr7	1034903	1034903	NM_001134396	C7orf50	-	142990
Downstream	chr7	1034717	1034717	NM_001134396	C7orf50	-	143176
5'UTR	chr7	96132827	96132827	NM_001201450	C7orf76	-	8
Intron	chr1	57376285	57376285	NM_000562	C8A	+	55843
Exon/CD	chr9	139840581	139840581	NM_000606	C8G	+	884
Intron	chr5	39364358	39364358	NM_001737	C9	-	297
Exon/CD	chr9	96097670	96097670	NM_001098808	C9orf129	-	11026
Exon/CD	chr9	96097669	96097669	NM_001098808	C9orf129	-	11027
Upstream	chr9	139885949	139885949	NM_183241	C9orf142	+	-920
Intron	chr9	89763852	89763852	NM_001001709	C9orf170	+	294
Upstream	chr9	135285019	135285019	NM_207417	C9orf171	+	-591
Upstream	chr9	95855100	95855100	NM_032310	C9orf89	+	-3349
3'UTR	chr9	136270796	136270796	NM_153710	C9orf96	+	27513
Upstream	chr22	30112568	30112568	NM_182527	CABP7	+	-3775
Intron	chr12	2198035	2198035	NM_001129841	CACNA1C	+	35620
Upstream	chr12	2333485	2333485	NR_046578	CACNA1C-AS4	-	-838
Intron	chr1	181553070	181553070	NM_000721	CACNA1E	+	100385
Exon/CD	chr16	24268165	24268165	NM_006539	CACNG3	+	1292
5'UTR	chr19	3611972	3611972	NR_038865	CACTIN-AS1	+	4728
Intron	chr1	174974939	174974939	NM_001007214	CACYBP	+	6369
Intron	chr11	115158234	115158234	NM_014333	CADM1	-	217007
Intron	chr3	62524537	62524537	NM_003716	CADPS	-	336527
3'UTR	chr10	105213765	105213765	NM_001001412	CALHM1	-	4883
Intron	chr10	12490773	12490773	NM_153498	CAMK1D	+	99191
Intron	chr10	12490787	12490787	NM_153498	CAMK1D	+	99205
Intron	chr10	12490814	12490814	NM_153498	CAMK1D	+	99232
Intron	chr10	12490885	12490885	NM_153498	CAMK1D	+	99303
Intron	chr7	44315948	44315948	NM_172083	CAMK2B	-	49282
Intron	chr7	44299274	44299274	NM_172083	CAMK2B	-	65956
Intron	chr4	114389633	114389633	NM_001221	CAMK2D	-	293450
Intron	chr10	75580043	75580043	NM_001222	CAMK2G	-	54306
Intron	chr17	3794353	3794353	NM_032294	CAMKK1	-	1984
Intron	chr1	7022066	7022066	NM_015215	CAMTA1	+	176683
Intron	chr1	7022094	7022094	NM_015215	CAMTA1	+	176711
Intron	chr1	7022122	7022122	NM_015215	CAMTA1	+	176739
Intron	chr1	7022129	7022129	NM_015215	CAMTA1	+	176746
Intron	chr1	7022227	7022227	NM_015215	CAMTA1	+	176844
Intron	chr1	7120915	7120915	NM_015215	CAMTA1	+	275532
Intron	chr2	30974816	30974816	NM_144575	CAPN13	-	55495
Upstream	chr2	31441194	31441194	NM_001145122	CAPN14	-	-783
Intron	chr1	223718462	223718462	NM_001143962	CAPN8	-	134974
Exon/CD	chr1	223717484	223717484	NM_001143962	CAPN8	-	135952
Upstream	chr1	230880155	230880155	NM_016452	CAPN9	+	-3005
Intron	chr1	230896094	230896094	NM_016452	CAPN9	+	12934
Intron	chr1	19777950	19777950	NM_004930	CAPZB	-	34116
Intron	chr1	19711749	19711749	NM_004930	CAPZB	-	100317
Intron	chr7	3033255	3033255	NM_032415	CARD11	-	50254
Intron	chr7	3033203	3033203	NM_032415	CARD11	-	50306
Intron	chr7	2962241	2962241	NM_032415	CARD11	-	121268
Intron	chr17	78156291	78156291	NR_047566	CARD14	+	12501
Intron	chr11	3071270	3071270	NM_001014437	CARS	-	7411
Exon/CD	chr15	40914773	40914773	NM_144508	CASC5	+	28327
Upstream	chr1	160159156	160159156	NM_001231	CASQ1	+	-1128
Upstream	chr3	121901849	121901849	NM_000388	CASR	+	-680
Exon/CD	chr1	10699573	10699573	NM_001079843	CASZ1	-	157160
Exon/CD	chr1	10699552	10699552	NM_001079843	CASZ1	-	157181
3'UTR	chr7	116147909	116147909	NM_198212	CAV2	+	8255
Exon/CD	chr21	44480616	44480616	NM_001178009	CBS	-	15856
Exon/CD	chr17	77758691	77758691	NM_005189	CBX2	+	6715
Intron	chr3	42886642	42886642	NM_001296	CCBP2	+	35679
Upstream	chr22	21986677	21986677	NM_152612	CCDC116	+	-408
Intron	chr5	210085	210085	NM_145265	CCDC127	-	8212
Intron	chr10	106139081	106139081	NM_001008723	CCDC147	+	25560
Intron	chr4	77289800	77289800	NM_001042784	CCDC158	-	38658
Intron	chr6	151914113	151914113	NM_025059	CCDC170	+	98939
Exon/CD	chr1	3669173	3669173	NM_152492	CCDC27	+	209
Intron	chr3	49237346	49237346	NM_178173	CCDC36	+	1486
Downstream	chr3	48473125	48473125	NM_024661	CCDC51	-	8404
Intron	chr17	80096662	80096662	NM_198082	CCDC57	-	74027
Intron	chr10	61573066	61573066	NM_005436	CCDC6	-	93348
Intron	chr3	112351697	112351697	NM_199512	CCDC80	-	8280
Intron	chr14	100055796	100055796	NM_001144995	CCDC85C	-	14931
Intron	chr11	60614876	60614876	NM_024098	CCDC86	+	5448
Intron	chr11	60614996	60614996	NM_024098	CCDC86	+	5568
Intron	chr2	118754592	118754592	NM_019044	CCDC93	-	17147
Intron	chr2	118753098	118753098	NM_019044	CCDC93	-	18641
Intron	chr2	118752622	118752622	NM_019044	CCDC93	-	19117
Intron	chr2	118695432	118695432	NM_019044	CCDC93	-	76307
Intron	chr7	45111193	45111193	NR_030770	CCM2	+	71849
Upstream	chr13	37004519	37004519	NM_001111047	CCNA1	+	-1447
Intron	chr1	1328582	1328582	NM_030937	CCNL2	-	6136
Upstream	chr6	167524239	167524239	NM_004367	CCR6	+	-1055
Upstream	chr6	167524743	167524743	NM_004367	CCR6	+	-551
Exon/CD	chr5	10262656	10262656	NM_012073	CCT5	+	12375
Intron	chr11	838111	838111	NM_004357	CD151	+	5160
Upstream	chr19	7815372	7815372	NR_026692	CD209	-	-2908
Upstream	chr19	7815221	7815221	NR_026692	CD209	-	-2757
Upstream	chr11	66085251	66085251	NM_020404	CD248	-	-736
Upstream	chr17	41924336	41924336	NM_145273	CD300LG	+	-179
Intron	chr1	208083695	208083695	NM_001025109	CD34	-	988
Upstream	chr11	118214067	118214067	NM_000732	CD3D	-	-608
Intron	chr11	60784275	60784275	NM_006725	CD6	+	45163
Intron	chr2	87088200	87088200	NM_001178100	CD8B	-	847
Exon/CD	chrx	2644303	2644303	NM_002414	CD99	+	35076
Exon/CD	chr18	59221521	59221521	NM_031891	CDH20	+	63747
Intron	chr20	58563484	58563484	NM_177980	CDH26	+	30014
Intron	chr20	60120496	60120496	NM_001794	CDH4	+	293015
Intron	chr20	60506199	60506199	NM_001794	CDH4	+	678718
5'UTR	chr16	66400661	66400661	NM_001795	CDH5	+	137
Exon/CD	chr11	617538	617538	NM_001171968	CDHR5	-	7529
Intron	chr1	205483506	205483506	NM_002596	CDK18	+	9823
Intron	chr9	22005164	22005164	NR_047537	CDKN2B-AS1	+	10375
Upstream	chr11	125937336	125937336	NM_016952	CDON	-	-4149
Intron	chr22	17670257	17670257	NM_017424	CECR1	-	20522
Intron	chr22	17624425	17624425	NM_017829	CECR5	-	21752
Intron	chr22	17643725	17643725	NR_024483	CECR5-AS1	+	3447
Intron	chr22	17643843	17643843	NR_024483	CECR5-AS1	+	3565
Intron	chr1	15809602	15809602	NM_015849	CELA2B	+	7007
Upstream	chr18	35150500	35150500	NM_001025087	CELF4	-	-4500
Intron	chr18	35016217	35016217	NM_001025087	CELF4	-	129783
Intron	chr22	46761374	46761374	NM_014246	CELSR1	-	171693
Intron	chr1	109800349	109800349	NM_001408	CELSR2	+	7709
Intron	chr1	214828434	214828434	NM_016343	CENPF	+	51903
5'UTR	chr14	81405847	81405847	NM_152446	CEP128	-	37
Downstream	chr1	180086441	180086441	NM_014810	CEP350	+	162534
Intron	chr22	47095619	47095619	NM_022766	CERK	-	38533
Upstream	chr15	101085211	101085211	NM_178842	CERS3	-	-286
Intron	chr15	101084443	101084443	NM_178842	CERS3	-	482
Intron	chr16	55866742	55866742	NM_001025194	CES1	-	333
Intron	chr16	55866679	55866679	NM_001025194	CES1	-	396
Intron	chr16	55794713	55794713	NR_003276	CES1P1	+	203
Intron	chr14	54980192	54980192	NM_006568	CGRRF1	+	3606
Intron	chr7	132541336	132541336	NM_017812	CHCHD3	-	225492
Intron	chr7	132541323	132541323	NM_017812	CHCHD3	-	225505
Intron	chr3	126437977	126437977	NM_032343	CHCHD6	+	14915
Exon/CD	chr1	6202245	6202245	NM_015557	CHD5	-	37949
Intron	chr12	133433865	133433865	NM_001161347	CHFR	-	30339
Intron	chr12	133433301	133433301	NM_001161347	CHFR	-	30903
Intron	chr12	133419418	133419418	NM_001161347	CHFR	-	44786
5'UTR	chr1	111826008	111826008	NR_003928	CHIAP2	+	2863
Intron	chr3	87301675	87301675	NM_001244644	CHMP2B	+	25263
3'UTR	chr2	86732525	86732525	NM_016079	CHMP3	-	58095
Intron	chr11	89942879	89942879	NM_001144073	CHORDC1	-	13653
Exon/CD	chr2	220405230	220405230	NM_024536	CHPF	-	3257
Upstream	chr8	27338359	27338359	NM_000742	CHRNA2	-	-1546
Upstream	chr8	27337227	27337227	NM_000742	CHRNA2	-	-414
5'UTR	chr20	61991020	61991020	NM_001256573	CHRNA4	-	1728
Intron	chr15	32324278	32324278	NM_000746	CHRNA7	+	1593
Exon/CD	chr17	4804307	4804307	NM_000080	CHRNE	-	2062
Upstream	chr11	45690569	45690569	NM_003654	CHST1	-	-3363
Intron	chr11	45674267	45674267	NM_003654	CHST1	-	12939
Downstream	chr15	101715383	101715383	NM_014918	CHSY1	-	76754
Intron	chr16	841967	841967	NM_022092	CHTF18	+	3346
Intron	chr15	90796558	90796558	NR_102428	CIB1	-	12433
Intron	chr15	90789143	90789143	NR_102428	CIB1	-	19848
Intron	chr15	90775700	90775700	NR_102428	CIB1	-	33291
Intron	chr2	26829068	26829068	NM_001029881	CIB4	-	35143
Intron	chr2	26828832	26828832	NM_001029881	CIB4	-	35379
Exon/CD	chr19	19655611	19655611	NM_153221	CILP2	+	6538
Intron	chr2	122322794	122322794	NM_015282	CLASP1	-	84258
Intron	chr19	45543788	45543788	NM_007056	CLASRP	+	1491
Upstream	chr1	16367198	16367198	NM_000085	CLCNKB	+	-3032
Exon/CD	chr8	8560361	8560361	NM_194284	CLDN23	+	696
Exon/CD	chr8	8560548	8560548	NM_194284	CLDN23	+	883
Upstream	chr14	38728886	38728886	NM_175060	CLEC14A	-	-3311
3'UTR	chr12	9847991	9847991	NM_001004419	CLEC2D	+	25688
Intron	chr15	74912328	74912328	NM_003992	CLK3	+	11616
Upstream	chr11	123067293	123067293	NM_024769	CLMP	-	-1286
Upstream	chr11	123066887	123066887	NM_024769	CLMP	-	-880
Upstream	chr11	123066647	123066647	NM_024769	CLMP	-	-640
Upstream	chr13	77561566	77561566	NM_006493	CLN5	+	-4492
Upstream	chr8	1703990	1703990	NM_018941	CLN8	+	-7879
Exon/CD	chr12	7287957	7287957	NM_014718	CLSTN3	+	4991
Intron	chr12	7288687	7288687	NM_014718	CLSTN3	+	5721
Intron	chr8	27463619	27463619	NM_001831	CLU	-	8709
Intron	chr8	62381417	62381417	NM_173519	CLVS1	+	180893
Upstream	chr12	22198865	22198865	NM_018686	CMAS	+	-244
Intron	chr16	81510154	81510154	NM_198390	CMIP	+	31380
Intron	chr16	81510155	81510155	NM_198390	CMIP	+	31381
Intron	chr16	81526977	81526977	NM_198390	CMIP	+	48203
Intron	chr16	81579154	81579154	NM_198390	CMIP	+	100380
Intron	chr16	81634875	81634875	NM_198390	CMIP	+	156101
Intron	chr16	81666620	81666620	NM_198390	CMIP	+	187846
3'UTR	chr1	47842778	47842778	NM_001136140	CMPK1	+	43310
Intron	chr1	224811854	224811854	NM_152495	CNIH3	+	7676
Intron	chr1	224919381	224919381	NM_152495	CNIH3	+	115203
Intron	chr19	54655648	54655648	NM_014516	CNOT3	+	14213
3'UTR	chr19	40728491	40728491	NM_024877	CNTD2	-	4106
Intron	chr10	71582455	71582455	NM_080802	COL13A1	+	20812
Intron	chr10	71583223	71583223	NM_080802	COL13A1	+	21580
Intron	chr8	121377781	121377781	NM_021110	COL14A1	+	240435
Intron	chr20	61959642	61959642	NM_020882	COL20A1	+	35105
Intron	chr5	177980654	177980654	NM_173465	COL23A1	-	36902
Intron	chr7	101032269	101032269	NM_133457	COL26A1	+	26148
Intron	chr12	48392915	48392915	NM_033150	COL2A1	-	5370
Intron	chr13	110937565	110937565	NM_001845	COL4A1	-	21931
Intron	chr13	111097811	111097811	NM_001846	COL4A2	+	138181
Exon/CD	chr13	111102127	111102127	NM_001846	COL4A2	+	142497
Intron	chr13	111109157	111109157	NM_001846	COL4A2	+	149527
Intron	chr13	111121524	111121524	NM_001846	COL4A2	+	161894
Intron	chr9	137594279	137594279	NM_001278074	COL5A1	+	60629
Exon/CD	chr9	137619196	137619196	NM_001278074	COL5A1	+	85546
Intron	chr9	137623194	137623194	NM_001278074	COL5A1	+	89544
Intron	chr9	137723225	137723225	NM_001278074	COL5A1	+	189575
Exon/CD	chr21	47423510	47423510	NM_001848	COL6A1	+	21848
Exon/CD	chr21	47545823	47545823	NM_001849	COL6A2	+	27791
Exon/CD	chr21	47545827	47545827	NM_001849	COL6A2	+	27795
Intron	chr2	238269120	238269120	NM_004369	COL6A3	-	53730
Intron	chr2	238267058	238267058	NM_004369	COL6A3	-	55792
Intron	chr2	238255121	238255121	NM_004369	COL6A3	-	67729
Intron	chr2	238239442	238239442	NM_004369	COL6A3	-	83408
Exon/CD	chr3	130368301	130368301	NM_001102608	COL6A6	+	89124
3'UTR	chr3	48601586	48601586	NM_000094	COL7A1	-	31007
Intron	chr20	61454759	61454759	NM_001853	COL9A3	+	6346
Intron	chr2	3645010	3645010	NM_001255983	COLEC11	+	2589
Exon/CD	chr22	19951271	19951271	NM_000754	COMT	+	22009
Exon/CD	chr12	6833831	6833831	NM_001164094	COPS7A	+	682
Upstream	chr2	237992613	237992613	NM_198189	COPS8	+	-1470
Exon/CD	chr9	131088076	131088076	NM_016035	COQ4	+	3286
Intron	chr16	84627508	84627508	NM_021149	COTL1	-	24161
Intron	chr16	84627498	84627498	NM_021149	COTL1	-	24171
Intron	chr16	84627471	84627471	NM_021149	COTL1	-	24198
3'UTR	chr17	14111609	14111609	NM_001303	COX10	+	138891
Intron	chr4	798679	798679	NM_006651	CPLX1	-	21266
Intron	chr4	798659	798659	NM_006651	CPLX1	-	21286
Intron	chr16	57128388	57128388	NM_152727	CPNE2	+	1934
Downstream	chr6	36704808	36704808	NM_020939	CPNE5	-	102412
Intron	chr16	89662320	89662320	NM_014427	CPNE7	+	20145
Downstream	chr16	89668415	89668415	NM_014427	CPNE7	+	26240
Upstream	chr2	207803548	207803548	NM_173077	CPO	+	-729
Intron	chr2	211457262	211457262	NM_001122633	CPS1	+	114857
Exon/CD	chr19	50204843	50204843	NM_001136052	CPT1C	+	10479
Upstream	chr20	2785093	2785093	NM_019609	CPXM1	-	-3801
Intron	chr10	125646744	125646744	NM_198148	CPXM2	-	4756
Intron	chr16	1723208	1723208	NM_020825	CRAMP1L	+	58568
Intron	chr7	137671167	137671167	NM_194071	CREB3L2	-	15680
Intron	chr7	28355704	28355704	NM_182899	CREB5	+	16765
Intron	chr7	28406674	28406674	NM_182899	CREB5	+	67735
Intron	chr7	28448086	28448086	NM_182899	CREB5	+	109147
Intron	chr2	102000210	102000210	NM_153836	CREG2	-	3755
Intron	chr7	30727327	30727327	NM_001202475	CRHR2	-	12392
Upstream	chr6	49681335	49681335	NM_001142435	CRISP2	-	-32
5'UTR	chr6	49681260	49681260	NM_001142435	CRISP2	-	43
3'UTR	chr16	84940980	84940980	NM_031476	CRISPLD2	+	87394
3'UTR	chr16	84941064	84941064	NM_031476	CRISPLD2	+	87478
Intron	chr4	5888194	5888194	NM_001014809	CRMP1	-	6591
Exon/CD	chr7	87027888	87027888	NM_001143935	CROT	+	52938
Upstream	chr1	159685097	159685097	NM_000567	CRP	-	-718
Exon/CD	chr21	44589216	44589216	NM_000394	CRYAA	+	76
Upstream	chr17	27568513	27568513	NM_005208	CRYBA1	+	-5361
Intron	chr13	21009996	21009996	NM_015974	CRYL1	-	90016
Intron	chr5	149435247	149435247	NM_005211	CSF1R	-	57688
Intron	chr8	19319423	19319423	NR_024040	CSGALNACT1	-	220838
Intron	chr8	19319003	19319003	NR_024040	CSGALNACT1	-	221258
Intron	chr8	19295709	19295709	NR_024040	CSGALNACT1	-	244552
Intron	chr8	3566235	3566235	NM_033225	CSMD1	-	1286093
Intron	chr8	3373140	3373140	NM_033225	CSMD1	-	1479188
Intron	chr8	2879688	2879688	NM_033225	CSMD1	-	1972640
Intron	chr8	2879406	2879406	NM_033225	CSMD1	-	1972922
3'UTR	chr17	80202698	80202698	NM_139062	CSNK1D	-	28896
Intron	chr19	1943428	1943428	NM_001319	CSNK1G2	+	2268
Intron	chr19	1952808	1952808	NM_001319	CSNK1G2	+	11648
Intron	chr19	1953973	1953973	NM_001319	CSNK1G2	+	12813
Intron	chr8	67978090	67978090	NM_024790	CSPP1	+	1488
Intron	chr4	1227952	1227952	NM_001328	CTBP1	-	14956
Intron	chr4	1224648	1224648	NM_001328	CTBP1	-	18260
Intron	chr4	1224542	1224542	NM_001328	CTBP1	-	18366
Intron	chr10	126722150	126722150	NM_001083914	CTBP2	-	127474
Intron	chr10	126686763	126686763	NM_001083914	CTBP2	-	162861
Intron	chr8	104384519	104384519	NM_138455	CTHRC1	+	777
Intron	chr5	11902453	11902453	NM_001332	CTNND2	-	1657
Exon/CD	chr1	41461604	41461604	NM_001905	CTPS1	+	16598
Exon/CD	chr1	41461671	41461671	NM_001905	CTPS1	+	16665
Upstream	chr11	88071850	88071850	NM_001814	CTSC	-	-909
Intron	chr15	79237063	79237063	NM_004390	CTSH	-	357
Intron	chr15	79236953	79236953	NM_004390	CTSH	-	467
Exon/CD	chr15	79224748	79224748	NM_004390	CTSH	-	12672
Intron	chr15	79224684	79224684	NM_004390	CTSH	-	12736
Upstream	chr20	57583299	57583299	NM_001336	CTSZ	-	-990
Intron	chr10	17067843	17067843	NM_001081	CUBN	-	103973
Intron	chr13	113898419	113898419	NM_001278513	CUL4A	+	35913
Intron	chr12	111475171	111475171	NM_015267	CUX2	+	3344
Intron	chr4	49029902	49029902	NM_025087	CWH43	+	41638
Intron	chr3	39322542	39322542	NM_001171174	CX3CR1	-	684
Upstream	chr2	136878268	136878268	NM_003467	CXCR4	-	-2543
Intron	chr17	61515570	61515570	NM_001915	CYB561	-	8152
Exon/CD	chr3	50388911	50388911	NM_007022	CYB561D2	+	615
Intron	chr16	69478082	69478082	NM_030579	CYB5B	+	19585
Intron	chr15	22920685	22920685	NM_014608	CYFIP1	+	28002
Upstream	chr1	111015381	111015381	NR_003599	CYMP	+	-8006
Intron	chr2	38404386	38404386	NR_027252	CYP1B1-AS1	+	46140
Exon/CD	chr6	32006952	32006952	NM_001128590	CYP21A2	+	860
Intron	chr10	94826338	94826338	NM_183374	CYP26C1	+	5318
Intron	chr7	1025534	1025534	NM_017781	CYP2W1	+	2700
Intron	chr6	46555401	46555401	NM_016593	CYP39A1	-	65122
Upstream	chr1	47264206	47264206	NM_000779	CYP4B1	+	-463
Intron	chr17	76733534	76733534	NM_017456	CYTH1	-	44842
Exon/CD	chr17	76676324	76676324	NM_017456	CYTH1	-	102052
Intron	chr6	39866123	39866123	NM_001201427	DAAM2	+	105965
Intron	chr6	39866290	39866290	NM_001201427	DAAM2	+	106132
Intron	chr9	124513212	124513212	NM_032552	DAB2IP	+	183814
5'UTR	chr14	59113430	59113430	NR_046093	DACT1	+	12645
Downstream	chr3	49573806	49573806	NM_001177643	DAG1	+	67671
Intron	chr11	61490472	61490472	NM_006133	DAGLA	+	42568
Downstream	chr11	61514852	61514852	NM_006133	DAGLA	+	66948
Intron	chr7	6477028	6477028	NM_001142936	DAGLB	-	10615
Exon/CD	chr11	61110055	61110055	NM_015533	DAK	+	9402
Intron	chr2	159652167	159652167	NM_001017920	DAPL1	+	339
Upstream	chr9	136522928	136522928	NR_102735	DBH-AS1	-	-398
Intron	chr20	44036152	44036152	NM_001197139	DBNDD2	+	1520
Intron	chr13	114138107	114138107	NM_001014283	DCUN1D2	-	6916
Intron	chr13	114127142	114127142	NM_001014283	DCUN1D2	-	17881
3'UTR	chr13	114112008	114112008	NM_001014283	DCUN1D2	-	33015
Intron	chr1	15985940	15985940	NM_032341	DDI2	+	41988
Upstream	chr6	30848773	30848773	NM_001954	DDR1	+	-3087
Intron	chr11	108738409	108738409	NM_004398	DDX10	+	202594
Intron	chr12	31209253	31209253	NR_038927	DDX11-AS1	-	17528
5'UTR	chr6	74104515	74104515	NM_018665	DDX43	+	231
Intron	chr12	132625644	132625644	NM_175066	DDX51	-	3236
Intron	chr17	35975176	35975176	NM_007010	DDX52	-	28317
3'UTR	chr9	32456017	32456017	NM_014314	DDX58	-	70305
Exon/CD	chr8	6793541	6793541	NM_001925	DEFA4	-	2245
Upstream	chr20	29896457	29896457	NM_001037731	DEFB116	-	-69
Upstream	chr20	30017946	30017946	NR_045677	DEFB122	-	-963
Intron	chr8	142160877	142160877	NM_014957	DENND3	+	22158
Exon/CD	chr8	142161874	142161874	NM_014957	DENND3	+	23155
Exon/CD	chr8	142161888	142161888	NM_014957	DENND3	+	23169
Intron	chr8	142192569	142192569	NM_014957	DENND3	+	53850
Intron	chr8	142192649	142192649	NM_014957	DENND3	+	53930
Intron	chr8	142197681	142197681	NM_014957	DENND3	+	58962
Intron	chr8	142201613	142201613	NM_014957	DENND3	+	62894
Intron	chr22	24180496	24180496	NM_001002862	DERL3	-	703
Intron	chr1	3783752	3783752	NM_004402	DFFB	+	9908
Upstream	chr22	18892019	18892019	NM_005675	DGCR6	+	-1716
Exon/CD	chr1	55340859	55340859	NM_014762	DHCR24	-	12062
Intron	chr11	71150248	71150248	NM_001163817	DHCR7	-	9229
3'UTR	chr11	71145778	71145778	NM_001163817	DHCR7	-	13699
Downstream	chr12	49480948	49480948	NM_021044	DHH	-	7654
3'UTR	chr17	27225399	27225399	NM_144683	DHRS13	-	4690
Intron	chr1	12674483	12674483	NM_004753	DHRS3	-	3337
Intron	chr2	169926007	169926007	NM_005771	DHRS9	+	4709
Intron	chr10	12135888	12135888	NM_018706	DHTKD1	+	24973
Upstream	chr17	5372808	5372808	NM_020162	DHX33	-	-428
Upstream	chr17	57639057	57639057	NM_001166301	DHX40	+	-3828
Downstream	chr1	182858008	182858008	NM_001357	DHX9	+	49570
Exon/CD	chr20	61542863	61542863	NM_033081	DIDO1	-	26441
Intron	chr10	680428	680428	NM_014974	DIP2C	-	55180
Intron	chr10	490472	490472	NM_014974	DIP2C	-	245136
Intron	chr10	444998	444998	NM_014974	DIP2C	-	290610
Intron	chr10	363767	363767	NM_014974	DIP2C	-	371841
Intron	chr2	218354131	218354131	NR_026597	DIRC3	-	267185
3'UTR	chr2	218343266	218343266	NR_026597	DIRC3	-	278050
Intron	chr2	233027384	233027384	NM_001257281	DIS3L2	+	201092
Upstream	chr1	231954609	231954609	NR_002227	DISC2	-	-346
Intron	chr11	111808877	111808877	NM_001037954	DIXDC1	+	951
Intron	chr11	12009960	12009960	NM_013253	DKK3	-	20957
Intron	chr8	13195490	13195490	NM_182643	DLC1	-	176939
Intron	chr3	196908813	196908813	NM_001098424	DLG1	-	116634
Intron	chr11	83173973	83173973	NM_001142699	DLG2	-	2164341
5'UTR	chr17	7122377	7122377	NM_001365	DLG4	-	992
Exon/CD	chr17	7099811	7099811	NM_001365	DLG4	-	23558
Intron	chr10	79629085	79629085	NM_004747	DLG5	-	57263
Intron	chr8	1502839	1502839	NM_004745	DLGAP2	+	53308
Intron	chr8	1534393	1534393	NM_004745	DLGAP2	+	84862
Upstream	chr10	124316624	124316624	NM_004406	DMBT1	+	-3556
Downstream	chr9	973019	973019	NM_021951	DMRT1	+	131330
Upstream	chr9	1042242	1042242	NM_006557	DMRT2	+	-8103
Upstream	chr9	1047415	1047415	NM_006557	DMRT2	+	-2930
Upstream	chr9	1047528	1047528	NM_006557	DMRT2	+	-2817
Upstream	chr9	1048129	1048129	NM_006557	DMRT2	+	-2216
Upstream	chr9	1048165	1048165	NM_006557	DMRT2	+	-2180
Upstream	chr9	1048186	1048186	NM_006557	DMRT2	+	-2159
Upstream	chr9	1048194	1048194	NM_006557	DMRT2	+	-2151
Upstream	chr9	1048466	1048466	NM_006557	DMRT2	+	-1879
Exon/CD	chr17	76522784	76522784	NM_173628	DNAH17	-	50692
Exon/CD	chr17	76481694	76481694	NM_173628	DNAH17	-	91782
Exon/CD	chr17	76472768	76472768	NM_173628	DNAH17	-	100708
Exon/CD	chr17	76462770	76462770	NM_173628	DNAH17	-	110706
Intron	chr5	13770001	13770001	NM_001369	DNAH5	-	174588
Upstream	chr6	38681649	38681649	NM_001206927	DNAH8	+	-1467
Intron	chr7	157192944	157192944	NM_058246	DNAJB6	+	63234
Intron	chr13	43597980	43597980	NM_013238	DNAJC15	+	619
Intron	chr1	15892980	15892980	NM_015291	DNAJC16	+	39629
Intron	chr9	114421434	114421434	NM_004125	DNAJC25-GNG10	+	27803
3'UTR	chr7	73095370	73095370	NM_032317	DNAJC30	-	2411
Intron	chr11	6518786	6518786	NM_144666	DNHD1	+	261
5'UTR	chr11	6519364	6519364	NM_144666	DNHD1	+	839
Exon/CD	chr11	6588228	6588228	NM_144666	DNHD1	+	69703
Exon/CD	chr9	130984810	130984810	NM_001005336	DNM1	+	19148
Intron	chr1	171939291	171939291	NM_015569	DNM3	+	128674
Downstream	chr20	44440141	44440141	NM_052951	DNTTIP1	+	19566
Upstream	chr16	30023629	30023629	NM_003586	DOC2A	-	-1228
Upstream	chr11	67388030	67388030	NR_033791	DOC2GP	-	-4895
Upstream	chr11	67387977	67387977	NR_033791	DOC2GP	-	-4842
Upstream	chr11	67387976	67387976	NR_033791	DOC2GP	-	-4841
Intron	chr10	128814735	128814735	NM_001380	DOCK1	+	220713
Intron	chr10	128947160	128947160	NM_001380	DOCK1	+	353138
Intron	chr10	128947231	128947231	NM_001380	DOCK1	+	353209
Exon/CD	chr19	11319491	11319491	NM_020812	DOCK6	-	53677
Intron	chr9	216124	216124	NM_203447	DOCK8	+	1260
Intron	chr2	162915969	162915969	NM_001935	DPP4	-	15083
Intron	chr7	154473294	154473294	NM_001039350	DPP6	+	888876
Intron	chr7	154473348	154473348	NM_001039350	DPP6	+	888930
Intron	chr7	154657618	154657618	NM_001039350	DPP6	+	1073200
Intron	chr8	105394245	105394245	NM_001385	DPYS	-	85032
Exon/CD	chr11	117391966	117391966	NM_020693	DSCAML1	-	276010
Upstream	chr8	120870708	120870708	NM_024094	DSCC1	-	-2538
Upstream	chr21	38580560	38580560	NR_026719	DSCR9	+	-243
Upstream	chr1	205181262	205181262	NM_015375	DSTYK	-	-535
Intron	chr20	18680146	18680146	NM_080820	DTD1	+	111591
Intron	chr11	58943266	58943266	NM_015177	DTX4	+	3455
Intron	chr11	58944104	58944104	NM_015177	DTX4	+	4293
Exon/CD	chr15	45408755	45408755	NM_207581	DUOXA2	+	2233
Exon/CD	chr15	45408875	45408875	NM_207581	DUOXA2	+	2353
Exon/CD	chr15	45409383	45409383	NM_207581	DUOXA2	+	2861
Intron	chr7	107210384	107210384	NM_181581	DUS4L	+	5983
Intron	chr12	12647902	12647902	NM_030640	DUSP16	-	67546
Upstream	chr10	112256196	112256196	NM_004419	DUSP5	+	-1428
Intron	chr12	89743784	89743784	NM_001946	DUSP6	-	2512
Intron	chr3	183881234	183881234	NM_004423	DVL3	+	7951
Intron	chr3	183886675	183886675	NM_004423	DVL3	+	13392
Intron	chr10	82112874	82112874	NM_001269053	DYDC1	-	3640
Intron	chrx	37706431	37706431	NM_006520	DYNLT3	-	458
Upstream	chr12	4699233	4699233	NM_003845	DYRK4	+	-10
Intron	chr12	4713551	4713551	NM_003845	DYRK4	+	14308
Intron	chr2	71783429	71783429	NM_003494	DYSF	+	102677
Intron	chr6	20455280	20455280	NM_001949	E2F3	+	53144
Intron	chr12	77456903	77456903	NM_203394	E2F7	-	2457
Upstream	chr13	50265992	50265992	NM_032565	EBPL	-	-369
Intron	chr1	21583294	21583294	NM_001113348	ECE1	-	88740
Exon/CD	chr14	21238318	21238318	NM_022360	EDDM3B	+	1733
Intron	chr4	148405887	148405887	NM_001166055	EDNRA	+	3819
Downstream	chr13	78467665	78467665	NM_000115	EDNRB	-	81999
Exon/CD	chr20	62120473	62120473	NM_001958	EEF1A2	-	10195
Intron	chr3	127951249	127951249	NM_021937	EEFSEC	+	78937
Intron	chr8	49642573	49642573	NM_001142857	EFCAB1	-	5297
Exon/CD	chr3	129140589	129140589	NM_207307	EFCAB12	-	6905
Upstream	chr1	47139581	47139581	NR_038828	EFCAB14-AS1	+	-126
Upstream	chr1	47139685	47139685	NR_038828	EFCAB14-AS1	+	-22
Exon/CD	chr11	828916	828916	NM_173584	EFCAB4A	+	1332
3'UTR	chr11	831775	831775	NM_173584	EFCAB4A	+	4191
Upstream	chr12	3863151	3863151	NM_001144958	EFCAB4B	-	-785
Upstream	chr2	233469467	233469467	NM_001243252	EFHD1	+	-1299
Intron	chr1	15743651	15743651	NM_024329	EFHD2	+	7261
Intron	chr14	23831178	23831178	NM_005864	EFS	-	3664
Intron	chr9	139555092	139555092	NR_046367	EGFL7	+	1785
Intron	chr7	55225049	55225049	NM_005228	EGFR	+	138325
Intron	chr7	55225081	55225081	NM_005228	EGFR	+	138357
Intron	chr7	55225083	55225083	NM_005228	EGFR	+	138359
Intron	chr7	55225086	55225086	NM_005228	EGFR	+	138362
Intron	chr7	55225120	55225120	NM_005228	EGFR	+	138396
Intron	chr11	65359396	65359396	NM_001099409	EHBP1L1	+	15888
Intron	chr11	65359425	65359425	NM_001099409	EHBP1L1	+	15917
Exon/CD	chr11	65359537	65359537	NM_001099409	EHBP1L1	+	16029
Intron	chr6	31856070	31856070	NM_006709	EHMT2	-	9394
3'UTR	chr11	65765552	65765552	NM_001242486	EIF1AD	-	4085
Exon/CD	chr1	201981219	201981219	NM_001114309	ELF3	+	1530
Upstream	chr14	106144685	106144685	NR_046211	ELK2AP	-	-5541
Intron	chr7	37484563	37484563	NM_001206480	ELMO1	-	4332
Intron	chr7	37256392	37256392	NM_001206480	ELMO1	-	232503
Intron	chr7	37026712	37026712	NM_001206480	ELMO1	-	462183
Upstream	chr15	34516489	34516489	NM_016454	EMC4	+	-755
Upstream	chr2	119608214	119608214	NM_001426	EN1	-	-2455
Downstream	chr2	119599519	119599519	NM_001426	EN1	-	6240
Upstream	chr5	73939284	73939284	NM_003633	ENC1	-	-2035
Intron	chr5	73928998	73928998	NM_003633	ENC1	-	8251
Intron	chr17	77078452	77078452	NM_001042573	ENGASE	+	7434
Intron	chr17	77078536	77078536	NM_001042573	ENGASE	+	7518
Intron	chr17	77079756	77079756	NM_001042573	ENGASE	+	8738
Upstream	chr18	713056	713056	NM_001126123	ENOSF1	-	-394
Upstream	chr18	713026	713026	NM_001126123	ENOSF1	-	-364
Upstream	chr4	185143376	185143376	NM_153343	ENPP6	-	-4262
Intron	chr17	77706871	77706871	NM_178543	ENPP7	+	1990
Intron	chr17	77710700	77710700	NM_178543	ENPP7	+	5819
Intron	chr20	25192987	25192987	NM_001114089	ENTPD6	+	16649
Exon/CD	chr20	25193949	25193949	NM_001114089	ENTPD6	+	17611
Upstream	chr12	132562126	132562126	NR_003290	EP400NL	+	-6701
Intron	chr2	46556345	46556345	NM_001430	EPAS1	+	31805
Intron	chr6	131382361	131382361	NM_001431	EPB41L2	-	2101
Intron	chr6	131382331	131382331	NM_001431	EPB41L2	-	2131
Exon/CD	chr6	131190838	131190838	NM_001431	EPB41L2	-	193624
Intron	chr7	143108842	143108842	NR_033897	EPHA1-AS1	+	3937
Intron	chr1	16460840	16460840	NM_004431	EPHA2	-	21742
Intron	chr2	222367215	222367215	NM_004438	EPHA4	-	69795
Intron	chr6	145993455	145993455	NM_005670	EPM2A	-	63536
Upstream	chr8	144952145	144952145	NM_031308	EPPK1	-	-4711
Downstream	chr8	144935702	144935702	NM_031308	EPPK1	-	11732
Intron	chr2	212619026	212619026	NM_005235	ERBB4	-	784326
Intron	chr12	1598223	1598223	NR_027949	ERC1	+	497820
Intron	chr10	50743088	50743088	NM_001277059	ERCC6-PGBD3	-	4496
Intron	chr10	50739258	50739258	NM_001277059	ERCC6-PGBD3	-	8326
Intron	chr21	39748846	39748846	NM_001243432	ERG	-	284772
Intron	chr5	172314214	172314214	NM_001031711	ERGIC1	+	52992
Intron	chr8	621144	621144	NM_207332	ERICH1	-	60082
Intron	chr8	961962	961962	NR_073466	ERICH1-AS1	+	274376
Intron	chr8	962483	962483	NR_073466	ERICH1-AS1	+	274897
Intron	chr8	1080103	1080103	NR_073466	ERICH1-AS1	+	392517
Upstream	chr16	23724923	23724923	NM_033266	ERN2	-	-102
Exon/CD	chr14	76905778	76905778	NM_004452	ESRRB	+	68089
Exon/CD	chr7	158531753	158531753	NM_020728	ESYT2	-	90566
3'UTR	chr7	158526880	158526880	NM_020728	ESYT2	-	95439
Intron	chr11	128411076	128411076	NM_001143820	ETS1	-	46377
Intron	chr12	11827760	11827760	NM_001987	ETV6	+	24973
5'UTR	chr17	74023466	74023466	NM_001988	EVPL	-	41
Intron	chr5	463535	463535	NM_007277	EXOC3	+	20202
Intron	chr7	133531176	133531176	NM_021807	EXOC4	+	593354
Intron	chr8	119081943	119081943	NM_000127	EXT1	-	42115
Exon/CD	chr8	28574803	28574803	NM_001440	EXTL3	+	15814
3'UTR	chr1	28298952	28298952	NM_001990	EYA3	-	116196
Intron	chr13	113784481	113784481	NM_000504	F10	+	7369
3'UTR	chr1	94995820	94995820	NM_001993	F3	-	11593
Intron	chr5	159626771	159626771	NM_001130958	FABP6	+	12398
Intron	chr5	159626773	159626773	NM_001130958	FABP6	+	12400
Downstream	chr5	159665734	159665734	NM_001130958	FABP6	+	51361
Exon/CD	chr22	45723898	45723898	NM_001104595	FAM118A	+	18818
Intron	chr22	45731183	45731183	NM_001104595	FAM118A	+	26103
Intron	chr1	184852795	184852795	NM_052966	FAM129A	-	90923
3'UTR	chr19	17664418	17664418	NM_173544	FAM129C	+	30309
Intron	chr1	16390529	16390529	NM_182623	FAM131C	-	9598
Intron	chr13	107865699	107865699	NM_001080396	FAM155A	-	653761
Upstream	chr1	53098562	53098562	NM_001042693	FAM159A	+	-503
Intron	chr1	179713800	179713800	NM_173509	FAM163A	+	1503
Upstream	chr10	50343205	50343205	NM_001164484	FAM170B	-	-1140
Upstream	chr11	82447755	82447755	NM_175885	FAM181B	-	-2849
Intron	chr6	119397913	119397913	NM_001100411	FAM184A	-	72445
Intron	chr15	29763184	29763184	NM_015307	FAM189A1	-	99743
Intron	chr3	43021808	43021808	NM_001129908	FAM198A	+	1050
Intron	chr3	43077995	43077995	NM_001129908	FAM198A	+	57237
Upstream	chrx	103410980	103410980	NM_207318	FAM199X	+	-175
Intron	chr22	48899214	48899214	NM_001082967	FAM19A5	+	13927
Upstream	chr9	34730016	34730016	NM_001141917	FAM205A	-	-481
Intron	chr3	56661586	56661586	NM_001112736	FAM208A	-	55549
Intron	chr7	206047	206047	NM_020223	FAM20C	+	13079
Intron	chr7	206077	206077	NM_020223	FAM20C	+	13109
Intron	chr7	207537	207537	NM_020223	FAM20C	+	14569
Intron	chr7	213090	213090	NM_020223	FAM20C	+	20122
Upstream	chr7	6391046	6391046	NM_001037163	FAM220A	-	-2456
Intron	chr12	110172150	110172150	NM_032829	FAM222A	+	19964
Intron	chr10	124638837	124638837	NR_037915	FAM24B-CUZD1	-	320
Upstream	chrx	153745539	153745539	NR_033237	FAM3A	-	-973
Exon/CD	chrx	37028467	37028467	NM_001013736	FAM47C	+	2036
Intron	chr10	126312383	126312383	NM_014661	FAM53B	-	120547
Intron	chr9	131821917	131821917	NM_032809	FAM73B	+	22665
Intron	chr9	97898184	97898184	NM_000136	FANCC	-	181807
Upstream	chr10	90753135	90753135	NR_028371	FAS-AS1	-	-403
Intron	chr4	187580707	187580707	NM_005245	FAT1	-	64280
Intron	chr11	92615855	92615855	NM_001008781	FAT3	+	530594
3'UTR	chr12	133161698	133161698	NM_001142641	FBRSL1	+	94542
Intron	chr7	5529775	5529775	NM_024963	FBXL18	-	23624
Intron	chr7	5529770	5529770	NM_024963	FBXL18	-	23629
Intron	chr7	5529758	5529758	NM_024963	FBXL18	-	23641
Intron	chr7	5529755	5529755	NM_024963	FBXL18	-	23644
Intron	chr7	5528267	5528267	NM_024963	FBXL18	-	25132
Intron	chr1	16594044	16594044	NM_018994	FBXO42	-	84904
Intron	chr5	171333841	171333841	NM_012300	FBXW11	-	100036
Intron	chr12	117407877	117407877	NM_012174	FBXW8	+	59117
Intron	chr1	161186823	161186823	NM_004106	FCER1G	+	1737
Exon/CD	chr19	40420087	40420087	NM_003890	FCGBP	-	20446
Intron	chr19	17873819	17873819	NM_001161357	FCHO1	+	15293
Upstream	chr9	137771514	137771514	NM_015837	FCN2	+	-1143
Upstream	chr1	161690782	161690782	NM_001002901	FCRLB	+	-1674
Intron	chr8	11687159	11687159	NM_004462	FDFT1	+	26970
Intron	chr11	111747428	111747428	NM_138378	FDXACB1	-	2753
Upstream	chr20	6104893	6104893	NM_017671	FERMT1	-	-702
Intron	chr11	125364693	125364693	NM_005103	FEZ1	-	1513
Intron	chr6	36989152	36989152	NM_173558	FGD2	+	15730
Intron	chr5	141995077	141995077	NM_001144935	FGF1	-	82558
Upstream	chrx	76704021	76704021	NM_003868	FGF16	+	-5625
Intron	chr11	69515696	69515696	NM_005117	FGF19	-	3410
Intron	chr19	49260102	49260102	NM_019113	FGF21	+	759
Upstream	chr12	4555575	4555575	NM_020996	FGF6	-	-795
Intron	chr8	17743655	17743655	NM_004467	FGL1	-	9392
Intron	chr9	133799485	133799485	NM_001145106	FIBCD1	-	14970
Intron	chr6	35575487	35575487	NM_001145775	FKBP5	-	120873
Intron	chr17	17127471	17127471	NM_144997	FLCN	-	13031
Intron	chr2	61104835	61104835	NR_033980	FLJ16341	-	3614
Intron	chr9	2540703	2540703	NR_015375	FLJ35024	-	81670
Upstream	chr6	139012619	139012619	NR_033896	FLJ46906	+	-185
Upstream	chr6	139012774	139012774	NR_033896	FLJ46906	+	-30
5'UTR	chr6	139012861	139012861	NR_033896	FLJ46906	+	57
5'UTR	chr6	139012950	139012950	NR_033896	FLJ46906	+	146
Exon/CD	chr14	86089315	86089315	NM_013231	FLRT2	+	92828
Intron	chr13	28630797	28630797	NM_004119	FLT3	-	43932
Intron	chr13	28589510	28589510	NM_004119	FLT3	-	85219
Intron	chr5	180073385	180073385	NM_182925	FLT4	-	3239
Intron	chr5	180056864	180056864	NM_182925	FLT4	-	19760
Intron	chr5	180056044	180056044	NM_182925	FLT4	-	20580
Intron	chr5	180041894	180041894	NM_182925	FLT4	-	34730
3'UTR	chr16	2998938	2998938	NM_032296	FLYWCH1	+	36959
Intron	chr1	240515496	240515496	NM_020066	FMN2	+	260312
Intron	chr2	153355512	153355512	NM_052905	FMNL2	+	163762
Intron	chr1	146675285	146675285	NM_001144829	FMO5	-	21945
Upstream	chr1	203321940	203321940	NM_002023	FMOD	-	-1651
Intron	chr6	159618398	159618398	NM_032532	FNDC1	+	27970
Intron	chr6	159639530	159639530	NM_032532	FNDC1	+	49102
Exon/CD	chr14	75748008	75748008	NM_005252	FOS	+	2528
Exon/CD	chr14	75748023	75748023	NM_005252	FOS	+	2543
Downstream	chr19	46381181	46381181	NM_004497	FOXA3	+	13664
Intron	chr6	108945313	108945313	NM_201559	FOXO3	+	64288
Intron	chr19	52254106	52254106	NM_001193306	FPR1	-	1044
Intron	chr10	95432317	95432317	NM_145246	FRA10AC1	-	30012
Intron	chr6	168467737	168467737	NM_024919	FRMD1	-	12102
Intron	chr10	14027236	14027236	NM_018027	FRMD4A	-	345630
Intron	chr5	52780354	52780354	NM_006350	FST	+	4091
Upstream	chr19	670618	670618	NM_005860	FSTL3	+	-5770
Intron	chr15	91416551	91416551	NM_002569	FURIN	+	4667
Intron	chr15	91416566	91416566	NM_002569	FURIN	+	4682
Intron	chr6	112036747	112036747	NM_002037	FYN	-	157908
Intron	chr6	112029985	112029985	NM_002037	FYN	-	164670
Downstream	chr10	35926215	35926215	NM_031866	FZD8	-	4147
Intron	chr17	78079482	78079482	NM_001079804	GAA	+	4128
Exon/CD	chr17	78079669	78079669	NM_001079804	GAA	+	4315
Intron	chr4	47423780	47423780	NM_000812	GABRB1	+	390486
Intron	chr15	26877824	26877824	NM_021912	GABRB3	-	141111
Intron	chr15	27300374	27300374	NM_033223	GABRG3	+	83946
Intron	chr4	906938	906938	NM_005255	GAK	-	19236
Intron	chr4	893913	893913	NM_005255	GAK	-	32261
Intron	chr4	878917	878917	NM_005255	GAK	-	47257
Intron	chr4	848336	848336	NM_005255	GAK	-	77838
Exon/CD	chr2	242742949	242742949	NM_022134	GAL3ST2	+	26710
Exon/CD	chr2	242742993	242742993	NM_022134	GAL3ST2	+	26754
Intron	chr1	230322086	230322086	NM_004481	GALNT2	+	119131
Downstream	chr1	230422102	230422102	NM_004481	GALNT2	+	219147
Intron	chr12	132840371	132840371	NM_001122636	GALNT9	-	65534
Exon/CD	chr12	132688116	132688116	NM_001122636	GALNT9	-	217789
5'UTR	chr7	151653524	151653524	NM_145292	GALNTL5	+	61
Intron	chr3	115417773	115417773	NM_001130064	GAP43	+	75623
Intron	chr3	115417866	115417866	NM_001130064	GAP43	+	75716
Intron	chr9	130052614	130052614	NM_032293	GARNL3	+	25859
Exon/CD	chr21	34897114	34897114	NM_001136006	GART	-	18084
Intron	chr13	114558497	114558497	NM_000820	GAS6	-	8549
Intron	chr13	114536793	114536793	NR_044995	GAS6-AS1	+	18211
Exon/CD	chr10	8100321	8100321	NM_002051	GATA3	+	3655
Intron	chr10	8111622	8111622	NM_002051	GATA3	+	14956
Exon/CD	chr19	19612120	19612120	NM_017660	GATAD2A	+	115479
Intron	chr7	99818615	99818615	NR_028039	GATS	-	51240
Intron	chr9	35742099	35742099	NM_020944	GBA2	-	7126
Exon/CD	chr9	35741872	35741872	NM_020944	GBA2	-	7353
3'UTR	chr1	89518624	89518624	NM_002053	GBP1	-	12419
Exon/CD	chr19	18497234	18497234	NM_004864	GDF15	+	267
Exon/CD	chr19	18497240	18497240	NM_004864	GDF15	+	273
Intron	chr11	75202063	75202063	NM_030792	GDPD5	-	34536
Intron	chr7	926077	926077	NM_015949	GET4	+	9887
Intron	chr9	135861241	135861241	NM_001135031	GFI1B	+	7144
Intron	chr5	179743638	179743638	NM_005110	GFPT2	-	36677
Intron	chr5	179743554	179743554	NM_005110	GFPT2	-	36761
Upstream	chr22	24979448	24979448	NM_013430	GGT1	+	-269
Upstream	chr7	31002826	31002826	NM_000823	GHRHR	+	-809
Upstream	chr7	31002914	31002914	NM_000823	GHRHR	+	-721
Intron	chr7	100284607	100284607	NM_022574	GIGYF1	-	2263
Intron	chr8	41399164	41399164	NM_032336	GINS4	+	12440
Upstream	chr17	27917327	27917327	NM_014030	GIT1	-	-717
Exon/CD	chr17	27904711	27904711	NM_014030	GIT1	-	11899
Downstream	chr13	20708886	20708886	NM_021954	GJA3	-	26297
Upstream	chr1	35257463	35257463	NM_002060	GJA4	+	-1135
Exon/CD	chr1	35260202	35260202	NM_002060	GJA4	+	1604
3'UTR	chr1	35261233	35261233	NM_002060	GJA4	+	2635
Upstream	chr13	20769086	20769086	NM_004004	GJB2	-	-1972
5'UTR	chr17	38520335	38520335	NM_152219	GJD3	-	610
Intron	chr11	134179398	134179398	NM_001080407	GLB1L3	+	33124
Intron	chr7	42268550	42268550	NM_000168	GLI3	-	8068
Upstream	chr6	39008277	39008277	NM_002062	GLP1R	+	-8279
Intron	chr17	9745433	9745433	NM_004246	GLP2R	+	16053
Exon/CD	chr6	42832600	42832600	NM_015349	GLTSCR1L	+	43807
Intron	chr20	57483948	57483948	NM_016592	GNAS	+	69154
Intron	chr20	57413372	57413372	NR_002785	GNAS-AS1	-	12586
3'UTR	chr19	2514733	2514733	NM_052847	GNG7	-	188013
Upstream	chr12	65153983	65153983	NM_002076	GNS	-	-757
Intron	chr12	133389876	133389876	NM_005895	GOLGA3	-	15412
Intron	chr12	133382934	133382934	NM_005895	GOLGA3	-	22354
Intron	chr12	133378708	133378708	NM_005895	GOLGA3	-	26580
Intron	chr12	133378610	133378610	NM_005895	GOLGA3	-	26678
Intron	chr12	133365186	133365186	NM_005895	GOLGA3	-	40102
Intron	chr10	113939584	113939584	NM_020918	GPAM	-	3953
Exon/CD	chr6	31631707	31631707	NM_001199237	GPANK1	-	2353
Intron	chr2	241385477	241385477	NM_002081	GPC1	+	10363
Intron	chr13	93896705	93896705	NM_005708	GPC6	+	17628
Intron	chr14	63781922	63781922	NM_145171	GPHB5	-	3671
Intron	chrx	13952293	13952293	NM_001001994	GPM6B	-	4538
5'UTR	chr2	207082548	207082548	NM_001261453	GPR1	-	223
Upstream	chr6	47624116	47624116	NM_153839	GPR111	+	-209
Intron	chr2	26541116	26541116	NM_153835	GPR113	-	28569
Upstream	chr10	134897189	134897189	NM_001083909	GPR123	+	-4219
Intron	chr10	134903183	134903183	NM_001083909	GPR123	+	1775
Intron	chr10	134926141	134926141	NM_001083909	GPR123	+	24733
Intron	chr10	134926480	134926480	NM_001083909	GPR123	+	25072
3'UTR	chr14	105516227	105516227	NM_013345	GPR132	-	15527
Intron	chr12	131490633	131490633	NM_198827	GPR133	+	52182
Intron	chr12	131568726	131568726	NM_198827	GPR133	+	130275
Intron	chr12	131569234	131569234	NM_198827	GPR133	+	130783
Upstream	chr16	20087745	20087745	NM_001002911	GPR139	-	-2645
Intron	chr2	241562766	241562766	NM_001195381	GPR35	+	17942
Intron	chr2	241562785	241562785	NM_001195381	GPR35	+	17961
Intron	chr2	241562842	241562842	NM_001195381	GPR35	+	18018
Intron	chr4	8584472	8584472	NR_045511	GPR78	+	2509
Intron	chr11	94133048	94133048	NM_016540	GPR83	-	1537
5'UTR	chr3	151034602	151034602	NM_023915	GPR87	-	34
3'UTR	chr1	101005866	101005866	NM_022049	GPR88	+	2139
Upstream	chr1	147397931	147397931	NM_016334	GPR89B	+	-2574
Intron	chrx	101968405	101968405	NM_001184876	GPRASP2	+	1302
3'UTR	chr17	72443366	72443366	NM_022036	GPRC5C	+	15700
Upstream	chr22	47015995	47015995	NM_015124	GRAMD4	+	-6662
Intron	chr22	47034723	47034723	NM_015124	GRAMD4	+	12066
Intron	chr22	47050387	47050387	NM_015124	GRAMD4	+	27730
Intron	chr22	47057121	47057121	NM_015124	GRAMD4	+	34464
Intron	chr22	47072071	47072071	NM_015124	GRAMD4	+	49414
Intron	chr7	50749106	50749106	NM_001001555	GRB10	-	112053
Downstream	chr2	10146931	10146931	NM_198182	GRHL1	+	55140
Intron	chr4	94079014	94079014	NM_001510	GRID2	+	853465
Upstream	chr16	10281151	10281151	NM_000833	GRIN2A	-	-4540
Intron	chr16	10205221	10205221	NM_000833	GRIN2A	-	71390
Intron	chr16	10205201	10205201	NM_000833	GRIN2A	-	71410
Intron	chr16	10174409	10174409	NM_000833	GRIN2A	-	102202
Intron	chr9	104358073	104358073	NM_133445	GRIN3A	-	142789
Intron	chr12	66933150	66933150	NM_001178074	GRIP1	-	139775
Intron	chr6	34089287	34089287	NM_001256809	GRM4	-	34112
5'UTR	chr11	88241493	88241493	NR_049724	GRM5-AS1	+	3750
Intron	chr3	7492779	7492779	NM_000844	GRM7	+	589978
Intron	chr7	126150425	126150425	NM_001127323	GRM8	-	742003
Upstream	chr4	42894256	42894256	NM_001080476	GRXCR1	+	-1026
Intron	chr16	85682520	85682520	NM_001134473	GSE1	+	37492
Intron	chr16	12007435	12007435	NM_001130007	GSPT1	-	3084
Upstream	chr1	110229823	110229823	NM_146421	GSTM1	+	-594
Upstream	chr1	110254397	110254397	NM_000851	GSTM5	+	-466
Intron	chr1	110257070	110257070	NM_000851	GSTM5	+	2207
Upstream	chr4	54959319	54959319	NM_133267	GSX2	+	-6928
Upstream	chr4	54959507	54959507	NM_133267	GSX2	+	-6740
Upstream	chr4	54959525	54959525	NM_133267	GSX2	+	-6722
Upstream	chr4	54959565	54959565	NM_133267	GSX2	+	-6682
Intron	chr8	30454133	30454133	NM_002095	GTF2E2	-	61605
Upstream	chr7	66313498	66313498	NR_003934	GTF2IRD1P1	-	-3685
Intron	chr13	28000283	28000283	NM_002097	GTF3A	+	1603
Intron	chr16	27473400	27473400	NM_001520	GTF3C1	-	87851
Intron	chr22	24947453	24947453	NM_031444	GUCD1	-	3822
Upstream	chr13	51640422	51640422	NR_003923	GUCY1B2	-	-129
Upstream	chr17	7905841	7905841	NM_000180	GUCY2D	+	-146
Upstream	chr12	14926543	14926543	NM_177925	H2AFJ	+	-726
Upstream	chr12	14926548	14926548	NM_177925	H2AFJ	+	-721
Exon/CD	chr1	9323910	9323910	NM_004285	H6PD	+	29048
Intron	chr5	82969373	82969373	NM_001884	HAPLN1	-	47523
Exon/CD	chr19	19371787	19371787	NM_023002	HAPLN4	-	1809
5'UTR	chr6	31022275	31022275	NR_003948	HCG22	+	1049
Upstream	chr5	45696785	45696785	NM_021072	HCN1	-	-565
Exon/CD	chr1	32084988	32084988	NM_001525	HCRTR1	+	1688
3'UTR	chrx	48683062	48683062	NM_006044	HDAC6	+	22576
Downstream	chr1	156711626	156711626	NM_001126050	HDGF	-	10614
Intron	chr2	242171587	242171587	NM_005336	HDLBP	-	83528
Intron	chr7	779528	779528	NM_017802	HEATR2	+	13191
Intron	chr7	802887	802887	NM_017802	HEATR2	+	36550
Intron	chr7	813650	813650	NM_017802	HEATR2	+	47313
Intron	chr7	817455	817455	NM_017802	HEATR2	+	51118
Intron	chr7	821808	821808	NM_017802	HEATR2	+	55471
Intron	chr1	55117520	55117520	NR_037641	HEATR8-TTC4	+	10094
Intron	chr1	91794494	91794494	NM_001017975	HFM1	-	75932
Downstream	chr8	43059985	43059985	NM_152419	HGSNAT	+	64394
Intron	chr14	100126766	100126766	NM_001127258	HHIPL1	+	15287
Exon/CD	chr1	222713622	222713622	NM_024746	HHIPL2	-	7822
Exon/CD	chr1	222713502	222713502	NM_024746	HHIPL2	-	7942
Upstream	chr8	133118482	133118482	NM_001145095	HHLA1	-	-970
Intron	chr2	191115832	191115832	NM_198047	HIBCH	-	68939
3'UTR	chr2	191069434	191069434	NM_198047	HIBCH	-	115337
Exon/CD	chr17	72956124	72956124	NM_030630	HID1	-	12776
Intron	chr7	75362574	75362574	NM_005338	HIP1	-	5709
5'UTR	chr6	26018004	26018004	NM_005325	HIST1H1A	-	36
3'UTR	chr6	26017259	26017259	NM_005325	HIST1H1A	-	781
Downstream	chr6	26242930	26242930	NM_003540	HIST1H4F	+	2277
Intron	chr1	42336198	42336198	NM_001127714	HIVEP3	-	48180
Intron	chr1	42208041	42208041	NM_001127714	HIVEP3	-	176337
Intron	chr1	42201944	42201944	NM_001127714	HIVEP3	-	182434
Intron	chr1	42166782	42166782	NM_001127714	HIVEP3	-	217596
Intron	chr10	71104725	71104725	NM_033498	HK1	+	74970
Intron	chr10	71108785	71108785	NM_033498	HK1	+	79030
Exon/CD	chr5	176314459	176314459	NM_002115	HK3	-	11874
Intron	chr10	70998738	70998738	NM_025130	HKDC1	+	18680
Intron	chr6	32976910	32976910	NM_002119	HLA-DOA	-	479
Exon/CD	chr6	33036972	33036972	NM_001242524	HLA-DPA1	-	11583
Exon/CD	chr6	33036959	33036959	NM_001242524	HLA-DPA1	-	11596
Intron	chr6	33050669	33050669	NM_002121	HLA-DPB1	+	6967
Exon/CD	chr6	33052803	33052803	NM_002121	HLA-DPB1	+	9101
Intron	chr6	32712104	32712104	NM_020056	HLA-DQA2	+	2942
Intron	chr6	32713189	32713189	NM_020056	HLA-DQA2	+	4027
Intron	chr6	32411726	32411726	NM_019111	HLA-DRA	+	4108
Intron	chr6	32411834	32411834	NM_019111	HLA-DRA	+	4216
Intron	chr6	32411847	32411847	NM_019111	HLA-DRA	+	4229
Upstream	chr6	30453724	30453724	NM_005516	HLA-E	+	-3458
3'UTR	chr1	24128468	24128468	NM_000191	HMGCL	-	23481
Intron	chr6	55304620	55304620	NM_019036	HMGCLL1	-	139392
Intron	chr6	79940972	79940972	NM_001201362	HMGN3	-	3483
Intron	chr5	149401574	149401574	NM_014983	HMGXB3	+	21406
Intron	chr5	179045142	179045142	NM_005520	HNRNPH1	-	5580
Upstream	chr1	245030141	245030141	NM_004501	HNRNPU	-	-2314
Intron	chr4	57528378	57528378	NM_139212	HOPX	-	19494
Intron	chr1	150679359	150679359	NM_001199829	HORMAD1	-	14005
Intron	chr7	27206233	27206233	NR_037940	HOXA10-HOXA9	-	13647
Upstream	chr12	54376436	54376436	NM_017409	HOXC10	+	-2509
Downstream	chr12	54408028	54408028	NM_022658	HOXC8	+	5139
3'UTR	chr2	176974024	176974024	NM_021192	HOXD11	+	1941
Upstream	chr2	177028768	177028768	NM_006898	HOXD3	+	-36
Upstream	chr2	176986274	176986274	NM_014213	HOXD9	+	-1138
Intron	chr1	33353597	33353597	NM_002143	HPCA	+	1500
Intron	chr2	10535822	10535822	NM_002149	HPCAL1	+	92793
Intron	chr3	148884471	148884471	NM_032383	HPS3	+	37101
Downstream	chr11	528586	528586	NM_176795	HRAS	-	6964
Intron	chr14	102554847	102554847	NM_001017963	HSP90AA1	-	51239
Intron	chr10	118461226	118461226	NM_025015	HSPA12A	-	40859
Exon/CD	chr20	3730865	3730865	NM_001197327	HSPA12B	+	17549
Exon/CD	chr6	31778272	31778272	NM_005527	HSPA1L	-	4563
Exon/CD	chr14	65007625	65007625	NM_021979	HSPA2	+	440
Exon/CD	chr14	65007848	65007848	NM_021979	HSPA2	+	663
Exon/CD	chr14	65008101	65008101	NM_021979	HSPA2	+	916
Intron	chrx	113823667	113823667	NM_000868	HTR2C	+	5117
Exon/CD	chr3	183818416	183818416	NM_198313	HTR3E	+	3565
Intron	chr10	124224150	124224150	NM_002775	HTRA1	+	3110
Intron	chr10	124226199	124226199	NM_002775	HTRA1	+	5159
Intron	chr10	124255060	124255060	NM_002775	HTRA1	+	34020
Upstream	chr4	8270346	8270346	NM_053044	HTRA3	+	-1142
Intron	chr4	8306029	8306029	NM_053044	HTRA3	+	34541
Intron	chr4	3075061	3075061	NR_045414	HTT-AS1	-	1180
Intron	chr7	8198040	8198040	NM_004968	ICA1	-	104202
Intron	chr7	8197808	8197808	NM_004968	ICA1	-	104434
Intron	chr8	39856647	39856647	NM_194294	IDO2	+	64174
Exon/CD	chr1	27994864	27994864	NM_022873	IFI6	-	3860
3'UTR	chr21	34809694	34809694	NM_005534	IFNGR2	+	34493
Intron	chr3	129206145	129206145	NM_052990	IFT122	+	47178
Intron	chr16	1605164	1605164	NM_014714	IFT140	-	56945
Intron	chr16	1591962	1591962	NM_014714	IFT140	-	70147
Intron	chr16	1584628	1584628	NM_014714	IFT140	-	77481
Intron	chr13	21180341	21180341	NM_175605	IFT88	+	39134
Intron	chrx	69369637	69369637	NM_001551	IGBP1	+	16320
Intron	chrx	69369710	69369710	NM_001551	IGBP1	+	16393
Intron	chr2	217554365	217554365	NM_000599	IGFBP5	-	5907
Upstream	chr12	53490395	53490395	NM_002178	IGFBP6	+	-1040
Intron	chr1	201173801	201173801	NM_001164586	IGFN1	+	13849
Intron	chr11	68699775	68699775	NM_002180	IGHMBP2	+	28457
Exon/CD	chr11	68703770	68703770	NM_002180	IGHMBP2	+	32452
Upstream	chr22	23923488	23923488	NM_020070	IGLL1	-	-993
Upstream	chr22	23923426	23923426	NM_020070	IGLL1	-	-931
Exon/CD	chr11	133815982	133815982	NM_001277285	IGSF9B	-	10667
Intron	chr1	206945047	206945047	NM_000572	IL10	-	792
3'UTR	chr10	5995053	5995053	NM_001243539	IL15RA	-	25097
Upstream	chr22	17565035	17565035	NM_014339	IL17RA	+	-813
Exon/CD	chr3	9970159	9970159	NM_001203265	IL17RC	+	11402
Upstream	chr3	57204044	57204044	NM_017563	IL17RD	-	-4641
3'UTR	chr3	57128211	57128211	NM_017563	IL17RD	-	71192
Intron	chr2	113829709	113829709	NM_173161	IL1F10	+	4163
Upstream	chrx	103809767	103809767	NM_017416	IL1RAPL2	+	-1228
Intron	chr2	113885826	113885826	NM_000577	IL1RN	+	10357
5'UTR	chr14	23842126	23842126	NM_172314	IL25	+	109
Intron	chr3	121711763	121711763	NM_001199800	ILDR1	-	29364
Exon/CD	chr11	6629666	6629666	NM_001014794	ILK	+	4729
Upstream	chr2	239113023	239113023	NM_030768	ILKAP	-	-699
Intron	chr1	62499141	62499141	NM_176877	INADL	+	290993
Exon/CD	chr1	62594594	62594594	NM_176877	INADL	+	386446
Intron	chr2	242643566	242643566	NM_032329	ING5	+	2111
Intron	chr10	134473532	134473532	NM_005539	INPP5A	+	122180
Intron	chr10	134556676	134556676	NM_005539	INPP5A	+	205324
Intron	chr9	139328482	139328482	NM_019892	INPP5E	-	5774
Intron	chr2	118857360	118857360	NM_016133	INSIG2	+	11311
Intron	chr11	2156545	2156545	NR_003512	INS-IGF2	-	25894
Intron	chr11	2156361	2156361	NR_003512	INS-IGF2	-	26078
Downstream	chr9	95372761	95372761	NM_022755	IPPK	-	59786
Downstream	chr7	2654642	2654642	NM_001100390	IQCE	+	56011
Intron	chr5	75703257	75703257	NM_006633	IQGAP2	+	4109
Intron	chr1	156529780	156529780	NM_178229	IQGAP3	-	12616
Intron	chr1	156529034	156529034	NM_178229	IQGAP3	-	13362
Intron	chr3	12980037	12980037	NM_001134382	IQSEC1	-	134580
Intron	chr12	215121	215121	NM_001170738	IQSEC3	+	39073
Intron	chr4	185354938	185354938	NM_002199	IRF2	-	40788
Intron	chr13	110425804	110425804	NM_003749	IRS2	-	13110
Downstream	chr16	54316063	54316063	NM_024336	IRX3	-	4315
Downstream	chr16	55365527	55365527	NM_024335	IRX6	+	7057
Downstream	chr16	55366069	55366069	NM_024335	IRX6	+	7599
Exon/CD	chr1	949432	949432	NM_005101	ISG15	+	586
Exon/CD	chr1	949450	949450	NM_005101	ISG15	+	604
Exon/CD	chr1	949469	949469	NM_005101	ISG15	+	623
Exon/CD	chr1	949472	949472	NM_005101	ISG15	+	626
Exon/CD	chr1	949478	949478	NM_005101	ISG15	+	632
Exon/CD	chr1	949491	949491	NM_005101	ISG15	+	645
Exon/CD	chr1	949507	949507	NM_005101	ISG15	+	661
Exon/CD	chr1	949519	949519	NM_005101	ISG15	+	673
Exon/CD	chr1	949562	949562	NM_005101	ISG15	+	716
Exon/CD	chr1	949570	949570	NM_005101	ISG15	+	724
Exon/CD	chr1	949598	949598	NM_005101	ISG15	+	752
Exon/CD	chr1	949768	949768	NM_005101	ISG15	+	922
Exon/CD	chr15	74467856	74467856	NM_005545	ISLR	+	1770
Intron	chr12	2932177	2932177	NM_018463	ITFG2	+	10391
Intron	chr5	52327540	52327540	NR_073103	ITGA2	+	42385
Intron	chr2	173333720	173333720	NM_001079818	ITGA6	+	41407
5'UTR	chr17	3704483	3704483	NM_002208	ITGAE	-	54
Intron	chr21	46331664	46331664	NM_001127491	ITGB2	-	17089
Intron	chr5	156649013	156649013	NM_005546	ITK	+	41107
Intron	chr5	156666350	156666350	NM_005546	ITK	+	58444
Exon/CD	chr1	160851894	160851894	NM_017625	ITLN1	-	3066
Intron	chr14	93567618	93567618	NM_001142594	ITPK1	-	14645
Intron	chr1	226849761	226849761	NM_002221	ITPKB	-	77115
Intron	chr12	26869234	26869234	NM_002223	ITPR2	-	116897
Exon/CD	chr19	49244220	49244220	NM_182575	IZUMO1	-	5946
Exon/CD	chr4	6107560	6107560	NM_001099433	JAKMIP1	-	94758
Exon/CD	chr4	6107539	6107539	NM_001099433	JAKMIP1	-	94779
Intron	chr6	15299948	15299948	NM_004973	JARID2	+	53743
Intron	chr6	15299955	15299955	NM_004973	JARID2	+	53750
Intron	chr15	42128230	42128230	NM_001114632	JMJD7	+	7948
Intron	chr16	87688568	87688568	NR_073379	JPH3	+	53128
Intron	chr16	87714955	87714955	NR_073379	JPH3	+	79515
Intron	chr16	87714971	87714971	NR_073379	JPH3	+	79531
Intron	chr16	87715252	87715252	NR_073379	JPH3	+	79812
Intron	chr16	87715285	87715285	NR_073379	JPH3	+	79845
Intron	chr14	24042418	24042418	NM_032452	JPH4	-	5591
Exon/CD	chr1	62739496	62739496	NM_181712	KANK4	-	45587
Intron	chr16	31137713	31137713	NM_182958	KAT8	+	8729
Upstream	chr13	30884563	30884563	NM_032116	KATNAL1	-	-2939
3'UTR	chr13	30777579	30777579	NM_032116	KATNAL1	-	104045
Intron	chr18	44527896	44527896	NM_031303	KATNAL2	+	1110
Intron	chr1	15252655	15252655	NM_201628	KAZN	+	327443
Intron	chr1	15307412	15307412	NM_201628	KAZN	+	382200
Downstream	chr8	1958994	1958994	NM_014867	KBTBD11	+	36951
Upstream	chr1	111062050	111062050	NM_005549	KCNA10	-	-253
Upstream	chr11	30040289	30040289	NM_002233	KCNA4	-	-1712
Intron	chr12	4947496	4947496	NM_002235	KCNA6	+	29155
Exon/CD	chr20	49626408	49626408	NM_002237	KCNG1	-	13267
Exon/CD	chr7	150649603	150649603	NM_000238	KCNH2	-	25799
Intron	chr2	155652358	155652358	NM_002239	KCNJ3	+	97266
Intron	chr11	128773799	128773799	NM_000890	KCNJ5	+	12487
Intron	chr1	160055503	160055503	NM_004983	KCNJ9	+	4144
Upstream	chr6	39290716	39290716	NM_001135107	KCNK16	-	-386
Intron	chr1	154834183	154834183	NM_002249	KCNN3	-	8571
Intron	chr11	2481450	2481450	NM_000218	KCNQ1	+	15230
Intron	chr11	2502205	2502205	NM_000218	KCNQ1	+	35985
Intron	chr11	2639712	2639712	NM_000218	KCNQ1	+	173492
Intron	chr11	2677362	2677362	NM_000218	KCNQ1	+	211142
Intron	chr20	62097991	62097991	NM_172107	KCNQ2	-	6002
Downstream	chr20	62033616	62033616	NM_172107	KCNQ2	-	70377
Intron	chr1	41271749	41271749	NM_004700	KCNQ4	+	22066
Intron	chr16	67335997	67335997	NM_001100915	KCTD19	-	24664
Intron	chr16	2740295	2740295	NM_018992	KCTD5	+	7801
Intron	chr16	2749531	2749531	NM_018992	KCTD5	+	17037
Intron	chr8	25304021	25304021	NM_017634	KCTD9	-	11963
Intron	chr19	5034229	5034229	NM_015015	KDM4B	+	65106
Intron	chr19	5037416	5037416	NM_015015	KDM4B	+	68293
Intron	chr19	5119422	5119422	NM_015015	KDM4B	+	150299
Intron	chr19	5148383	5148383	NM_015015	KDM4B	+	179260
Downstream	chr14	70186290	70186290	NM_014734	KIAA0247	+	107981
3'UTR	chr16	85126461	85126461	NM_014732	KIAA0513	+	65052
Intron	chr12	105505809	105505809	NM_015275	KIAA1033	+	4318
Exon/CD	chr9	34372586	34372586	NM_020702	KIAA1161	-	4308
Exon/CD	chr9	34372538	34372538	NM_020702	KIAA1161	-	4356
Exon/CD	chr9	34372525	34372525	NM_020702	KIAA1161	-	4369
Exon/CD	chr9	34372464	34372464	NM_020702	KIAA1161	-	4430
Exon/CD	chr4	57181996	57181996	NM_020722	KIAA1211	+	145636
Intron	chr10	23987701	23987701	NM_001098500	KIAA1217	+	4027
Intron	chr4	37248811	37248811	NM_001144990	KIAA1239	+	2122
Intron	chr1	1914125	1914125	NM_001080484	KIAA1751	-	21151
3'UTR	chr1	233518999	233518999	NM_032435	KIAA1804	+	55486
Intron	chr6	111581008	111581008	NM_153369	KIAA1919	+	527
Intron	chr8	28984420	28984420	NM_015254	KIF13B	-	136190
Upstream	chr6	168417757	168417757	NM_005355	KIF25	+	-795
Intron	chr6	168420259	168420259	NM_005355	KIF25	+	1707
Intron	chr14	104636584	104636584	NM_015656	KIF26A	+	31525
Intron	chr1	245836554	245836554	NM_018012	KIF26B	+	518268
Intron	chr1	245843930	245843930	NM_018012	KIF26B	+	525644
Intron	chr1	45225575	45225575	NM_006845	KIF2C	+	20086
Exon/CD	chr1	45226084	45226084	NM_006845	KIF2C	+	20595
Intron	chr1	45228581	45228581	NM_006845	KIF2C	+	23092
Intron	chr1	170002016	170002016	NM_014970	KIFAP3	-	41863
Upstream	chr19	36346143	36346143	NM_199180	KIRREL2	+	-1666
Intron	chr2	207980844	207980844	NM_001270943	KLF7	-	51126
Intron	chr16	87755654	87755654	NM_001184856	KLHDC4	-	43944
Intron	chr16	87755155	87755155	NM_001184856	KLHDC4	-	44443
Intron	chr18	30349146	30349146	NM_020805	KLHL14	-	3828
Exon/CD	chr1	6659505	6659505	NM_014851	KLHL21	-	3424
Intron	chr19	18761548	18761548	NM_018316	KLHL26	+	13711
Intron	chr2	23840795	23840795	NM_052920	KLHL29	+	232498
Exon/CD	chrx	21675820	21675820	NM_153270	KLHL34	-	628
Exon/CD	chr3	42727145	42727145	NM_152393	KLHL40	+	135
Exon/CD	chr3	42727174	42727174	NM_152393	KLHL40	+	164
Intron	chr10	134998505	134998505	NM_152643	KNDC1	+	24535
Intron	chr10	135016791	135016791	NM_152643	KNDC1	+	42821
Downstream	chr3	186464088	186464088	NM_001166451	KNG1	+	28991
Downstream	chr3	186464152	186464152	NM_001166451	KNG1	+	29055
3'UTR	chr13	50273971	50273971	NM_002267	KPNA3	-	93086
Upstream	chr12	53193415	53193415	NM_057088	KRT3	-	-3523
Upstream	chr17	39581993	39581993	NM_003770	KRT37	-	-1171
Exon/CD	chr21	32253630	32253630	NM_175858	KRTAP11-1	-	244
Exon/CD	chr21	46086759	46086759	NM_181684	KRTAP12-2	-	85
Exon/CD	chr21	46086757	46086757	NM_181684	KRTAP12-2	-	87
Upstream	chr21	46077563	46077563	NM_198697	KRTAP12-3	+	-285
Upstream	chr21	46075308	46075308	NM_198698	KRTAP12-4	-	-732
Upstream	chr17	39307041	39307041	NM_033188	KRTAP4-5	-	-987
Intron	chr17	25879353	25879353	NM_014238	KSR1	+	80318
Exon/CD	chr12	117993065	117993065	NM_173598	KSR2	-	412963
Intron	chr22	41614114	41614114	NM_031488	L3MBTL2	+	12802
Intron	chr6	112557569	112557569	NM_001105206	LAMA4	-	18348
Intron	chr20	60914931	60914931	NM_005560	LAMA5	-	27437
Intron	chr20	60912118	60912118	NM_005560	LAMA5	-	30250
Exon/CD	chr20	60902389	60902389	NM_005560	LAMA5	-	39979
Exon/CD	chr20	60900580	60900580	NM_005560	LAMA5	-	41788
Intron	chr20	60894471	60894471	NM_005560	LAMA5	-	47897
Intron	chr7	107641771	107641771	NM_002291	LAMB1	-	2033
Exon/CD	chr9	133960948	133960948	NM_006059	LAMC3	+	76445
Intron	chr3	182876383	182876383	NM_014398	LAMP3	-	4284
Intron	chr17	37037003	37037003	NM_006148	LASP1	+	10892
Intron	chr1	225610751	225610751	NM_194442	LBR	-	5806
Intron	chr21	40797741	40797741	NM_152505	LCA5L	-	18387
Intron	chr1	32740506	32740506	NM_005356	LCK	+	23667
Intron	chr2	30687426	30687426	NM_182551	LCLAT1	+	17304
Intron	chr5	169685566	169685566	NM_005565	LCP2	-	39256
Intron	chr11	35991050	35991050	NM_174902	LDLRAD3	+	25439
Intron	chr11	35991065	35991065	NM_174902	LDLRAD3	+	25454
Intron	chr1	25879656	25879656	NM_015627	LDLRAP1	+	9581
Intron	chr1	65990614	65990614	NM_002303	LEPR	+	104280
Intron	chr4	1827262	1827262	NM_012318	LETM1	-	30712
Upstream	chr7	2551863	2551863	NM_001166355	LFNG	+	-299
Intron	chr22	37967548	37967548	NM_006498	LGALS2	-	8476
Intron	chr19	39281966	39281966	NM_001042507	LGALS7B	+	2117
Upstream	chr4	25035560	25035560	NM_018176	LGI2	-	-3146
Intron	chr5	77837020	77837020	NM_005779	LHFPL2	-	107628
Upstream	chr9	126772089	126772089	NM_004789	LHX2	+	-1799
Intron	chr9	126779060	126779060	NM_004789	LHX2	+	5172
Upstream	chr9	139097464	139097464	NM_178138	LHX3	-	-509
Intron	chr1	180224653	180224653	NM_033343	LHX4	+	25221
Intron	chr2	128405353	128405353	NM_001161404	LIMS2	-	34007
Intron	chr2	128401912	128401912	NM_001161404	LIMS2	-	37448
3'UTR	chr7	65841386	65841386	NR_026873	LINC00174	-	24009
3'UTR	chr7	65841204	65841204	NR_026873	LINC00174	-	24191
Intron	chr14	66958607	66958607	NR_024339	LINC00238	+	5499
Upstream	chr16	1939296	1939296	NR_033914	LINC00254	-	-5064
Upstream	chr16	1934429	1934429	NR_033914	LINC00254	-	-197
Intron	chr6	135951482	135951482	NR_026805	LINC00271	+	132544
Intron	chr6	135952009	135952009	NR_026805	LINC00271	+	133071
Intron	chr11	60415002	60415002	NR_026946	LINC00301	+	31779
Intron	chr6	22061640	22061640	NR_015410	LINC00340	+	394966
Downstream	chr13	51656046	51656046	NR_102431	LINC00371	-	90478
Upstream	chr13	19919157	19919157	NR_034026	LINC00421	+	-31
Upstream	chr13	19919178	19919178	NR_034026	LINC00421	+	-10
Intron	chr13	35149737	35149737	NR_047036	LINC00457	-	65085
5'UTR	chr13	107029255	107029255	NR_034119	LINC00460	+	345
Upstream	chr6	72131047	72131047	NR_026807	LINC00472	-	-599
Upstream	chr9	118687944	118687944	NR_024032	LINC00474	-	-567
Intron	chr9	94909996	94909996	NR_027341	LINC00475	+	6248
5'UTR	chr9	94920447	94920447	NR_027341	LINC00475	+	16699
Intron	chr13	30516564	30516564	NR_033889	LINC00544	+	5897
Intron	chr2	216697115	216697115	NR_037195	LINC00607	-	11144
3'UTR	chr20	61405641	61405641	NR_046225	LINC00659	-	2567
5'UTR	chr19	21666709	21666709	NR_037194	LINC00664	+	193
Downstream	chrx	148608752	148608752	NR_027455	LINC00893	-	12560
Intron	chr15	89922603	89922603	NR_015411	LINC00925	+	1331
Upstream	chr15	93122949	93122949	NR_021493	LINC00930	-	-7456
Upstream	chr9	132241861	132241861	NR_038955	LINC00963	+	-9077
Intron	chr10	90529890	90529890	NM_001102469	LIPN	+	8728
Exon/CD	chr17	73552129	73552129	NM_004524	LLGL2	+	30347
Intron	chr3	8379719	8379719	NR_033378	LMCD1-AS1	-	163625
Intron	chr16	1005939	1005939	NR_033645	LMF1	-	25379
Intron	chr16	989449	989449	NR_033645	LMF1	-	41869
Intron	chr16	989382	989382	NR_033645	LMF1	-	41936
Intron	chr16	988890	988890	NR_033645	LMF1	-	42428
Intron	chr16	979334	979334	NR_033645	LMF1	-	51984
Intron	chr16	979301	979301	NR_033645	LMF1	-	52017
Intron	chr16	978041	978041	NR_033645	LMF1	-	53277
Intron	chr16	977804	977804	NR_033645	LMF1	-	53514
Intron	chr16	972588	972588	NR_033645	LMF1	-	58730
Intron	chr16	971776	971776	NR_033645	LMF1	-	59542
Intron	chr16	964060	964060	NR_033645	LMF1	-	67258
Intron	chr16	963337	963337	NR_033645	LMF1	-	67981
Intron	chr16	959663	959663	NR_033645	LMF1	-	71655
Downstream	chr16	900881	900881	NR_033645	LMF1	-	130437
Downstream	chr16	900375	900375	NR_033645	LMF1	-	130943
Downstream	chr16	898974	898974	NR_033645	LMF1	-	132344
3'UTR	chr3	197766946	197766946	NM_001136049	LMLN	+	79876
Exon/CD	chr3	69171353	69171353	NM_198271	LMOD3	-	393
Intron	chr1	165317717	165317717	NM_177398	LMX1A	-	8235
Intron	chr19	6004105	6004105	NR_046376	LOC100128568	+	25692
Upstream	chr10	18299628	18299628	NR_038419	LOC100129213	-	-137
Downstream	chr12	11333440	11333440	NM_001271592	LOC100129361	+	9661
Downstream	chr9	140144649	140144649	NR_038389	LOC100129722	-	3300
3'UTR	chr10	44789602	44789602	NM_001258000	LOC100130539	+	1405
Intron	chr11	118276492	118276492	NR_046369	LOC100131626	-	13038
Intron	chr6	43885008	43885008	NR_024478	LOC100132354	+	26244
Intron	chr21	37455083	37455083	NR_040084	LOC100133286	-	43855
Downstream	chr4	3671290	3671290	NR_034136	LOC100133461	-	8292
5'UTR	chr20	25990464	25990464	NR_004846	LOC100134868	+	30
5'UTR	chr20	25990501	25990501	NR_004846	LOC100134868	+	67
Intron	chr10	93362687	93362687	NR_024467	LOC100188947	-	8530
Upstream	chr6	32861558	32861558	NR_037178	LOC100294145	+	-394
Upstream	chr6	32861585	32861585	NR_037178	LOC100294145	+	-367
Upstream	chr6	32861630	32861630	NR_037178	LOC100294145	+	-322
5'UTR	chr19	48760229	48760229	NR_040599	LOC100505812	+	1298
Intron	chr14	50475312	50475312	NR_102736	LOC100506499	-	31290
Upstream	chr2	201605460	201605460	NR_037886	LOC100507140	-	-5560
Upstream	chr11	45739392	45739392	NR_047569	LOC100507384	+	-4465
Upstream	chr2	208976902	208976902	NR_038437	LOC100507443	+	-6950
Intron	chr6	2266348	2266348	NR_046229	LOC100508120	+	20362
Intron	chr8	96393869	96393869	NR_038209	LOC100616530	+	112806
Intron	chr8	96517623	96517623	NR_038209	LOC100616530	+	236560
Intron	chr6	150210686	150210686	NR_045126	LOC100652739	+	26053
Intron	chr5	43588948	43588948	NR_073113	LOC100652772	-	14384
Intron	chr5	43588289	43588289	NR_073113	LOC100652772	-	15043
Intron	chr5	43588288	43588288	NR_073113	LOC100652772	-	15044
Intron	chr5	134411360	134411360	NM_001277348	LOC100996485	+	42391
Downstream	chr12	131701589	131701589	NR_026670	LOC116437	+	52034
Intron	chr2	239134804	239134804	NR_026926	LOC151174	-	5514
Upstream	chr2	231750357	231750357	NR_038238	LOC151484	+	-903
Upstream	chr3	101658927	101658927	NR_026934	LOC152225	+	-775
Intron	chr4	14127917	14127917	NR_033931	LOC152742	+	14326
Upstream	chr6	134758805	134758805	NR_038217	LOC154092	+	-48
Intron	chr2	207508742	207508742	NM_001102659	LOC200726	+	1601
Downstream	chr3	186170596	186170596	NR_033844	LOC253573	-	40854
Downstream	chr3	186170580	186170580	NR_033844	LOC253573	-	40870
Downstream	chr3	186170578	186170578	NR_033844	LOC253573	-	40872
Upstream	chr5	169757533	169757533	NR_026945	LOC257358	+	-901
Intron	chr20	26188828	26188828	NR_040095	LOC284801	-	1041
Intron	chr8	1245128	1245128	NR_033895	LOC286083	-	5699
Intron	chr1	87617917	87617917	NR_026989	LOC339524	+	22470
Upstream	chr2	867188	867188	NR_033880	LOC339822	-	-3076
Intron	chr4	40046011	40046011	NR_027277	LOC344967	-	12808
Intron	chr2	231854679	231854679	NR_033879	LOC348761	-	6068
Upstream	chr2	115921259	115921259	NR_036580	LOC389023	-	-2339
Upstream	chr2	115921256	115921256	NR_036580	LOC389023	-	-2336
Upstream	chr9	90474340	90474340	NR_040117	LOC392364	-	-369
Upstream	chr9	90474277	90474277	NR_040117	LOC392364	-	-306
Upstream	chr9	90474214	90474214	NR_040117	LOC392364	-	-243
Upstream	chr10	134777752	134777752	NR_046231	LOC399829	+	-1285
Intron	chr12	54521832	54521832	NR_026656	LOC400043	+	1978
Downstream	chr12	54529104	54529104	NR_026656	LOC400043	+	9250
Intron	chr4	2427644	2427644	NM_001193282	LOC402160	+	6944
Intron	chr4	2432167	2432167	NM_001193282	LOC402160	+	11467
5'UTR	chr2	114737630	114737630	NR_034128	LOC440900	+	485
3'UTR	chr6	29765271	29765271	NM_001207043	LOC554223	+	5589
Intron	chr20	61660499	61660499	NR_033370	LOC63930	+	19765
Upstream	chr6	139802206	139802206	NR_033919	LOC645434	-	-6473
Intron	chr7	130588639	130588639	NR_034120	LOC646329	-	9430
Upstream	chr7	56516085	56516085	NR_029420	LOC650226	-	-17
Intron	chr7	56515719	56515719	NR_029420	LOC650226	-	349
Intron	chr7	56515709	56515709	NR_029420	LOC650226	-	359
3'UTR	chr17	5403133	5403133	NM_001162371	LOC728392	-	1186
Intron	chr1	4009856	4009856	NR_040065	LOC728716	+	9185
Downstream	chr1	46911922	46911922	NR_045483	LOC729041	+	12424
Upstream	chrx	20008441	20008441	NR_024440	LOC729609	-	-544
Intron	chr7	7782982	7782982	NR_034084	LOC729852	+	102641
3'UTR	chr8	23154692	23154692	NM_002318	LOXL2	-	107030
Intron	chr5	1495840	1495840	NM_024830	LPCAT1	-	28236
Intron	chr5	1470900	1470900	NM_024830	LPCAT1	-	53176
Intron	chr5	1468012	1468012	NM_024830	LPCAT1	-	56064
Upstream	chr16	55542680	55542680	NM_017839	LPCAT2	+	-232
Intron	chr2	11894465	11894465	NM_001261428	LPIN1	+	76761
Exon/CD	chr19	11472131	11472131	NM_001170635	LPPR2	+	6070
Exon/CD	chr19	11473211	11473211	NM_001170635	LPPR2	+	7150
Intron	chr4	151500632	151500632	NM_006726	LRBA	-	436017
Intron	chr13	47259225	47259225	NM_001164213	LRCH1	+	131930
Exon/CD	chr19	39798790	39798790	NM_020862	LRFN1	-	7186
Intron	chr6	40387650	40387650	NM_020737	LRFN2	-	167476
Intron	chr11	68084157	68084157	NM_002335	LRP5	+	4050
Downstream	chr11	68216757	68216757	NM_002335	LRP5	+	136650
Intron	chr17	17911014	17911014	NM_031294	LRRC48	+	34888
Upstream	chr19	51073579	51073579	NM_001080457	LRRC4B	-	-2277
Upstream	chr4	52884239	52884239	NM_001024611	LRRC66	-	-453
Intron	chr15	101603645	101603645	NM_024652	LRRK1	+	144186
Intron	chr15	101603789	101603789	NM_024652	LRRK1	+	144330
Upstream	chr11	1873950	1873950	NM_002339	LSP1	+	-249
Intron	chr11	1875512	1875512	NM_002339	LSP1	+	1313
Intron	chr2	33391901	33391901	NM_206943	LTBP1	+	219533
Intron	chr2	33467070	33467070	NM_206943	LTBP1	+	294702
Intron	chr19	41101072	41101072	NM_003573	LTBP4	+	2001
Intron	chr5	90609179	90609179	NR_103548	LUCAT1	-	1040
Intron	chr11	24722064	24722064	NM_001252008	LUZP2	+	203549
Upstream	chr6	31649503	31649503	NM_025262	LY6G5C	-	-1353
Upstream	chr10	29577743	29577743	NM_032517	LYZL1	+	-246
Intron	chr10	29578913	29578913	NM_032517	LYZL1	+	924
Intron	chr8	20109363	20109363	NM_021020	LZTS1	-	3440
Exon/CD	chr4	151504713	151504713	NM_006439	MAB21L2	+	1637
Exon/CD	chr4	151504731	151504731	NM_006439	MAB21L2	+	1655
Exon/CD	chr4	151504892	151504892	NM_006439	MAB21L2	+	1816
Intron	chr11	63839512	63839512	NM_014067	MACROD1	-	94073
Intron	chr11	63839507	63839507	NM_014067	MACROD1	-	94078
Intron	chr7	2195443	2195443	NM_001013837	MAD1L1	-	77140
Intron	chr7	2150054	2150054	NM_001013837	MAD1L1	-	122529
Intron	chr7	2025967	2025967	NM_001013837	MAD1L1	-	246616
Intron	chr7	1952562	1952562	NM_001013837	MAD1L1	-	320021
Intron	chr7	1932375	1932375	NM_001013837	MAD1L1	-	340208
Intron	chr7	1912057	1912057	NM_001013837	MAD1L1	-	360526
Intron	chr7	1885400	1885400	NM_001013837	MAD1L1	-	387183
Intron	chr7	1885390	1885390	NM_001013837	MAD1L1	-	387193
Intron	chr7	1885383	1885383	NM_001013837	MAD1L1	-	387200
Intron	chr7	1883761	1883761	NM_001013837	MAD1L1	-	388822
Upstream	chr4	120989002	120989002	NM_002358	MAD2L1	-	-989
Intron	chr22	38610258	38610258	NM_001161574	MAFF	+	12320
Exon/CD	chr19	35786869	35786869	NM_002361	MAG	+	3881
Exon/CD	chr19	35793590	35793590	NM_002361	MAG	+	10602
Upstream	chrx	26210433	26210433	NM_173523	MAGEB6	+	-123
Intron	chr3	65828948	65828948	NM_015520	MAGI1	-	195561
Upstream	chr2	95690686	95690686	NM_022440	MAL	+	-713
Upstream	chrx	149531431	149531431	NM_001177465	MAMLD1	+	-116
Intron	chr9	139998677	139998677	NM_016219	MAN1B1	+	17299
Intron	chr1	26083535	26083535	NM_020379	MAN1C1	+	139577
Intron	chr1	26097732	26097732	NM_020379	MAN1C1	+	153774
Intron	chr1	26098107	26098107	NM_020379	MAN1C1	+	154149
Upstream	chr1	242162875	242162875	NM_001004343	MAP1LC3C	-	-490
Upstream	chr1	242162525	242162525	NM_001004343	MAP1LC3C	-	-140
Exon/CD	chr1	27686367	27686367	NM_004672	MAP3K6	-	6970
Intron	chr22	50696663	50696663	NM_002969	MAPK12	-	3426
3'UTR	chr16	71674883	71674883	NM_001271329	MARVELD3	+	14828
Intron	chr1	46420221	46420221	NM_015112	MAST2	+	150937
Upstream	chr5	65888285	65888285	NM_001164664	MAST4	+	-3890
Upstream	chr10	82057335	82057335	NM_000429	MAT1A	-	-7901
Intron	chr22	36012047	36012047	NM_203377	MB	-	7354
Intron	chr3	192577952	192577952	NM_178496	MB21D2	-	57998
Intron	chr2	149041199	149041199	NM_018328	MBD5	+	262620
Upstream	chr10	54538693	54538693	NM_000242	MBL2	-	-7233
Intron	chr18	74735498	74735498	NM_001025101	MBP	-	109276
Exon/CD	chr16	89986154	89986154	NM_002386	MC1R	+	1868
Upstream	chr11	119188442	119188442	NM_006500	MCAM	-	-602
Intron	chrx	138726211	138726211	NM_001171876	MCF2	-	64170
Intron	chr13	113647550	113647550	NM_001112732	MCF2L	+	24016
Exon/CD	chr13	113728781	113728781	NM_001112732	MCF2L	+	105247
Intron	chr13	113748691	113748691	NM_001112732	MCF2L	+	125157
3'UTR	chr13	113752552	113752552	NM_001112732	MCF2L	+	129018
Intron	chr3	183144701	183144701	NM_015078	MCF2L2	-	1154
Intron	chr3	182968709	182968709	NM_015078	MCF2L2	-	177146
Intron	chr21	47692799	47692799	NM_003906	MCM3AP	-	12437
Intron	chr8	6323063	6323063	NM_024596	MCPH1	+	58951
Intron	chr8	6323103	6323103	NM_024596	MCPH1	+	58991
Intron	chr8	6323132	6323132	NM_024596	MCPH1	+	59020
Intron	chr8	6323149	6323149	NM_024596	MCPH1	+	59037
Intron	chr6	30684479	30684479	NM_014641	MDC1	-	979
Intron	chr6	41609221	41609221	NM_005586	MDFI	+	3027
Intron	chr6	37606305	37606305	NM_153487	MDGA1	-	59461
Intron	chr14	47872289	47872289	NM_001113498	MDGA2	-	271868
Intron	chr11	86209557	86209557	NM_001161586	ME3	-	174121
Intron	chr3	168830777	168830777	NM_001205194	MECOM	-	550786
Intron	chr3	150863574	150863574	NM_053002	MED12L	+	58899
3'UTR	chr7	15651771	15651771	NM_005924	MEOX2	-	74537
Upstream	chr15	90295961	90295961	NM_018670	MESP1	-	-1421
3'UTR	chr17	81052423	81052423	NM_001004431	METRNL	+	14857
Downstream	chr17	81054096	81054096	NM_001004431	METRNL	+	16530
Intron	chr2	172183128	172183128	NM_024770	METTL8	-	108184
Intron	chr8	8718144	8718144	NM_004225	MFHAS1	-	32987
Intron	chr3	196731922	196731922	NM_005929	MFI2	-	24765
Intron	chr3	179093798	179093798	NM_033540	MFN1	+	28319
Exon/CD	chr22	37882116	37882116	NM_002405	MFNG	-	362
Exon/CD	chr17	8702305	8702305	NM_152599	MFSD6L	-	362
Intron	chr10	131268893	131268893	NM_002412	MGMT	+	3440
Intron	chr10	131309445	131309445	NM_002412	MGMT	+	43992
Intron	chr10	131320235	131320235	NM_002412	MGMT	+	54782
Intron	chr10	131325311	131325311	NM_002412	MGMT	+	59858
Intron	chr10	131348555	131348555	NM_002412	MGMT	+	83102
Intron	chr10	131502995	131502995	NM_002412	MGMT	+	237542
Intron	chr1	222828705	222828705	NM_198551	MIA3	+	37262
Upstream	chr6	109777643	109777643	NM_001159291	MICAL1	-	-453
Intron	chr11	12235636	12235636	NM_014632	MICAL2	+	103499
Intron	chr22	38322351	38322351	NM_033386	MICALL1	+	20197
Exon/CD	chr6	31474000	31474000	NM_005931	MICB	+	8146
Intron	chr19	310541	310541	NM_017550	MIER2	-	34250
Downstream	chr19	302256	302256	NM_017550	MIER2	-	42535
Downstream	chr22	24241102	24241102	NM_002415	MIF	+	4538
Intron	chr1	98510329	98510329	NR_046105	MIR137HG	-	4920
Downstream	chr7	129405775	129405775	NR_029614	MIR182	-	4557
Downstream	chr17	29889191	29889191	NR_029710	MIR193A	+	2177
Upstream	chr1	1097292	1097292	NR_029639	MIR200B	+	-5191
Downstream	chr17	79415652	79415652	NR_036152	MIR3186	-	2562
Downstream	chr8	27560652	27560652	NR_037417	MIR3622A	+	1459
Upstream	chr21	9825498	9825498	NR_037421	MIR3648	+	-333
Upstream	chr21	9825506	9825506	NR_037421	MIR3648	+	-325
Upstream	chr21	9825514	9825514	NR_037421	MIR3648	+	-317
Upstream	chr21	9825652	9825652	NR_037421	MIR3648	+	-179
Upstream	chr21	9825663	9825663	NR_037421	MIR3648	+	-168
5'UTR	chr21	9825950	9825950	NR_037421	MIR3648	+	119
5'UTR	chr21	9825954	9825954	NR_037421	MIR3648	+	123
5'UTR	chr21	9825958	9825958	NR_037421	MIR3648	+	127
5'UTR	chr21	9825960	9825960	NR_037421	MIR3648	+	129
5'UTR	chr21	9825975	9825975	NR_037421	MIR3648	+	144
5'UTR	chr21	9826008	9826008	NR_037421	MIR3648	+	177
Downstream	chr21	9826119	9826119	NR_037421	MIR3648	+	288
Downstream	chr21	9826150	9826150	NR_037421	MIR3648	+	319
Downstream	chr21	9826153	9826153	NR_037421	MIR3648	+	322
Upstream	chr1	38546527	38546527	NR_037432	MIR3659	+	-8375
3'UTR	chr10	118927208	118927208	NR_037436	MIR3663	-	77
Downstream	chr21	9826820	9826820	NR_037458	MIR3687	+	618
Downstream	chr21	9826853	9826853	NR_037458	MIR3687	+	651
Downstream	chr21	9826887	9826887	NR_037458	MIR3687	+	685
Downstream	chr21	9826900	9826900	NR_037458	MIR3687	+	698
Downstream	chr21	9827133	9827133	NR_037458	MIR3687	+	931
Upstream	chr11	1884385	1884385	NR_036185	MIR4298	-	-3619
Upstream	chr11	1884342	1884342	NR_036185	MIR4298	-	-3576
Upstream	chr2	239997988	239997988	NR_039642	MIR4440	-	-7378
Upstream	chr2	240008191	240008191	NR_039643	MIR4441	-	-569
Downstream	chr2	240004900	240004900	NR_039643	MIR4441	-	2722
Downstream	chr9	139437410	139437410	NR_039821	MIR4674	-	3301
Upstream	chr17	77685742	77685742	NR_039893	MIR4739	-	-4684
Upstream	chr17	79377587	79377587	NR_039894	MIR4740	-	-3009
Upstream	chr20	33581541	33581541	NR_039912	MIR499B	-	-3266
Downstream	chr16	85335880	85335880	NR_049816	MIR5093	-	4051
Downstream	chr16	88535671	88535671	NR_049821	MIR5189	+	346
Intron	chr5	92928643	92928643	NR_049801	MIR548AO	+	5813
Intron	chr13	36172420	36172420	NR_031646	MIR548F5	-	342962
Upstream	chr9	109848915	109848915	NR_031752	MIR548Q	-	-199
Upstream	chr7	127720750	127720750	NR_030324	MIR593	+	-1162
Upstream	chr9	126166740	126166740	NR_030332	MIR601	-	-1858
Upstream	chr14	45723017	45723017	NM_018353	MIS18BP1	-	-412
Upstream	chr14	45723000	45723000	NM_018353	MIS18BP1	-	-395
Upstream	chr14	45722988	45722988	NM_018353	MIS18BP1	-	-383
Upstream	chr14	45722891	45722891	NM_018353	MIS18BP1	-	-286
Intron	chr1	47016016	47016016	NR_038403	MKNK1-AS1	+	11649
Intron	chr10	21824727	21824727	NM_004641	MLLT10	+	1627
Exon/CD	chr17	36873150	36873150	NM_005937	MLLT6	+	11278
Downstream	chr6	33761621	33761621	NM_001040109	MLN	-	10172
Downstream	chr6	33761572	33761572	NM_001040109	MLN	-	10221
Intron	chr2	238398182	238398182	NM_001042467	MLPH	+	2305
Intron	chr2	238406500	238406500	NM_001042467	MLPH	+	10623
Intron	chr2	238406507	238406507	NM_001042467	MLPH	+	10630
Intron	chr2	238417728	238417728	NM_001042467	MLPH	+	21851
Intron	chr2	238432808	238432808	NM_001042467	MLPH	+	36931
Intron	chr2	238446699	238446699	NM_001042467	MLPH	+	50822
Exon/CD	chr16	2256160	2256160	NM_001199173	MLST8	+	983
Downstream	chr12	122633031	122633031	NM_014938	MLXIP	+	116380
Intron	chr11	102473933	102473933	NM_004771	MMP20	-	22130
Intron	chr10	127462129	127462129	NM_147191	MMP21	-	2261
Exon/CD	chr10	99219885	99219885	NM_022362	MMS19	-	38481
Intron	chr4	154269503	154269503	NM_032117	MND1	+	3703
Intron	chr11	1684525	1684525	NM_053005	MOB2	-	100976
Intron	chr11	1590851	1590851	NM_053005	MOB2	-	194650
Intron	chr11	1570853	1570853	NM_053005	MOB2	-	214648
Intron	chr9	27526048	27526048	NM_024761	MOB3B	-	3802
3'UTR	chr16	77233339	77233339	NM_014940	MON1B	+	8504
Intron	chr1	2276372	2276372	NM_024848	MORN1	-	46621
Intron	chr1	2254500	2254500	NM_024848	MORN1	-	68493
Intron	chr12	122092160	122092160	NM_173855	MORN3	-	15400
Intron	chr9	124924046	124924046	NM_198469	MORN5	+	1857
Intron	chr1	113221658	113221658	NM_020963	MOV10	+	4611
Intron	chr22	43810057	43810057	NM_001044370	MPPED1	+	2038
Intron	chr22	43810101	43810101	NM_001044370	MPPED1	+	2082
Intron	chr22	43817481	43817481	NM_001044370	MPPED1	+	9462
Intron	chr22	43819255	43819255	NM_001044370	MPPED1	+	11236
Intron	chr17	17030003	17030003	NM_015134	MPRIP	+	83930
Intron	chr17	17055598	17055598	NM_015134	MPRIP	+	109525
Intron	chr17	17055618	17055618	NM_015134	MPRIP	+	109545
Intron	chr17	17056630	17056630	NM_015134	MPRIP	+	110557
Intron	chr21	33681202	33681202	NM_206898	MRAP	+	17079
Upstream	chr11	68781280	68781280	NM_001098515	MRGPRF	-	-430
Upstream	chr8	55047400	55047400	NM_014175	MRPL15	+	-380
Upstream	chr8	55047409	55047409	NM_014175	MRPL15	+	-371
Upstream	chr8	55047422	55047422	NM_014175	MRPL15	+	-358
Exon/CD	chr16	419990	419990	NM_006428	MRPL28	-	579
Exon/CD	chr16	419937	419937	NM_006428	MRPL28	-	632
Intron	chr16	419862	419862	NM_006428	MRPL28	-	707
Intron	chr1	19581543	19581543	NM_016183	MRTO4	+	3469
Intron	chr8	10158575	10158575	NM_012331	MSRA	+	246746
5'UTR	chr3	49941251	49941251	NM_002447	MST1R	-	55
Downstream	chr4	4870435	4870435	NM_002448	MSX1	+	9044
Upstream	chr16	56690039	56690039	NM_005949	MT1F	+	-1815
Downstream	chr16	56698269	56698269	NM_005950	MT1G	-	3708
Upstream	chr16	56641469	56641469	NM_005953	MT2A	+	-1008
Exon/CD	chr14	105930406	105930406	NM_004689	MTA1	+	44221
Intron	chr6	36939214	36939214	NM_014341	MTCH1	-	15113
Downstream	chr7	135608688	135608688	NM_145808	MTPN	-	53516
Intron	chr8	17582405	17582405	NM_001001924	MTUS1	-	76021
Upstream	chr7	100612726	100612726	NM_001164462	MUC12	+	-177
Upstream	chr7	100612866	100612866	NM_001164462	MUC12	+	-37
Upstream	chr3	124653869	124653869	NM_033049	MUC13	-	-274
Intron	chr19	1372311	1372311	NM_032853	MUM1	+	17336
3'UTR	chr1	1288472	1288472	NM_032348	MXRA8	-	5443
Upstream	chr17	4459384	4459384	NM_001105538	MYBBP1A	-	-703
Downstream	chr8	128755369	128755369	NM_002467	MYC	+	7055
Intron	chr6	153026100	153026100	NM_025107	MYCT1	+	7071
Upstream	chr17	10561681	10561681	NM_002470	MYH3	-	-1055
Exon/CD	chr17	10541516	10541516	NM_002470	MYH3	-	19110
Upstream	chr6	2752339	2752339	NM_001012418	MYLK4	-	-1185
Intron	chr17	27482631	27482631	NM_203318	MYO18A	-	24776
Intron	chr17	27421491	27421491	NM_203318	MYO18A	-	85916
Intron	chr17	1372636	1372636	NM_001080779	MYO1C	-	23365
3'UTR	chr2	171509700	171509700	NM_138995	MYO3B	+	475046
Intron	chr15	52718336	52718336	NM_001142495	MYO5A	-	102911
Intron	chr11	76859355	76859355	NM_000260	MYO7A	+	20046
Intron	chr19	17283403	17283403	NM_001130065	MYO9B	+	96813
Intron	chr10	95218835	95218835	NM_133337	MYOF	-	23239
Intron	chr8	2024447	2024447	NM_003970	MYOM2	+	31290
Intron	chr8	2056817	2056817	NM_003970	MYOM2	+	63660
Intron	chr8	2077978	2077978	NM_003970	MYOM2	+	84821
Intron	chr8	2088253	2088253	NM_003970	MYOM2	+	95096
Intron	chr13	21343615	21343615	NM_174928	N6AMT2	-	4442
Intron	chr4	140271888	140271888	NM_057175	NAA15	+	49213
Intron	chr4	140297043	140297043	NM_057175	NAA15	+	74368
5'UTR	chr16	3493809	3493809	NM_001083601	NAA60	+	142
5'UTR	chr16	3493816	3493816	NM_001083601	NAA60	+	149
5'UTR	chr16	3493827	3493827	NM_001083601	NAA60	+	160
Intron	chr16	3493846	3493846	NM_001083601	NAA60	+	179
Intron	chr16	3493908	3493908	NM_001083601	NAA60	+	241
Intron	chr16	3493916	3493916	NM_001083601	NAA60	+	249
Intron	chr16	3493956	3493956	NM_001083601	NAA60	+	289
Upstream	chr17	59669078	59669078	NM_199290	NACA2	-	-515
Intron	chr11	71184498	71184498	NM_018161	NADSYN1	+	20282
Intron	chr11	71188502	71188502	NM_018161	NADSYN1	+	24286
Upstream	chr4	164088479	164088479	NM_001128931	NAF1	-	-406
Upstream	chr4	164088430	164088430	NM_001128931	NAF1	-	-357
Intron	chr12	7943114	7943114	NM_024865	NANOG	+	1120
Intron	chr17	80419947	80419947	NM_001038618	NARF	+	3888
Downstream	chr17	80449676	80449676	NM_001038618	NARF	+	33617
Intron	chr1	46081961	46081961	NM_152298	NASP	+	32302
Upstream	chr2	73931764	73931764	NM_016347	NAT8B	-	-3297
Intron	chr11	19478525	19478525	NM_001111018	NAV2	+	106255
Intron	chr12	78227716	78227716	NM_014903	NAV3	+	2648
Intron	chr2	15566959	15566959	NR_052013	NBAS	-	134513
Intron	chr4	174452364	174452364	NR_003679	NBLA00301	+	756
Intron	chr4	174452462	174452462	NR_003679	NBLA00301	+	854
Intron	chr4	174452726	174452726	NR_003679	NBLA00301	+	1118
Intron	chr4	174452840	174452840	NR_003679	NBLA00301	+	1232
Intron	chr4	174452905	174452905	NR_003679	NBLA00301	+	1297
Intron	chr1	147717297	147717297	NM_001037501	NBPF8	-	629632
Intron	chr8	103094186	103094186	NM_001040630	NCALD	-	42949
Upstream	chr22	37255543	37255543	NM_000631	NCF4	+	-1486
Intron	chr2	106406719	106406719	NM_003581	NCK2	+	45200
Intron	chr1	24915782	24915782	NM_001010980	NCMAP	+	33216
Upstream	chr8	71316979	71316979	NM_006540	NCOA2	-	-959
Intron	chr8	71088731	71088731	NM_006540	NCOA2	-	227289
Intron	chr6	126221008	126221008	NM_001199620	NCOA7	+	118702
Intron	chr12	124907154	124907154	NM_001077261	NCOR2	-	144856
Intron	chr12	124905117	124905117	NM_001077261	NCOR2	-	146893
Intron	chr12	124826677	124826677	NM_001077261	NCOR2	-	225333
Intron	chr12	124823365	124823365	NM_001077261	NCOR2	-	228645
Upstream	chr9	132934018	132934018	NM_014286	NCS1	+	-838
Intron	chr8	134271506	134271506	NM_001135242	NDRG1	-	38041
Intron	chr8	134267887	134267887	NM_001135242	NDRG1	-	41660
Intron	chr8	134263453	134263453	NM_001135242	NDRG1	-	46094
Upstream	chr14	21495911	21495911	NM_016250	NDRG2	-	-1976
Intron	chr14	21491532	21491532	NM_016250	NDRG2	-	2403
Intron	chr10	75568847	75568847	NM_003635	NDST2	-	2742
Intron	chr12	57630635	57630635	NM_020142	NDUFA4L2	-	3840
Intron	chr12	4793464	4793464	NM_005002	NDUFA9	+	35201
Intron	chr5	60345191	60345191	NM_174889	NDUFAF2	+	104236
Intron	chr5	1806628	1806628	NM_004553	NDUFS6	+	5133
Intron	chr5	1809713	1809713	NM_004553	NDUFS6	+	8218
Intron	chr8	91953138	91953138	NM_022351	NECAB1	+	149218
Intron	chr20	32250274	32250274	NM_031231	NECAB3	-	11990
Intron	chr18	55791444	55791444	NM_001243960	NEDD4L	+	79835
Upstream	chr22	29874149	29874149	NM_021076	NEFH	+	-2031
Intron	chr9	127023263	127023263	NM_001166167	NEK6	+	3379
Intron	chr9	127048465	127048465	NM_001166167	NEK6	+	28581
Intron	chr9	140157429	140157429	NM_015456	NELFB	+	7671
Intron	chr10	5495786	5495786	NM_001047160	NET1	+	41273
Upstream	chr2	242749471	242749471	NM_001167600	NEU4	+	-688
Intron	chr2	242753170	242753170	NM_001167600	NEU4	+	3011
Intron	chr2	242754084	242754084	NM_001167600	NEU4	+	3925
Intron	chr2	242755100	242755100	NM_001167600	NEU4	+	4941
Upstream	chr17	37767495	37767495	NM_006160	NEUROD2	-	-3320
Upstream	chr5	134881053	134881053	NM_006161	NEUROG1	-	-9414
Intron	chr1	204926684	204926684	NM_001160332	NFASC	+	128903
Intron	chr1	204966429	204966429	NM_001160332	NFASC	+	168648
Exon/CD	chr14	24839166	24839166	NM_001136022	NFATC4	+	3022
Upstream	chr2	69665216	69665216	NM_015700	NFU1	-	-456
Upstream	chr14	23938253	23938253	NM_015514	NGDN	+	-644
Upstream	chr17	47563709	47563709	NM_002507	NGFR	+	-8945
Intron	chr17	47577873	47577873	NM_002507	NGFR	+	5219
Downstream	chr10	134597781	134597781	NM_177400	NKX6-2	-	1756
Intron	chr1	247607196	247607196	NM_001079821	NLRP3	+	27739
Intron	chr19	56511217	56511217	NM_153447	NLRP5	+	126
Intron	chr3	139394780	139394780	NM_001200047	NMNAT3	-	2105
Exon/CD	chr16	69782856	69782856	NM_014062	NOB1	-	6015
Upstream	chr20	2630796	2630796	NM_006392	NOP56	+	-2381
Intron	chr6	32191457	32191457	NM_004557	NOTCH4	-	387
Intron	chr15	69324190	69324190	NR_033671	NOX5	+	101352
Intron	chr14	33945192	33945192	NM_173159	NPAS3	+	536734
Upstream	chr20	62744945	62744945	NM_005286	NPBWR2	-	-6761
Downstream	chr9	139933245	139933245	NM_015392	NPDC1	-	7431
Downstream	chr20	57291884	57291884	NM_001204873	NPEPL1	+	27698
Exon/CD	chr10	72015463	72015463	NM_022146	NPFFR1	-	27987
Intron	chr2	110907301	110907301	NM_001128178	NPHP1	-	55338
Intron	chr1	6009858	6009858	NM_015102	NPHP4	-	42675
Intron	chr1	5937392	5937392	NM_015102	NPHP4	-	115141
Intron	chr17	79567609	79567609	NM_017921	NPLOC4	-	36529
Intron	chr16	163134	163134	NM_001039476	NPRL3	-	25563
Intron	chr7	34790841	34790841	NR_033665	NPSR1-AS1	-	7043
3'UTR	chr17	78442824	78442824	NM_002522	NPTX1	-	7580
Upstream	chr7	24322325	24322325	NM_000905	NPY	+	-1481
Exon/CD	chr1	161202605	161202605	NM_001077480	NR1I3	-	5395
Intron	chr15	96866550	96866550	NR_102743	NR2F2-AS1	-	4040
Exon/CD	chr2	157186220	157186220	NM_006186	NR4A2	-	3067
Exon/CD	chr2	157184970	157184970	NM_006186	NR4A2	-	4317
Intron	chr2	157184613	157184613	NM_006186	NR4A2	-	4674
Intron	chr9	127267634	127267634	NM_004959	NR5A1	-	2065
Intron	chr5	111333660	111333660	NR_046678	NREP-AS1	+	85456
Intron	chr2	206629315	206629315	NM_201279	NRP2	+	82092
Intron	chr11	64423831	64423831	NM_015080	NRXN2	-	66829
Intron	chr1	46807338	46807338	NM_199044	NSUN4	+	1490
Intron	chr1	46808427	46808427	NM_199044	NSUN4	+	2579
Intron	chr12	104187441	104187441	NM_001031701	NT5DC3	-	47534
Intron	chr17	9110389	9110389	NM_004822	NTN1	+	185531
Intron	chr17	9110393	9110393	NM_004822	NTN1	+	185535
Upstream	chr16	2520715	2520715	NM_006181	NTN3	+	-784
Intron	chr9	135071938	135071938	NM_032536	NTNG2	+	34605
Intron	chr9	135072009	135072009	NM_032536	NTNG2	+	34676
Intron	chr9	135074103	135074103	NM_032536	NTNG2	+	36770
Intron	chr9	135114067	135114067	NM_032536	NTNG2	+	76734
3'UTR	chr16	1839023	1839023	NM_012225	NUBP2	+	6091
Intron	chr1	205713139	205713139	NM_022731	NUCKS1	-	6233
Upstream	chrx	51243303	51243303	NM_018159	NUDT11	-	-3844
Upstream	chr14	105655223	105655223	NM_177533	NUDT14	-	-7563
Exon/CD	chr11	63997345	63997345	NM_001271831	NUDT22	+	3616
3'UTR	chr1	229577319	229577319	NM_018230	NUP133	-	66769
Intron	chr22	45573407	45573407	NM_007172	NUP50	+	13682
Intron	chr17	719452	719452	NM_022463	NXN	-	163546
Upstream	chr12	57609510	57609510	NM_007224	NXPH4	+	-1067
Exon/CD	chr12	113416516	113416516	NM_016817	OAS2	+	243
Upstream	chr9	136084942	136084942	NM_014581	OBP2B	-	-314
Intron	chr1	228464523	228464523	NM_001098623	OBSCN	+	68693
Intron	chr15	28149359	28149359	NM_000275	OCA2	-	195099
Intron	chr15	28053340	28053340	NM_000275	OCA2	-	291118
Intron	chrx	13756388	13756388	NM_003611	OFD1	+	3557
Intron	chr6	71999325	71999325	NM_024576	OGFRL1	+	849
Upstream	chr13	53602462	53602462	NM_006418	OLFM4	+	-413
Intron	chr1	161955656	161955656	NM_015441	OLFML2B	-	37988
Upstream	chr12	10325129	10325129	NM_001172633	OLR1	-	-339
Intron	chr11	133236809	133236809	NM_001012393	OPCML	-	165594
Exon/CD	chr10	88414570	88414570	NM_033282	OPN4	+	257
Upstream	chr1	159401215	159401215	NM_012351	OR10J1	+	-8296
Exon/CD	chr1	248512095	248512095	NM_001001918	OR14C36	+	19
Upstream	chr9	125240626	125240626	NM_001004451	OR1J1	-	-421
Upstream	chr9	125314903	125314903	NM_001004457	OR1N2	+	-545
Upstream	chr1	247615784	247615784	NM_001004492	OR2B11	-	-500
Upstream	chr11	6914157	6914157	NM_003700	OR2D2	-	-426
Upstream	chr1	248342629	248342629	NM_001004688	OR2M2	+	-658
Exon/CD	chr11	7818191	7818191	NM_153444	OR5P2	-	298
Upstream	chr2	240985853	240985853	NM_173351	OR6B3	-	-364
3'UTR	chr11	69482092	69482092	NM_153451	ORAOV1	-	8073
Intron	chr9	117093030	117093030	NM_000608	ORM2	+	962
Intron	chr20	60860916	60860916	NM_144498	OSBPL2	+	47337
Intron	chr20	60860945	60860945	NM_144498	OSBPL2	+	47366
Intron	chr7	24958570	24958570	NM_145321	OSBPL3	-	61190
Intron	chr7	24932367	24932367	NM_145321	OSBPL3	-	87393
Intron	chr1	20216860	20216860	NM_015207	OTUD3	+	7973
Intron	chr11	65558753	65558753	NM_004561	OVOL1	+	4249
Exon/CD	chr22	21377650	21377650	NM_001159554	P2RX6	+	8209
Intron	chr5	131550943	131550943	NM_001142598	P4HA2	-	12613
3'UTR	chr17	79801827	79801827	NM_000918	P4HB	-	16717
Exon/CD	chrx	90690988	90690988	NM_080832	PABPC5	+	1392
3'UTR	chr22	43266247	43266247	NM_001184970	PACSIN2	-	144937
Intron	chr1	17559663	17559663	NM_013358	PADI1	+	28043
Intron	chr1	17559676	17559676	NM_013358	PADI1	+	28056
Intron	chr1	17402159	17402159	NM_007365	PADI2	-	43789
3'UTR	chr1	17394375	17394375	NM_007365	PADI2	-	51573
Upstream	chr1	26325510	26325510	NM_000437	PAFAH2	-	-862
Exon/CD	chr10	72298746	72298746	NM_014431	PALD1	+	60183
Intron	chr10	72311998	72311998	NM_014431	PALD1	+	73435
Intron	chr4	169575873	169575873	NM_016081	PALLD	+	157657
Intron	chr4	169632487	169632487	NM_016081	PALLD	+	214271
Intron	chr19	710851	710851	NM_001040134	PALM	+	1899
Exon/CD	chr22	50616207	50616207	NM_052839	PANX2	+	7048
Exon/CD	chr22	50616221	50616221	NM_052839	PANX2	+	7062
Exon/CD	chr22	50616318	50616318	NM_052839	PANX2	+	7159
Intron	chr10	135202333	135202333	NM_207128	PAOX	+	9593
Intron	chr1	176660248	176660248	NM_020318	PAPPA2	+	227942
Intron	chr1	176759927	176759927	NM_020318	PAPPA2	+	327621
Intron	chr18	77961022	77961022	NM_032510	PARD6G	-	44375
Intron	chr6	163135234	163135234	NM_013987	PARK2	-	13600
Intron	chr1	8042736	8042736	NM_001123377	PARK7	+	21023
Intron	chr14	37135102	37135102	NM_006194	PAX9	+	8330
Intron	chr10	72646364	72646364	NM_000281	PCBD1	-	2177
Intron	chr21	47287227	47287227	NM_001130141	PCBP3	+	17353
Intron	chr21	47320805	47320805	NM_001130141	PCBP3	+	50931
Intron	chr21	47334415	47334415	NM_001130141	PCBP3	+	64541
Upstream	chr5	141259747	141259747	NM_032420	PCDH1	-	-1803
Exon/CD	chr4	30724721	30724721	NM_001173523	PCDH7	+	2685
Intron	chr5	140242697	140242697	NM_018901	PCDHA10	+	7064
Exon/CD	chr5	140257113	140257113	NM_018903	PCDHA12	+	2183
Exon/CD	chr5	140222774	140222774	NM_018911	PCDHA8	+	1868
Upstream	chr5	140472838	140472838	NM_018936	PCDHB2	+	-1398
Exon/CD	chr5	140502820	140502820	NM_018938	PCDHB4	+	1240
Exon/CD	chr5	140567136	140567136	NM_019119	PCDHB9	+	244
Exon/CD	chr5	140736935	140736935	NM_018917	PCDHGA4	+	2168
Exon/CD	chr5	140745786	140745786	NM_018918	PCDHGA5	+	1889
Exon/CD	chr5	140740992	140740992	NM_018923	PCDHGB2	+	1290
Exon/CD	chr5	140741849	140741849	NM_018923	PCDHGB2	+	2147
Exon/CD	chr5	140789802	140789802	NM_018926	PCDHGB6	+	2033
5'UTR	chr5	140807341	140807341	NR_001297	PCDHGB8P	+	1489
5'UTR	chr5	140807351	140807351	NR_001297	PCDHGB8P	+	1499
Intron	chr4	716530	716530	NM_006315	PCGF3	+	16958
Intron	chr4	754485	754485	NM_006315	PCGF3	+	54913
Intron	chr13	113834083	113834083	NM_001258212	PCID2	-	28946
Intron	chr13	113834056	113834056	NM_001258212	PCID2	-	28973
Intron	chr8	17784144	17784144	NM_006197	PCM1	+	3779
Intron	chr8	17870462	17870462	NM_006197	PCM1	+	90097
Intron	chr21	47850179	47850179	NM_006031	PCNT	+	106144
Intron	chr21	47860218	47860218	NM_006031	PCNT	+	116183
Exon/CD	chr1	233122128	233122128	NM_014801	PCNXL2	-	309331
Exon/CD	chr11	65384728	65384728	NM_032223	PCNXL3	+	946
Intron	chr11	117101312	117101312	NM_004716	PCSK7	-	1499
Intron	chr2	178499604	178499604	NM_001077197	PDE11A	-	473462
Intron	chr11	72298281	72298281	NM_002599	PDE2A	-	87216
Intron	chr11	72298209	72298209	NM_002599	PDE2A	-	87288
Intron	chr19	10541996	10541996	NM_001243121	PDE4A	+	14548
Upstream	chr4	619309	619309	NM_000283	PDE6B	+	-53
Intron	chr4	647248	647248	NM_000283	PDE6B	+	27886
Intron	chr4	649877	649877	NM_000283	PDE6B	+	30515
Intron	chr7	545084	545084	NM_033023	PDGFA	-	14397
Exon/CD	chr2	10942688	10942688	NM_005742	PDIA6	-	10272
Intron	chr2	10942567	10942567	NM_005742	PDIA6	-	10393
3'UTR	chr10	96997441	96997441	NM_020992	PDLIM1	-	53464
Intron	chr21	45160365	45160365	NM_003681	PDXK	+	21388
Intron	chr21	45160538	45160538	NM_003681	PDXK	+	21561
Intron	chr21	45160541	45160541	NM_003681	PDXK	+	21564
Intron	chr21	45160543	45160543	NM_003681	PDXK	+	21566
3'UTR	chr21	45181311	45181311	NM_003681	PDXK	+	42334
Intron	chr10	102779205	102779205	NM_001195263	PDZD7	-	11709
Intron	chr1	156878649	156878649	NM_001080471	PEAR1	+	15127
Intron	chr17	17449104	17449104	NM_001267552	PEMT	-	45913
Intron	chr2	239195841	239195841	NM_022817	PER2	-	1366
Intron	chr2	239195809	239195809	NM_022817	PER2	-	1398
Exon/CD	chr1	7845006	7845006	NM_016831	PER3	+	244
Intron	chr19	7544596	7544596	NM_080662	PEX11G	-	9328
Intron	chr10	6191208	6191208	NM_001145443	PFKFB3	+	4366
Intron	chr10	3133557	3133557	NM_002627	PFKP	+	23846
Intron	chr10	3155409	3155409	NM_002627	PFKP	+	45698
Intron	chr10	3166625	3166625	NM_002627	PFKP	+	56914
Intron	chr10	3170372	3170372	NM_002627	PFKP	+	60661
Intron	chr7	44103604	44103604	NM_000290	PGAM2	-	1582
Intron	chr1	230513810	230513810	NM_001258311	PGBD5	-	47864
Intron	chr1	230502592	230502592	NM_001258311	PGBD5	-	59082
Upstream	chrx	118367028	118367028	NM_006667	PGRMC1	+	-3182
[truncated: 978 more rows]

## Sheet: Functional-Annotation-of-Genes
Panther-GO-ID	Gene Ontology Term	Total-Genes	Hypergeometric pValue	Genes
Panther:P00009	Axon guidance mediated by netrin	5	0.0112317	PIK3CD,NFATC4,RAC1,ABLIM1,PLCG2
Panther:P00021	FGF signaling pathway	13	0.00555465	MAPK12,MAP3K6,AKT3,PIK3CD,HRAS,PRKCZ,SOS1,RAC1,RASA2,PLCG2,FGF6,FGF1,PTPN6
Panther:P00007	Axon guidance mediated by semaphorins	6	0.000473055	CRMP1,SEMA4D,DPYS,ARHGEF1,FYN,RAC1
Panther:P00018	EGF receptor signaling pathway	13	0.00806117	CCM2,MAPK12,AKT3,PIK3CD,HRAS,PRKCZ,SOS1,RAC1,ERBB4,RASA2,EGFR,PLCG2,SHC2
Panther:P00034	Integrin signalling pathway	29	4.76924e-09	PXN,LIMS2,ILK,ACTN1,COL4A1,ELMO1,COL5A1,ITGA2,PIK3CD,MICALL1,HRAS,COL7A1,FYN,SOS1,COL6A3,PTK2B,RAC1,ARPC1A,COL14A1,ARHGAP26,COL4A2,COL6A1,COL9A3,ITGAE,COL2A1,ITGA6,COL13A1,COL6A2,RND3
Panther:P00010	B cell activation	10	0.0010745	FOS,PIK3CD,NFATC4,HRAS,SOS1,RAC1,VAV3,PLCG2,VAV2,ITPR2
Panther:P00029	Huntington disease	16	0.00116061	DNAH5,FOS,AKT3,NCOR2,RAC1,HIP1,ARPC1A,TP73,AP2A2,DNAH8,CAPN9,CYFIP1,DLG4,PRODH,GRIN3A,GRIN2A
Panther:P00031	Inflammation mediated by chemokine and cytokine signaling pathway	27	7.99579e-06	ADCY5,AKT3,PIK3CD,PLCB3,NFATC4,HRAS,RGS17,PRKCZ,SOS1,COL6A3,XCR1,PTK2B,RAC1,ARPC1A,CX3CR1,COL14A1,CCR6,COL6A1,CAMK2G,PLCG2,ITPR2,CAMK2D,GNG7,MYH3,COL6A2,PLCD3,PLCB1
Panther:P00053	T cell activation	15	1.44383e-05	FOS,NCK2,LCK,AKT3,PIK3CD,NFATC4,HRAS,SOS1,LCP2,RAC1,HLA-DQA2,VAV3,VAV2,HLA-DRA,HLA-DOA
Panther:P00026	Heterotrimeric G-protein signaling pathway-Gi alpha and Gs alpha mediated pathway	21	5.28096e-05	ADRB2,RGS10,ADRA2C,ADCY5,ADCY9,ADORA1,RGS17,GRM8,GRM7,SSTR3,ADORA3,GRM4,KCNJ9,KCNJ3,KCNJ5,PRKAR2B,GNG7,PRKAR1B,HTR2C,RGS11,RGS6
Panther:P00027	Heterotrimeric G-protein signaling pathway-Gq alpha and Go alpha mediated pathway	23	1.12274e-08	RGS10,ADORA1,ARHGEF1,PLCB3,RGS17,PRKCZ,GRM8,GRM7,SSTR3,ADORA3,GRM4,KCNJ9,RAP1GAP,KCNJ3,KCNJ5,ITPR2,GNG7,CACNA1E,RASGRP3,GARNL3,RGS11,RGS6,PLCB1
Panther:P00044	Nicotinic acetylcholine receptor signaling pathway	11	0.00859786	CHRNE,CHRNA2,CACNA1C,MYO7A,MYH3,MYO9B,MYO18A,MYO1C,MYO3B,CHRNA4,CHRNA7
Panther:P00057	Wnt signaling pathway	43	5.01659e-10	TLE3,WNT3A,WNT7B,MYC,CSNK1G2,PCDHA12,CDH4,CTBP2,LRP5,SIAH2,PCDH1,PCDH7,FBXW11,WNT6,PLCB3,NFATC4,PRKCZ,PCDHA8,SMARCA4,SFRP1,BMPR1B,PCDHB4,SAG,CELSR1,CDH5,FAT3,FAT1,AXIN1,PCDHB2,SFRP2,EN1,CSNK1D,DVL3,CDH20,ITPR2,GNG7,MYH3,CTBP1,CELSR2,T,ADSSL1,FZD8,PLCB1
Panther:P00047	PDGF signaling pathway	23	3.0331e-07	ARHGAP6,FOS,NCK2,MYC,ARHGAP8,PIK3CD,HRAS,SOS1,ERG,RAB11B,DLC1,ARHGAP26,PDGFA,RASA2,RPS6KA4,VAV3,ARHGAP4,PLCG2,VAV2,ELF3,ITPR2,SHC2,ETS1
Panther:P00005	Angiogenesis	20	0.000204224	PXN,FOS,NCK2,WNT7B,CRYAA,ARHGAP8,AKT3,PIK3CD,HRAS,PRKCZ,SOS1,SFRP1,PDGFA,AXIN1,PLCG2,DVL3,F3,FGF1,PTPN6,ETS1
Panther:P00012	Cadherin signaling pathway	21	1.85086e-05	WNT3A,WNT7B,PCDHA12,CDH4,PCDH1,PCDH7,WNT6,FYN,PCDHA8,PCDHB4,ERBB4,CELSR1,EGFR,CDH5,FAT3,FAT1,PCDHB2,CDH20,CELSR2,FZD8,CTNND2
Panther:P04385	Histamine H1 receptor mediated signaling pathway	7	0.00647967	PLCB3,PRKCZ,PLCG2,ITPR2,GNG7,PLCD3,PLCB1
Panther:P00019	Endothelin signaling pathway	14	2.42579e-05	EDNRB,ADCY5,ADCY9,AKT3,PIK3CD,FURIN,PLCB3,PRKCZ,ITPR2,PRKAR2B,ECE1,PRKAR1B,EDNRA,PLCB1
Panther:P00004	Alzheimer disease-presenilin pathway	15	0.00161329	WNT3A,WNT7B,LRP5,PCSK7,FURIN,WNT6,MMP20,ERBB4,MMP21,TRIM2,DVL3,ERN2,APBB2,TRPC3,FZD8
Panther:P00037	Ionotropic glutamate receptor pathway	8	0.00210006	CAMK2B,SHANK1,SHANK2,CAMK2G,CAMK2D,CACNA1E,GRIN3A,GRIN2A
Panther:P00039	Metabotropic glutamate receptor group III pathway	9	0.0068371	GRM8,GRM7,GRM4,PRKAR2B,GNG7,CACNA1E,PRKAR1B,GRIN3A,GRIN2A
Panther:P00056	VEGF signaling pathway	8	0.0117526	PXN,CRYAA,ARHGAP8,PIK3CD,HRAS,PRKCZ,PLCG2,ETS1
Panther:P00025	Hedgehog signaling pathway	6	0.000346796	FBXW11,SHH,GLI3,SUFU,PRKAR2B,PRKAR1B
Panther:P02775	Salvage pyrimidine ribonucleotides	3	0.010095	UPP1,UCK1,CMPK1
Panther:P00015	Circadian clock system	3	0.010095	PER2,PER3,CSNK1D
