# Supplementary material for: DNA methylome profiling of granulosa cells reveals altered methylation in genes regulating vital ovarian functions in polycystic ovary syndrome
Source: Clin Epigenetics. 2019 Apr 11;11:61. doi: 10.1186/s13148-019-0657-6 (PMC6458760; doi:10.1186/s13148-019-0657-6)
Supplement: Supplementary file 2 — Hypermethylated sites were linked to a total of 1777 genes (XLSX 354 kb) [file 13148_2019_657_MOESM2_ESM.xlsx]

## Sheet: Diff-CpG-Coordinates
chr	CpG-start	CpG-end	strand	p-value	q-value	Differential-Fold
chr1	154127971	154127971	-	8.34e-11	4.84e-08	25.0257
chr1	23126671	23126671	-	8.45e-05	0.00817144	25.0549
chr1	240776222	240776222	-	8.46e-11	4.91e-08	25.1164
chr1	24120118	24120118	-	9.57e-05	0.00896281	25.1445
chr1	61927876	61927876	-	8.6e-05	0.00828355	25.1524
chr1	172360215	172360215	-	1.6e-11	1.06e-08	25.205
chr1	6226910	6226910	-	1.86e-05	0.00251935	25.2514
chr1	229568660	229568660	-	2.18e-08	7.54e-06	25.2554
chr1	4087733	4087733	-	1.36e-05	0.00195602	25.2793
chr1	209953707	209953707	-	4.05e-09	1.67e-06	25.3846
chr1	6145024	6145024	-	1.56e-08	5.57e-06	25.3868
chr1	154128042	154128042	-	5.45e-09	2.18e-06	25.3901
chr1	202102008	202102008	-	2.47e-05	0.00315692	25.4065
chr1	3343802	3343802	-	7.96e-06	0.00126571	25.4858
chr1	247877096	247877096	-	3.63e-09	1.52e-06	25.488
chr1	15060657	15060657	-	0.000109272	0.00986764	25.4902
chr1	59664342	59664342	-	3.49e-05	0.00415901	25.4942
chr1	235265523	235265523	-	8.81e-13	7.22e-10	25.5676
chr1	154127953	154127953	-	1.14e-10	6.46e-08	25.569
chr1	15519662	15519662	-	1.32e-08	4.79e-06	25.5786
chr1	3051133	3051133	-	6.75e-05	0.0069191	25.641
chr1	9258600	9258600	-	1.81e-06	0.000366599	25.647
chr1	196030269	196030269	-	7.01e-08	2.12e-05	25.7001
chr1	15808872	15808872	-	6.39e-06	0.00105265	25.8561
chr1	34420910	34420910	-	2.54e-05	0.00323355	25.8575
chr1	211308116	211308116	-	5.87e-11	3.51e-08	26.0202
chr1	1763774	1763774	-	3.8e-07	9.46e-05	26.1233
chr1	17750685	17750685	-	1.02e-06	0.000223146	26.1721
chr1	229253206	229253206	-	9.24e-09	3.49e-06	26.185
chr1	29138264	29138264	-	7.24e-08	2.19e-05	26.203
chr1	247681298	247681298	-	9.28e-05	0.00874995	26.2741
chr1	1560100	1560100	-	6.55e-06	0.00107337	26.2852
chr1	220928985	220928985	-	2.08e-08	7.21e-06	26.3071
chr1	33858782	33858782	-	5.64e-07	0.000134144	26.3136
chr1	19990769	19990769	-	7.48e-05	0.00747085	26.3196
chr1	10755521	10755521	-	6.82e-05	0.00697596	26.4356
chr1	1859132	1859132	-	1.82e-14	1.93e-11	26.4613
chr1	61480000	61480000	-	2.97e-07	7.66e-05	26.4963
chr1	72058368	72058368	-	1.12e-12	9e-10	26.5625
chr1	57575655	57575655	-	9e-08	2.65e-05	26.5784
chr1	111832205	111832205	-	1.11e-06	0.000240733	26.5887
chr1	158435278	158435278	-	1.21e-07	3.46e-05	26.6359
chr1	113991880	113991880	-	5.55e-05	0.00595845	26.6625
chr1	1120337	1120337	-	8.74e-09	3.32e-06	26.667
chr1	245017698	245017698	-	6.4e-05	0.00664181	26.8296
chr1	161643270	161643270	-	1.82e-05	0.00248259	26.9329
chr1	111029568	111029568	-	4.79e-08	1.51e-05	26.9565
chr1	87410725	87410725	-	7.39e-13	6.12e-10	26.9962
chr1	246951429	246951429	-	3.94e-06	0.000704446	27.0106
chr1	6412625	6412625	-	5.15e-05	0.00563259	27.0588
chr1	244080143	244080143	-	6.69e-05	0.0068737	27.1437
chr1	201297130	201297130	-	3.58e-10	1.85e-07	27.1448
chr1	19104640	19104640	-	3.29e-05	0.00397428	27.1884
chr1	89489979	89489979	-	1.13e-10	6.41e-08	27.2096
chr1	1023145	1023145	-	5.5e-11	3.3e-08	27.463
chr1	153746781	153746781	-	4.62e-12	3.36e-09	27.4849
chr1	153413941	153413941	-	0.000107076	0.00972544	27.4892
chr1	25599030	25599030	-	6.22e-05	0.0064994	27.5194
chr1	3312964	3312964	-	1.34e-05	0.00193898	27.549
chr1	109802395	109802395	-	3.91e-06	0.000699992	27.5862
chr1	150554876	150554876	-	9.99e-15	1.1e-11	27.7778
chr1	64256019	64256019	-	5.51e-08	1.71e-05	27.7941
chr1	9448661	9448661	-	2.73e-05	0.00342974	27.7945
chr1	182301509	182301509	-	5.75e-13	4.83e-10	27.8336
chr1	246980558	246980558	-	5.95e-08	1.83e-05	27.8747
chr1	99729633	99729633	-	4.29e-05	0.00488972	27.957
chr1	2043843	2043843	-	6.72e-07	0.000156179	27.963
chr1	201417851	201417851	-	5.66e-10	2.8e-07	28.0985
chr1	226867892	226867892	-	4.65e-06	0.000809294	28.1197
chr1	19420392	19420392	-	1.16e-10	6.55e-08	28.2258
chr1	154543052	154543052	-	1.64e-05	0.00228511	28.2414
chr1	209929299	209929299	-	4.46e-05	0.00504356	28.2451
chr1	146650312	146650312	-	1.23e-06	0.000262982	28.2937
chr1	154127920	154127920	-	1.65e-10	9.06e-08	28.341
chr1	156875764	156875764	-	2.16e-11	1.4e-08	28.3703
chr1	72190607	72190607	-	1.15e-06	0.000248244	28.3824
chr1	57757525	57757525	-	8.38e-07	0.000188895	28.4407
chr1	171621835	171621835	-	4.54e-05	0.00510777	28.487
chr1	177567023	177567023	-	3.47e-12	2.56e-09	28.493
chr1	1027889	1027889	-	1.1e-13	1.05e-10	28.5768
chr1	85864392	85864392	-	2.55e-15	3.06e-12	28.5889
chr1	179553724	179553724	-	7.77e-16	9.85e-13	28.6667
chr1	201625391	201625391	-	0.000109022	0.00985107	28.7229
chr1	1888331	1888331	-	2.95e-10	1.56e-07	28.7321
chr1	208072697	208072697	-	1.69e-13	1.56e-10	28.7923
chr1	202765242	202765242	-	5.95e-07	0.00014048	28.8081
chr1	234878442	234878442	-	1.24e-05	0.00182143	28.9444
chr1	184771822	184771822	-	3.22e-15	3.81e-12	28.9519
chr1	248636456	248636456	-	3.75e-05	0.00440381	29.013
chr1	166635012	166635012	-	4.21e-07	0.000103842	29.0179
chr1	36807430	36807430	-	4.54e-05	0.00511603	29.1667
chr1	209961247	209961247	-	8.45e-07	0.000190187	29.2154
chr1	2082489	2082489	-	4.68e-09	1.9e-06	29.2248
chr1	24915344	24915344	-	6.82e-07	0.000158037	29.2308
chr1	179070121	179070121	-	2.3e-09	1e-06	29.2308
chr1	192613145	192613145	-	1.15e-12	9.26e-10	29.2793
chr1	225655151	225655151	-	2.83e-07	7.34e-05	29.2913
chr1	183910161	183910161	-	0	0	29.3214
chr1	35316050	35316050	-	1.04e-08	3.88e-06	29.3984
chr1	40975077	40975077	-	8.18e-05	0.00797999	29.5278
chr1	1612000	1612000	-	7.59e-05	0.00755421	29.5385
chr1	182305167	182305167	-	1.2e-10	6.76e-08	29.7035
chr1	3208962	3208962	-	7.46e-13	6.17e-10	29.7503
chr1	988634	988634	-	2.1e-07	5.63e-05	29.7671
chr1	3010979	3010979	-	8.07e-09	3.09e-06	29.8518
chr1	2976805	2976805	-	2.61e-06	0.000500377	29.8777
chr1	117452110	117452110	-	3.17e-07	8.09e-05	29.9074
chr1	153391728	153391728	+	1.09e-06	0.000236511	29.9808
chr1	205053220	205053220	-	4.55e-07	0.000110838	30
chr1	111439903	111439903	-	1.82e-10	9.95e-08	30.0061
chr1	45135990	45135990	-	1.81e-05	0.00246483	30.028
chr1	114303077	114303077	-	5.65e-05	0.00604394	30.0556
chr1	154128003	154128003	-	4.55e-14	4.57e-11	30.0889
chr1	32622177	32622177	-	1.45e-06	0.00030251	30.1587
chr1	228404308	228404308	-	1.31e-05	0.00189545	30.2387
chr1	155225914	155225914	-	6.22e-06	0.00102877	30.4813
chr1	153590130	153590130	-	9.81e-09	3.68e-06	30.6026
chr1	2876784	2876784	-	3.48e-08	1.14e-05	30.6347
chr1	228658939	228658939	-	6.94e-05	0.00706719	30.6667
chr1	212300617	212300617	-	1.75e-05	0.00240721	30.7124
chr1	8858533	8858533	-	3.34e-07	8.47e-05	30.7292
chr1	161150497	161150497	-	5.27e-05	0.00572881	30.8249
chr1	161721708	161721708	-	6.86e-12	4.85e-09	30.8306
chr1	154644546	154644546	-	1.85e-05	0.0025089	30.8646
chr1	217168636	217168636	-	6.89e-14	6.77e-11	30.888
chr1	24743784	24743784	-	2.92e-08	9.77e-06	30.9195
chr1	6511285	6511285	-	8.13e-06	0.00128666	31
chr1	224580406	224580406	-	2.63e-09	1.13e-06	31.0323
chr1	1636044	1636044	-	5.41e-09	2.16e-06	31.1111
chr1	2043792	2043792	-	2.67e-09	1.15e-06	31.1514
chr1	1888194	1888194	-	1.42e-09	6.5e-07	31.2537
chr1	41326361	41326361	-	3.86e-09	1.6e-06	31.2959
chr1	11826351	11826351	-	1.02e-08	3.8e-06	31.3253
chr1	2447910	2447910	-	2.38e-08	8.16e-06	31.3437
chr1	6405695	6405695	-	5.62e-06	0.000946502	31.4713
chr1	85350659	85350659	-	0	0	31.4846
chr1	161574654	161574654	-	0	0	31.6474
chr1	1911379	1911379	-	2.18e-07	5.82e-05	31.8578
chr1	2391273	2391273	-	3.56e-05	0.0042291	31.8763
chr1	56724056	56724056	-	2.14e-05	0.00282165	31.8814
chr1	240332566	240332566	-	2.34e-08	8.04e-06	31.9776
chr1	25747376	25747376	+	5.89e-06	0.000983598	31.9805
chr1	164573864	164573864	-	1.38e-11	9.27e-09	32.0256
chr1	12207565	12207565	-	9.41e-06	0.00145289	32.0622
chr1	87668703	87668703	-	3.13e-05	0.00381926	32.1319
chr1	220952420	220952420	-	4.46e-06	0.000780939	32.1429
chr1	246273867	246273867	-	6.73e-06	0.00109819	32.1543
chr1	1653029	1653029	-	2.95e-05	0.00364141	32.2278
chr1	3570316	3570316	-	4.62e-06	0.000803826	32.2421
chr1	63361222	63361222	-	1.67e-15	2.04e-12	32.3741
chr1	33897552	33897552	-	3.46e-05	0.00413022	32.4224
chr1	168755961	168755961	-	9.1e-08	2.68e-05	32.4769
chr1	2500892	2500892	+	6.82e-06	0.00111121	32.5919
chr1	246888675	246888675	-	6.59e-05	0.00679131	32.6954
chr1	214328928	214328928	-	0	0	32.7765
chr1	11008102	11008102	-	1.06e-05	0.00160472	32.8545
chr1	168466875	168466875	-	9.01e-07	0.000200951	32.8571
chr1	5932518	5932518	-	6.57e-13	5.49e-10	32.8844
chr1	152757742	152757742	-	2.55e-09	1.1e-06	32.9046
chr1	57286239	57286239	-	1.5e-05	0.00212752	32.9699
chr1	215179152	215179152	-	7.6e-05	0.00756197	32.9863
chr1	231163632	231163632	-	0	0	33.0323
chr1	112525085	112525085	-	5.33e-15	6.13e-12	33.1419
chr1	2490943	2490943	-	2e-06	0.000398115	33.1636
chr1	22920071	22920071	-	1.96e-05	0.00262943	33.1916
chr1	12087749	12087749	-	1.09e-12	8.8e-10	33.2432
chr1	16069951	16069951	-	0	0	33.4118
chr1	1688470	1688470	-	1.59e-09	7.18e-07	33.6297
chr1	41268526	41268526	-	1.28e-10	7.17e-08	33.6625
chr1	6238761	6238761	-	6.03e-06	0.00100236	33.7145
chr1	18536499	18536499	-	1.89e-05	0.00255523	33.7287
chr1	150849965	150849965	-	3.31e-06	0.000610409	33.7548
chr1	160920967	160920967	-	4.44e-16	5.8e-13	33.8298
chr1	33364096	33364096	-	5.38e-13	4.55e-10	34.0327
chr1	241804115	241804115	-	3.81e-05	0.00446312	34.0604
chr1	236981924	236981924	-	8.01e-07	0.000181839	34.0698
chr1	85686317	85686317	-	0	0	34.256
chr1	159752066	159752066	-	6.16e-06	0.00102008	34.2657
chr1	47282773	47282773	-	1.32e-08	4.81e-06	34.271
chr1	18019743	18019743	-	2.53e-07	6.64e-05	34.3112
chr1	4794913	4794913	-	1.11e-16	1.54e-13	34.3401
chr1	1100361	1100361	-	4.72e-05	0.00526714	34.4588
chr1	3748605	3748605	-	1.42e-11	9.52e-09	34.4785
chr1	16330938	16330938	-	6.38e-07	0.000149394	34.6939
chr1	153005157	153005157	-	2.57e-05	0.00326225	34.8506
chr1	161981625	161981625	-	2.44e-15	2.93e-12	34.8861
chr1	5890616	5890616	-	2.01e-05	0.0026886	35.1075
chr1	20964066	20964066	-	2.51e-07	6.6e-05	35.2098
chr1	196882503	196882503	-	3.74e-10	1.93e-07	35.2112
chr1	246685799	246685799	-	8.04e-07	0.000182266	35.2509
chr1	3135593	3135593	-	7.19e-13	5.96e-10	35.3286
chr1	161692036	161692036	-	8.63e-05	0.00830525	35.7719
chr1	43158490	43158490	-	5.79e-10	2.86e-07	35.7937
chr1	1119859	1119859	-	8.59e-07	0.000192884	35.8029
chr1	109778238	109778238	-	7.73e-09	2.97e-06	35.8265
chr1	15513492	15513492	-	7.77e-09	2.98e-06	35.831
chr1	20831675	20831675	-	3.17e-09	1.35e-06	35.899
chr1	24727236	24727236	-	1.45e-11	9.69e-09	36.1235
chr1	7271472	7271472	-	4.14e-07	0.00010216	36.1404
chr1	205499356	205499356	-	3.77e-07	9.39e-05	36.3601
chr1	2864016	2864016	-	7.01e-07	0.000161939	36.4286
chr1	222039056	222039056	-	4.05e-06	0.000720901	36.7281
chr1	55832177	55832177	-	3.03e-12	2.26e-09	36.7472
chr1	2016650	2016650	-	2.75e-05	0.00344947	36.8779
chr1	153590347	153590347	-	1.33e-14	1.44e-11	36.9969
chr1	43158431	43158431	-	1.73e-05	0.00238031	37.029
chr1	46100181	46100181	-	1.72e-10	9.45e-08	37.1212
chr1	41116261	41116261	-	1.14e-13	1.08e-10	37.2458
chr1	153590320	153590320	-	0	0	37.4118
chr1	183912104	183912104	-	1.98e-06	0.000394754	37.7384
chr1	82607252	82607252	-	6.36e-07	0.000149136	37.7607
chr1	156878071	156878071	-	2.31e-05	0.00300125	37.7778
chr1	111810952	111810952	-	4.43e-10	2.24e-07	37.9036
chr1	175845815	175845815	-	2.02e-07	5.46e-05	37.9348
chr1	47086502	47086502	-	5.83e-09	2.32e-06	37.9678
chr1	7427958	7427958	-	0	0	37.9937
chr1	200006862	200006862	-	1.22e-11	8.3e-09	38.0124
chr1	206910868	206910868	-	4.44e-16	5.8e-13	38.0282
chr1	31820223	31820223	-	0	0	38.1303
chr1	204955491	204955491	-	0	0	38.2616
chr1	240620131	240620131	-	0	0	38.2812
chr1	7720966	7720966	-	3.73e-11	2.31e-08	38.4699
chr1	156848996	156848996	-	2.63e-08	8.9e-06	38.549
chr1	3105000	3105000	-	5.72e-13	4.81e-10	38.6016
chr1	232591060	232591060	-	1.54e-07	4.29e-05	38.6752
chr1	5934237	5934237	-	3.58e-06	0.000651122	38.7124
chr1	246271389	246271389	-	4.8e-06	0.000830584	38.9344
chr1	2180524	2180524	-	2.22e-16	3e-13	39.0609
chr1	4207699	4207699	-	2.01e-05	0.0026811	39.678
chr1	92012737	92012737	-	7.61e-06	0.00121892	39.7228
chr1	14292071	14292071	-	1.11e-16	1.54e-13	40.5252
chr1	161276376	161276376	-	2.44e-14	2.55e-11	40.67
chr1	46252145	46252145	-	5.77e-06	0.000967897	40.6798
chr1	2270010	2270010	-	1.13e-14	1.24e-11	40.7925
chr1	10658202	10658202	-	1.39e-12	1.11e-09	40.8347
chr1	234529520	234529520	-	9.29e-14	8.97e-11	40.9091
chr1	167098095	167098095	-	1.1e-06	0.000239184	40.9662
chr1	10495509	10495509	-	1.1e-12	8.87e-10	41.0001
chr1	203418791	203418791	-	1.24e-07	3.54e-05	41.0438
chr1	201417835	201417835	-	0	0	41.0851
chr1	3466713	3466713	-	1.11e-16	1.54e-13	41.1782
chr1	234667206	234667206	-	5.8e-07	0.00013742	41.2308
chr1	247486737	247486737	-	3.26e-10	1.7e-07	41.3105
chr1	222713208	222713208	-	1.58e-14	1.69e-11	41.325
chr1	26795504	26795504	-	3.43e-06	0.000628306	41.3793
chr1	17402607	17402607	-	4.17e-11	2.56e-08	41.4286
chr1	20826244	20826244	-	1.77e-13	1.63e-10	41.4634
chr1	1646986	1646986	-	1.43e-09	6.54e-07	41.4802
chr1	2490899	2490899	-	2.36e-07	6.25e-05	42.0325
chr1	193191364	193191364	-	8.29e-11	4.82e-08	42.1711
chr1	92414917	92414917	-	6.74e-13	5.62e-10	42.6803
chr1	20986078	20986078	-	0	0	42.8833
chr1	6063655	6063655	-	0	0	43
chr1	17349955	17349955	-	8.1e-15	9.06e-12	43.0777
chr1	201258309	201258309	-	1.17e-06	0.000252336	43.1724
chr1	245912841	245912841	-	4.16e-14	4.2e-11	43.2051
chr1	245567761	245567761	-	4.93e-10	2.47e-07	43.3303
chr1	205720483	205720483	-	0	0	43.4487
chr1	111890941	111890941	-	0	0	43.5141
chr1	15546077	15546077	-	0	0	43.8706
chr1	2332392	2332392	-	8.4e-14	8.17e-11	44.1292
chr1	146676384	146676384	-	7.23e-07	0.00016648	44.5129
chr1	2186985	2186985	-	7.04e-13	5.85e-10	44.7544
chr1	8969219	8969219	-	1.09e-11	7.48e-09	44.7612
chr1	153590366	153590366	-	0	0	44.8371
chr1	207510596	207510596	-	0	0	44.9132
chr1	111415841	111415841	-	0	0	45.1863
chr1	214638173	214638173	-	5.75e-13	4.83e-10	45.3947
chr1	14609022	14609022	-	0	0	45.4497
chr1	38843315	38843315	-	2.05e-13	1.87e-10	45.6722
chr1	205041159	205041159	-	4.44e-16	5.8e-13	45.696
chr1	153590269	153590269	-	0	0	46.1608
chr1	247465239	247465239	-	1.11e-16	1.54e-13	46.3881
chr1	211813030	211813030	-	0	0	46.4184
chr1	246939277	246939277	-	1.5e-10	8.29e-08	46.4405
chr1	56877510	56877510	-	5.69e-09	2.27e-06	46.446
chr1	2844974	2844974	-	0	0	46.8254
chr1	1991162	1991162	-	3.34e-10	1.74e-07	46.9921
chr1	42097905	42097905	-	4.34e-13	3.73e-10	47.234
chr1	111971625	111971625	-	3.22e-08	1.06e-05	47.3529
chr1	207422163	207422163	-	4.33e-14	4.36e-11	47.541
chr1	2844357	2844357	-	1.8e-10	9.83e-08	49.1525
chr1	229690233	229690233	-	4.98e-09	2.01e-06	49.2208
chr1	240620178	240620178	-	0	0	49.7891
chr1	153590235	153590235	-	0	0	49.8377
chr1	47031340	47031340	-	0	0	50.0447
chr1	153590244	153590244	-	0	0	50.0608
chr1	205745685	205745685	-	0	0	50.1418
chr1	203455754	203455754	-	1.06e-13	1.02e-10	50.4989
chr1	54683925	54683925	-	8.44e-15	9.4e-12	51.9814
chr1	230415294	230415294	-	0	0	52.142
chr1	247218492	247218492	-	0	0	52.2258
chr1	26139920	26139920	-	0	0	52.4996
chr1	109693378	109693378	-	1.28e-11	8.65e-09	52.5216
chr1	179336996	179336996	-	0	0	52.7174
chr1	10846145	10846145	-	3.33e-11	2.09e-08	53.8899
chr1	111825261	111825261	-	0	0	53.9036
chr1	10596023	10596023	-	5.12e-13	4.33e-10	54.9026
chr1	2010734	2010734	-	7.07e-11	4.17e-08	55.0107
chr1	79084734	79084734	-	0	0	55.6239
chr1	206972073	206972073	-	0	0	56.0229
chr1	246687587	246687587	-	6.66e-16	8.54e-13	56.7657
chr1	2283844	2283844	-	0	0	57.5923
chr1	120139819	120139819	-	0	0	58.3438
chr1	120139818	120139818	+	0	0	58.3454
chr1	161602300	161602300	-	0	0	59.0262
chr1	2327816	2327816	-	1.27e-13	1.2e-10	60.1299
chr1	82062215	82062215	-	9.21e-15	1.02e-11	60.6222
chr1	222713504	222713504	-	0	0	61.7415
chr1	217264292	217264292	-	0	0	76.2588
chr10	134844623	134844623	-	2.75e-05	0.00344896	25.0367
chr10	711581	711581	-	3.59e-07	8.99e-05	25.3043
chr10	5541184	5541184	-	1.31e-05	0.00190391	25.3081
chr10	132282094	132282094	-	5.61e-05	0.00600537	25.329
chr10	131631810	131631810	-	6.38e-06	0.00105152	25.4956
chr10	125327670	125327670	-	1.91e-06	0.000383882	25.5382
chr10	62144865	62144865	-	4.7e-09	1.91e-06	25.5603
chr10	103334188	103334188	-	6.06e-06	0.00100671	25.612
chr10	6262703	6262703	-	1.76e-09	7.9e-07	25.6463
chr10	131631687	131631687	-	6.31e-06	0.00104179	25.7742
chr10	134062523	134062523	-	5.59e-05	0.0059955	25.795
chr10	2977890	2977890	-	2.12e-05	0.00279349	25.8242
chr10	27095370	27095370	-	9.98e-08	2.91e-05	25.8641
chr10	77043808	77043808	-	3.16e-07	8.06e-05	25.8733
chr10	90520649	90520649	-	2.42e-07	6.39e-05	25.8741
chr10	130710478	130710478	-	4.88e-05	0.00540147	25.9921
chr10	11085813	11085813	-	3.65e-10	1.88e-07	26.1333
chr10	77548354	77548354	-	5.86e-06	0.000979753	26.3356
chr10	13571682	13571682	-	1.51e-10	8.34e-08	26.3841
chr10	106112962	106112962	-	8.66e-06	0.00135443	26.4761
chr10	99664005	99664005	-	7.89e-05	0.00777551	26.5338
chr10	46967673	46967673	-	1.74e-08	6.15e-06	26.5341
chr10	1068491	1068491	-	4.79e-08	1.51e-05	26.7015
chr10	711557	711557	-	2.23e-07	5.94e-05	26.7497
chr10	134321606	134321606	-	1.49e-07	4.17e-05	26.8197
chr10	132239728	132239728	-	9.54e-06	0.00146874	26.992
chr10	134062505	134062505	-	4.34e-05	0.00493979	27.1795
chr10	95363788	95363788	-	5.17e-05	0.00564746	27.1815
chr10	6023549	6023549	-	4.03e-06	0.000716653	27.2594
chr10	133921308	133921308	-	1.12e-06	0.000242059	27.2973
chr10	436547	436547	-	6.14e-09	2.42e-06	27.3951
chr10	62150360	62150360	-	0	0	27.6875
chr10	34151367	34151367	-	4.16e-11	2.55e-08	27.7832
chr10	134316343	134316343	-	0	0	27.8138
chr10	44894108	44894108	-	7.28e-09	2.82e-06	28.0413
chr10	134844105	134844105	-	4.79e-07	0.00011615	28.2835
chr10	1713336	1713336	-	7.04e-09	2.73e-06	28.2959
chr10	134359117	134359117	-	1.27e-11	8.57e-09	28.3042
chr10	131325300	131325300	-	2.39e-07	6.31e-05	28.3333
chr10	134316231	134316231	-	1.22e-11	8.31e-09	28.3849
chr10	134838104	134838104	-	3e-10	1.58e-07	28.5256
chr10	131631672	131631672	-	2.51e-06	0.000483664	28.6195
chr10	132873778	132873778	-	2.27e-06	0.000443525	28.686
chr10	132882814	132882814	-	1.18e-05	0.00174883	28.7651
chr10	101329159	101329159	-	1.84e-05	0.00249777	28.8052
chr10	394301	394301	-	1.1e-06	0.0002395	28.8208
chr10	45072521	45072521	-	6.29e-12	4.48e-09	28.8392
chr10	393993	393993	-	0	0	28.9728
chr10	81303841	81303841	-	6.31e-06	0.00104302	29.0196
chr10	133458576	133458576	-	2.37e-06	0.000460052	29.1158
chr10	128014766	128014766	-	8.92e-06	0.00138757	29.2008
chr10	44394569	44394569	-	9.15e-07	0.000203418	29.2196
chr10	44071341	44071341	-	7.72e-07	0.000176292	29.3103
chr10	135238657	135238657	-	8.49e-05	0.00820337	29.3177
chr10	71509134	71509134	-	1.12e-05	0.00167645	29.3688
chr10	103334190	103334190	-	2.85e-07	7.39e-05	29.3812
chr10	7255679	7255679	-	5.87e-08	1.81e-05	30.1075
chr10	49742206	49742206	-	7.82e-07	0.000178145	30.171
chr10	131324253	131324253	-	0.00011127	0.00999651	30.179
chr10	49702323	49702323	-	7.31e-05	0.00734659	30.2564
chr10	133558401	133558401	-	1.65e-06	0.000338065	30.282
chr10	106112964	106112964	-	9.86e-10	4.65e-07	30.3762
chr10	134840923	134840923	-	9.21e-05	0.00870611	30.3846
chr10	37107000	37107000	-	8.96e-10	4.27e-07	30.4996
chr10	97792310	97792310	-	7.51e-05	0.00749855	30.5987
chr10	85957059	85957059	-	1.69e-05	0.00233661	30.6613
chr10	73810402	73810402	-	0	0	30.782
chr10	126803432	126803432	-	5.45e-07	0.000130063	30.8865
chr10	93804975	93804975	-	1.13e-05	0.00168656	30.9907
chr10	1551327	1551327	-	7.65e-05	0.0075951	31.0142
chr10	79589346	79589346	-	4.79e-06	0.000828642	31.0636
chr10	72520738	72520738	-	2.74e-08	9.23e-06	31.1475
chr10	52352418	52352418	-	0	0	31.5929
chr10	93300878	93300878	-	1.53e-07	4.26e-05	31.8764
chr10	44787940	44787940	-	1.06e-06	0.000232301	31.9347
chr10	18242006	18242006	-	3.17e-06	0.000589157	32.1581
chr10	122705863	122705863	-	9.69e-05	0.00904501	32.2619
chr10	77359185	77359185	-	8.73e-08	2.58e-05	32.2797
chr10	98803690	98803690	-	0	0	32.4226
chr10	49892167	49892167	-	5.23e-06	0.000890688	32.5674
chr10	134619499	134619499	-	9.11e-05	0.00863714	32.6157
chr10	97049814	97049814	-	8.75e-07	0.000195947	32.6874
chr10	3283932	3283932	-	4.96e-10	2.48e-07	32.8755
chr10	5006834	5006834	-	0	0	33.0178
chr10	43426075	43426075	-	6.37e-06	0.00105086	33.0833
chr10	132883128	132883128	-	6.59e-06	0.00107867	33.2176
chr10	50507709	50507709	-	3.64e-13	3.17e-10	33.2405
chr10	6183873	6183873	-	9.83e-06	0.00150429	33.29
chr10	132882816	132882816	-	2.11e-07	5.66e-05	33.3044
chr10	129191330	129191330	-	1.43e-14	1.54e-11	33.418
chr10	134807273	134807273	-	5.6e-05	0.00599957	33.5381
chr10	134839853	134839853	-	1.52e-06	0.000315077	33.7535
chr10	95242715	95242715	-	5.47e-12	3.94e-09	33.7733
chr10	134896716	134896716	-	3.1e-07	7.93e-05	33.8283
chr10	126840273	126840273	-	0	0	33.8839
chr10	8661821	8661821	-	3.26e-05	0.0039421	33.9713
chr10	45065441	45065441	-	1.61e-07	4.46e-05	33.9744
chr10	4066552	4066552	-	2.22e-15	2.68e-12	33.9818
chr10	3183883	3183883	-	2.95e-05	0.00364642	34.1967
chr10	134794362	134794362	-	2.47e-11	1.58e-08	34.3172
chr10	133806618	133806618	-	0	0	34.3265
chr10	120350339	120350339	-	1.33e-07	3.76e-05	34.3413
chr10	50957850	50957850	-	7.82e-05	0.00772433	34.6154
chr10	3281447	3281447	-	3.7e-06	0.000668829	34.6825
chr10	3052273	3052273	-	1.12e-09	5.21e-07	34.7028
chr10	129197340	129197340	-	2.19e-05	0.0028714	34.8178
chr10	79566632	79566632	-	2.22e-16	3e-13	34.8667
chr10	135238659	135238659	-	4.63e-06	0.000805409	34.9157
chr10	111037039	111037039	-	3.81e-06	0.000684717	35.308
chr10	11141006	11141006	-	0	0	35.4044
chr10	133377008	133377008	-	3.12e-12	2.33e-09	35.655
chr10	33314977	33314977	-	1.1e-12	8.9e-10	35.7182
chr10	134794135	134794135	-	2.71e-14	2.82e-11	35.8935
chr10	14520306	14520306	-	3.38e-05	0.0040615	36.1897
chr10	1226706	1226706	-	0	0	36.359
chr10	100380382	100380382	-	3.3e-06	0.000607953	36.3843
chr10	70992205	70992205	-	8.89e-06	0.00138448	36.4762
chr10	12160260	12160260	-	7.08e-13	5.88e-10	36.648
chr10	131815250	131815250	-	5.59e-08	1.73e-05	36.7237
chr10	13101450	13101450	-	1.92e-11	1.26e-08	37.0104
chr10	34777902	34777902	-	3.41e-08	1.12e-05	37.0305
chr10	123688280	123688280	-	7.15e-07	0.000164779	37.0583
chr10	872087	872087	-	0	0	37.2223
chr10	135030440	135030440	-	3.86e-11	2.39e-08	37.6161
chr10	135238747	135238747	-	3.13e-08	1.04e-05	37.6181
chr10	73562744	73562744	-	9.16e-08	2.69e-05	37.6471
chr10	22908266	22908266	-	2.95e-14	3.05e-11	37.6577
chr10	73637227	73637227	-	8.03e-07	0.000182115	37.7778
chr10	134300816	134300816	-	3e-08	1e-05	38.4415
chr10	81924831	81924831	-	4.33e-15	5.05e-12	38.5202
chr10	116364424	116364424	-	0	0	38.6451
chr10	1507986	1507986	-	8.63e-06	0.00135085	38.8462
chr10	30657716	30657716	-	9.76e-06	0.00149606	39.1037
chr10	133036395	133036395	-	1.02e-07	2.96e-05	39.1658
chr10	14970660	14970660	-	2.51e-13	2.26e-10	39.2439
chr10	131842058	131842058	-	3.09e-09	1.32e-06	40.3614
chr10	45916914	45916914	-	0	0	40.8378
chr10	134306853	134306853	-	2.33e-06	0.000453413	40.847
chr10	134731079	134731079	-	9.99e-16	1.26e-12	40.947
chr10	112580881	112580881	-	1.11e-16	1.54e-13	40.9639
chr10	95242871	95242871	-	2.52e-11	1.61e-08	41.1871
chr10	5446943	5446943	-	7.82e-08	2.34e-05	41.3146
chr10	134833895	134833895	-	1.21e-08	4.43e-06	41.4583
chr10	12438783	12438783	-	3.59e-06	0.000652991	41.5094
chr10	70627831	70627831	-	1.77e-06	0.000359066	41.5764
chr10	134124926	134124926	-	4.39e-09	1.8e-06	41.6264
chr10	1252225	1252225	-	0	0	41.6423
chr10	3949166	3949166	-	2.15e-08	7.43e-06	41.6644
chr10	5333682	5333682	-	3.49e-10	1.81e-07	42.1719
chr10	112371336	112371336	-	0	0	42.5373
chr10	19228419	19228419	-	2.99e-07	7.72e-05	42.7767
chr10	13515095	13515095	-	1.35e-13	1.27e-10	42.8286
chr10	1083305	1083305	-	0	0	43.3712
chr10	121211689	121211689	-	0	0	43.5844
chr10	73434099	73434099	-	5.55e-16	7.18e-13	43.5897
chr10	50343220	50343220	-	1.87e-13	1.72e-10	43.7461
chr10	71583199	71583199	-	6.72e-09	2.62e-06	44.1742
chr10	97592286	97592286	-	0	0	44.3557
chr10	133357371	133357371	-	1.07e-08	3.97e-06	45.5026
chr10	418676	418676	-	6.73e-13	5.62e-10	45.7973
chr10	855061	855061	-	1.25e-09	5.79e-07	46.3106
chr10	2125363	2125363	-	2e-12	1.54e-09	46.6984
chr10	134620216	134620216	-	8.41e-13	6.91e-10	47.3028
chr10	134834107	134834107	-	8.95e-09	3.39e-06	47.7504
chr10	7809075	7809075	-	2.67e-10	1.42e-07	47.8811
chr10	61663637	61663637	-	0	0	48.83
chr10	126690384	126690384	-	0	0	48.9425
chr10	13516627	13516627	-	0	0	49.2027
chr10	13515335	13515335	-	0	0	50.2127
chr10	75842152	75842152	-	9.55e-15	1.06e-11	50.5856
chr10	134837578	134837578	-	3.9e-08	1.26e-05	51.0417
chr10	105218255	105218255	-	5.17e-12	3.74e-09	53.0477
chr10	80563519	80563519	-	9.99e-16	1.26e-12	53.8613
chr10	7985239	7985239	-	0	0	53.9007
chr10	11936449	11936449	-	3.52e-13	3.07e-10	53.9138
chr10	128814335	128814335	-	0	0	54.3443
chr10	18433986	18433986	-	0	0	54.5378
chr10	128814756	128814756	-	0	0	54.5428
chr10	80538426	80538426	-	0	0	55.0014
chr10	78029993	78029993	-	0	0	55.9986
chr10	1665212	1665212	-	0	0	56.8237
chr10	134834173	134834173	-	1.9e-11	1.24e-08	58.3591
chr10	3248189	3248189	-	1.78e-15	2.17e-12	58.5052
chr10	72554795	72554795	-	0	0	59.563
chr10	132582294	132582294	-	0	0	60.3704
chr10	44064567	44064567	-	0	0	60.5934
chr10	72546584	72546584	-	0	0	61.4731
chr10	130511366	130511366	-	0	0	64.969
chr10	11167624	11167624	-	0	0	65.3361
chr11	68171071	68171071	-	4.7e-05	0.00525895	25.0141
chr11	128568944	128568944	-	7.93e-05	0.00780893	25.0774
chr11	2082424	2082424	-	2.23e-08	7.7e-06	25.3212
chr11	15258289	15258289	-	7.71e-06	0.00123244	25.402
chr11	68866746	68866746	-	5.61e-09	2.24e-06	25.4336
chr11	7483239	7483239	-	0	0	25.4476
chr11	116735789	116735789	-	6.8e-05	0.00696068	25.5128
chr11	28781312	28781312	-	8.92e-05	0.00850751	25.5305
chr11	113186776	113186776	-	1.17e-05	0.00173459	25.6213
chr11	134025501	134025501	-	5.68e-10	2.81e-07	25.6574
chr11	9824186	9824186	-	9.03e-05	0.00858127	25.7457
chr11	13514264	13514264	-	1.5e-06	0.000312157	25.7576
chr11	77774947	77774947	-	3.01e-10	1.58e-07	25.7809
chr11	674639	674639	-	5.36e-06	0.000909479	25.8442
chr11	1276646	1276646	-	8.77e-05	0.00839994	25.9582
chr11	1681001	1681001	-	7.96e-07	0.000180932	25.9854
chr11	984422	984422	-	3.23e-12	2.4e-09	25.9933
chr11	12297403	12297403	-	9.8e-08	2.86e-05	26.0335
chr11	117070563	117070563	-	1.18e-10	6.65e-08	26.0621
chr11	69931223	69931223	-	4.7e-05	0.00525126	26.0711
chr11	118515877	118515877	-	3.19e-06	0.000591804	26.0865
chr11	102165351	102165351	-	1.36e-05	0.00195378	26.143
chr11	18477334	18477334	-	3.08e-05	0.00377014	26.177
chr11	58611995	58611995	-	1.29e-07	3.67e-05	26.2857
chr11	41734905	41734905	-	1.24e-08	4.55e-06	26.3067
chr11	3253533	3253533	-	2.46e-05	0.00315094	26.3609
chr11	89458305	89458305	+	9.79e-05	0.00911399	26.4646
chr11	688092	688092	-	2.38e-08	8.15e-06	26.5651
chr11	298758	298758	-	1.83e-05	0.00249426	26.5805
chr11	1375469	1375469	-	9.27e-07	0.000205864	26.6667
chr11	60776187	60776187	-	3.14e-05	0.00382542	26.695
chr11	3073380	3073380	-	5.56e-08	1.73e-05	26.7375
chr11	102268575	102268575	-	1.26e-08	4.6e-06	26.7857
chr11	51514983	51514983	-	2.14e-13	1.94e-10	26.9887
chr11	100830579	100830579	-	2.91e-07	7.51e-05	27.0335
chr11	70424560	70424560	-	9.28e-09	3.5e-06	27.054
chr11	2367788	2367788	-	7.06e-06	0.00114424	27.1276
chr11	125821462	125821462	-	9.8e-06	0.00150089	27.2176
chr11	60145822	60145822	-	4.74e-06	0.000821663	27.2722
chr11	131941813	131941813	-	6.73e-10	3.28e-07	27.3078
chr11	737969	737969	-	1.23e-10	6.9e-08	27.4036
chr11	69867460	69867460	-	0.000109127	0.00985852	27.5199
chr11	18477281	18477281	-	5.48e-06	0.000926325	27.586
chr11	34163206	34163206	-	4.28e-08	1.37e-05	27.703
chr11	134349208	134349208	-	3.06e-07	7.85e-05	27.7322
chr11	598552	598552	-	3.14e-05	0.00382332	27.8539
chr11	12183232	12183232	-	4.16e-05	0.00477423	27.9762
chr11	2937631	2937631	-	7.93e-05	0.00780178	27.9808
chr11	12621266	12621266	-	1.75e-05	0.0024087	27.995
chr11	14283455	14283455	-	1.59e-12	1.25e-09	28.0172
chr11	71134999	71134999	-	1.65e-07	4.55e-05	28.0975
chr11	192997	192997	-	6.72e-08	2.05e-05	28.1558
chr11	6804984	6804984	-	1.57e-08	5.62e-06	28.1574
chr11	5491568	5491568	-	5.1e-13	4.32e-10	28.1927
chr11	117058059	117058059	-	9.74e-05	0.00908086	28.2639
chr11	534198	534198	-	3.75e-06	0.000676305	28.3019
chr11	6585007	6585007	-	1.76e-05	0.00241437	28.3244
chr11	72401000	72401000	-	4.92e-09	1.99e-06	28.3644
chr11	2871561	2871561	-	2.49e-05	0.00318495	28.4828
chr11	67011583	67011583	-	8.72e-05	0.0083669	28.5335
chr11	7110619	7110619	-	5.33e-05	0.0057794	28.6229
chr11	698808	698808	-	9.49e-05	0.00890696	28.648
chr11	120000360	120000360	-	1.54e-11	1.03e-08	28.6584
chr11	18956197	18956197	-	4.56e-07	0.000111105	28.7126
chr11	112427368	112427368	-	7.89e-06	0.00125643	28.7603
chr11	2925089	2925089	-	4.29e-10	2.18e-07	28.9759
chr11	71812411	71812411	-	5.83e-07	0.000137888	28.9893
chr11	125327905	125327905	-	6.91e-05	0.00704236	29.0066
chr11	243672	243672	-	0	0	29.078
chr11	117744858	117744858	-	8.65e-09	3.29e-06	29.2823
chr11	62604137	62604137	-	0	0	29.3314
chr11	1467151	1467151	-	1.05e-05	0.0015896	29.4872
chr11	124181111	124181111	-	2.22e-09	9.71e-07	29.5947
chr11	5967521	5967521	-	6.88e-13	5.73e-10	29.6436
chr11	68514017	68514017	-	8.93e-10	4.25e-07	29.7395
chr11	69933891	69933891	-	4.96e-06	0.000854164	29.8944
chr11	58830192	58830192	-	3.09e-06	0.000575533	29.9013
chr11	117075053	117075053	-	6.44e-07	0.000150793	29.9232
chr11	943940	943940	-	0	0	29.9877
chr11	10471219	10471219	-	1.13e-05	0.00168531	30
chr11	3079104	3079104	-	4.11e-15	4.81e-12	30.086
chr11	78496574	78496574	-	3.52e-06	0.000642896	30.1604
chr11	116216759	116216759	-	3.12e-08	1.04e-05	30.296
chr11	2843803	2843803	-	1.47e-08	5.29e-06	30.3571
chr11	643916	643916	-	8.58e-06	0.00134374	30.3581
chr11	11301696	11301696	-	6.94e-07	0.000160612	30.3708
chr11	124439418	124439418	-	7.79e-07	0.000177484	30.4716
chr11	2502326	2502326	-	1.38e-08	4.99e-06	30.4743
chr11	5989293	5989293	-	3.01e-12	2.25e-09	30.5362
chr11	134662136	134662136	-	4.32e-09	1.77e-06	30.5464
chr11	36148134	36148134	-	1.84e-05	0.00250057	30.5631
chr11	131781900	131781900	-	2.72e-05	0.00341732	30.6306
chr11	132951936	132951936	-	6.14e-08	1.88e-05	30.8489
chr11	134025568	134025568	-	0	0	31.0216
chr11	119215257	119215257	-	9.52e-06	0.00146527	31.1693
chr11	82400531	82400531	-	7.99e-05	0.00784612	31.25
chr11	69682759	69682759	-	5.53e-10	2.75e-07	31.3596
chr11	44881787	44881787	-	1.41e-10	7.84e-08	31.3862
chr11	119215166	119215166	-	1.77e-07	4.85e-05	31.484
chr11	1321596	1321596	-	0	0	31.6485
chr11	3924118	3924118	-	1.85e-05	0.00251607	31.8824
chr11	64026144	64026144	-	2.24e-14	2.35e-11	31.9149
chr11	129562989	129562989	-	2.11e-07	5.66e-05	31.927
chr11	14280936	14280936	-	3.61e-05	0.00427748	32.0175
chr11	118842336	118842336	-	2.44e-06	0.000471303	32.1041
chr11	65557904	65557904	-	8.55e-05	0.00824313	32.3077
chr11	60776307	60776307	-	1.15e-09	5.35e-07	32.421
chr11	6632451	6632451	-	1.64e-10	9.04e-08	32.5186
chr11	127923679	127923679	-	1.1e-05	0.00164883	32.5203
chr11	11292636	11292636	-	3.02e-14	3.11e-11	32.5525
chr11	192593	192593	-	1.22e-07	3.48e-05	32.673
chr11	115688925	115688925	-	2.18e-07	5.82e-05	33.108
chr11	33097336	33097336	-	1.63e-14	1.74e-11	33.1799
chr11	1003523	1003523	-	2.52e-13	2.27e-10	33.2892
chr11	60414535	60414535	-	9.76e-08	2.85e-05	33.3115
chr11	128531313	128531313	-	5.9e-06	0.000985784	33.3197
chr11	15522712	15522712	-	1.1e-08	4.06e-06	33.5213
chr11	44938650	44938650	-	1.29e-09	5.93e-07	33.5214
chr11	125495023	125495023	-	5.04e-06	0.000864758	33.5381
chr11	7767521	7767521	-	0	0	33.6825
chr11	118842343	118842343	-	3.02e-07	7.77e-05	34.0598
chr11	2981783	2981783	-	0	0	34.0775
chr11	86534341	86534341	-	7.59e-11	4.45e-08	34.1387
chr11	1433222	1433222	-	2.08e-06	0.000410723	34.1682
chr11	44100846	44100846	-	1.04e-09	4.88e-07	34.1873
chr11	133970561	133970561	-	1.15e-12	9.26e-10	34.6215
chr11	44650414	44650414	-	9.49e-10	4.49e-07	34.7531
chr11	130751309	130751309	-	0	0	35.0702
chr11	64807236	64807236	-	9.43e-12	6.53e-09	35.2437
chr11	243987	243987	-	0	0	35.3069
chr11	19222498	19222498	-	1.75e-10	9.59e-08	35.3101
chr11	131778572	131778572	-	0	0	35.3333
chr11	113234466	113234466	-	7.72e-08	2.32e-05	35.4884
chr11	124055645	124055645	-	9.51e-06	0.00146507	35.5152
chr11	134020848	134020848	-	1.21e-09	5.61e-07	36.0915
chr11	84708855	84708855	-	1.57e-10	8.69e-08	36.1521
chr11	120080527	120080527	-	1.35e-06	0.000285142	36.3339
chr11	126072295	126072295	-	0	0	36.4156
chr11	118842692	118842692	-	2.66e-07	6.95e-05	36.6962
chr11	933814	933814	-	3.83e-10	1.97e-07	37.1717
chr11	14280929	14280929	-	8.65e-07	0.000194054	37.2089
chr11	62159926	62159926	-	4.27e-06	0.000754267	37.3146
chr11	1949188	1949188	-	6.46e-07	0.000151108	37.3377
chr11	6791152	6791152	-	2.08e-10	1.12e-07	37.3759
chr11	18816246	18816246	-	1.09e-07	3.14e-05	37.549
chr11	123893287	123893287	-	1.97e-13	1.8e-10	37.7568
chr11	100760936	100760936	-	0	0	37.8706
chr11	68450315	68450315	-	0	0	37.9992
chr11	9684838	9684838	-	3.61e-07	9.04e-05	38
chr11	1146354	1146354	-	9.78e-07	0.000215865	38.1285
chr11	12324851	12324851	-	0	0	38.1776
chr11	119693207	119693207	-	0	0	38.783
chr11	118995354	118995354	-	1.83e-08	6.45e-06	38.9542
chr11	5702000	5702000	-	7.23e-11	4.26e-08	39.4286
chr11	12246204	12246204	-	3.91e-09	1.62e-06	39.5033
chr11	117059552	117059552	-	0	0	39.7378
chr11	8737725	8737725	-	0	0	39.8135
chr11	117070857	117070857	-	5.06e-08	1.59e-05	40.2183
chr11	26951745	26951745	-	0	0	40.2531
chr11	2946522	2946522	-	1.91e-07	5.19e-05	40.3509
chr11	134287397	134287397	-	2.94e-09	1.25e-06	40.5291
chr11	2973848	2973848	-	8.03e-07	0.000182006	40.6404
chr11	21285063	21285063	-	0	0	40.7407
chr11	1368574	1368574	-	5.41e-13	4.56e-10	40.9091
chr11	68550391	68550391	-	5.7e-09	2.27e-06	40.9532
chr11	68451248	68451248	-	1.64e-11	1.09e-08	41.791
chr11	68495404	68495404	-	0	0	42.2144
chr11	118949083	118949083	-	4.22e-15	4.93e-12	42.2334
chr11	2178617	2178617	-	3.58e-09	1.5e-06	42.4923
chr11	76814110	76814110	-	7.73e-09	2.97e-06	42.9187
chr11	63591861	63591861	-	9.99e-16	1.26e-12	43.0186
chr11	44959214	44959214	-	5.02e-09	2.02e-06	43.662
chr11	117800170	117800170	-	0	0	43.9257
chr11	116664040	116664040	-	0	0	45.0413
chr11	113642993	113642993	-	2.08e-13	1.89e-10	45.1476
chr11	125811330	125811330	-	0	0	45.5803
chr11	64267938	64267938	-	2.32e-11	1.5e-08	45.6522
chr11	78470287	78470287	-	0	0	46.3805
chr11	72294043	72294043	-	0	0	46.5456
chr11	2973880	2973880	-	5.36e-13	4.53e-10	46.6667
chr11	244130	244130	-	0	0	47.1305
chr11	133805586	133805586	-	1.48e-10	8.2e-08	47.8184
chr11	1684624	1684624	+	0	0	47.9137
chr11	92916228	92916228	-	0	0	47.962
chr11	134009302	134009302	-	3.22e-08	1.07e-05	48
chr11	60157167	60157167	-	0	0	48.6486
chr11	2309898	2309898	-	1.11e-16	1.54e-13	50.3396
chr11	123756886	123756886	-	4.59e-07	0.000111767	51.1394
chr11	674499	674499	-	5.55e-15	6.36e-12	52.5
chr11	17713917	17713917	-	1.54e-12	1.22e-09	52.8947
chr11	68495373	68495373	-	0	0	52.9959
chr11	94131498	94131498	-	1.82e-14	1.93e-11	55.1981
chr11	8264149	8264149	-	0	0	55.5556
chr11	63880397	63880397	-	0	0	55.5556
chr11	63585805	63585805	-	0	0	55.8773
chr11	117670752	117670752	-	2.1e-12	1.61e-09	57.1918
chr11	129910585	129910585	-	2.42e-13	2.19e-10	58.5616
chr11	107711837	107711837	-	0	0	59.0517
chr11	102079986	102079986	-	0	0	59.4395
chr11	837084	837084	-	1.5e-10	8.31e-08	61.4724
chr11	1684625	1684625	-	0	0	62.4429
chr11	89371262	89371262	-	0	0	63.3528
chr11	3030992	3030992	-	0	0	64.5455
chr11	63884028	63884028	-	0	0	65.502
chr11	2936846	2936846	-	0	0	66.3777
chr11	116693465	116693465	-	0	0	67.8606
chr11	4565490	4565490	-	0	0	68.8278
chr12	117477816	117477816	-	1.19e-06	0.000255853	25.0177
chr12	10095860	10095860	-	4.39e-05	0.00498022	25.2381
chr12	10095916	10095916	-	3.62e-10	1.87e-07	25.3116
chr12	132285361	132285361	-	0.000100575	0.00929854	25.3485
chr12	7260822	7260822	-	1.95e-05	0.00262189	25.4902
chr12	108051406	108051406	-	2.18e-10	1.17e-07	25.5682
chr12	130060172	130060172	-	0.000102473	0.00942761	25.6643
chr12	132703302	132703302	-	1.74e-06	0.000354463	25.7787
chr12	133425444	133425444	-	7.66e-09	2.95e-06	25.7918
chr12	53590423	53590423	-	1.03e-05	0.00155756	25.8736
chr12	10095998	10095998	-	4.36e-11	2.66e-08	25.8927
chr12	117477799	117477799	-	2.81e-05	0.00350921	26.2101
chr12	7594215	7594215	-	6.6e-05	0.00680038	26.256
chr12	131164141	131164141	-	2.64e-11	1.68e-08	26.7259
chr12	10095996	10095996	-	5.02e-11	3.04e-08	26.9221
chr12	27762042	27762042	-	5.38e-05	0.00582346	26.9599
chr12	115102251	115102251	-	1.31e-06	0.000277886	27.1267
chr12	132113331	132113331	-	9.19e-08	2.7e-05	27.5254
chr12	727335	727335	-	1.34e-05	0.0019408	27.6786
chr12	128092404	128092404	-	2.04e-08	7.1e-06	27.6935
chr12	24510997	24510997	-	1.42e-05	0.00202437	27.9788
chr12	10096258	10096258	-	1.3e-11	8.77e-09	28.1552
chr12	9601657	9601657	-	7.72e-08	2.32e-05	28.2972
chr12	52576337	52576337	-	2.68e-08	9.06e-06	28.3583
chr12	109629458	109629458	-	5.65e-05	0.00604323	28.3771
chr12	122617800	122617800	-	8.27e-05	0.00805046	28.403
chr12	108526307	108526307	-	4.81e-08	1.52e-05	28.5634
chr12	109526190	109526190	-	1.27e-05	0.00184969	28.9474
chr12	34555221	34555221	-	3.76e-06	0.000677925	29.0217
chr12	10095942	10095942	-	2.96e-12	2.21e-09	29.0353
chr12	10095903	10095903	-	2.53e-10	1.35e-07	29.0744
chr12	132537252	132537252	-	2.58e-05	0.00327032	29.1027
chr12	132681448	132681448	-	8.75e-07	0.000195947	29.1519
chr12	128900005	128900005	-	1.69e-07	4.65e-05	29.4244
chr12	10096350	10096350	-	3.84e-08	1.24e-05	29.4341
chr12	45568602	45568602	-	1.04e-08	3.89e-06	29.5837
chr12	7172242	7172242	-	7.66e-12	5.37e-09	29.5977
chr12	34529569	34529569	-	0.000103604	0.00949962	29.7375
chr12	56848145	56848145	-	7.72e-06	0.00123415	29.8413
chr12	132872510	132872510	-	2.79e-07	7.25e-05	29.9409
chr12	56031273	56031273	-	3e-12	2.24e-09	29.9783
chr12	4947598	4947598	-	4.25e-10	2.16e-07	30.0021
chr12	116109901	116109901	-	5.11e-08	1.6e-05	30.0208
chr12	125020162	125020162	-	0	0	30.222
chr12	131568676	131568676	-	1.11e-16	1.54e-13	30.3431
chr12	133373504	133373504	-	6.38e-05	0.00662074	30.3769
chr12	110888858	110888858	-	3.71e-06	0.000671435	30.4495
chr12	22198303	22198303	-	1.27e-07	3.61e-05	30.46
chr12	131849038	131849038	-	2.22e-08	7.66e-06	30.4818
chr12	11350386	11350386	-	1.78e-11	1.17e-08	30.5891
chr12	133211791	133211791	-	2e-15	2.42e-12	30.6775
chr12	132068146	132068146	-	1e-13	9.63e-11	30.6836
chr12	52282061	52282061	-	3.72e-05	0.00438138	30.7176
chr12	132983195	132983195	-	3.58e-05	0.00424736	30.7482
chr12	133304126	133304126	-	1.81e-08	6.36e-06	30.7692
chr12	130651254	130651254	-	2.21e-09	9.7e-07	30.8642
chr12	75780995	75780995	-	2.25e-05	0.00293527	31.1596
chr12	27762030	27762030	-	8.25e-07	0.000186443	31.2169
chr12	124273029	124273029	-	7.54e-14	7.37e-11	31.2264
chr12	5313519	5313519	-	2.4e-05	0.00309021	31.7224
chr12	122611601	122611601	-	9.99e-08	2.91e-05	31.7308
chr12	6884244	6884244	-	1.46e-11	9.74e-09	31.826
chr12	13214791	13214791	-	3.46e-07	8.72e-05	32
chr12	133301513	133301513	-	3e-06	0.000562562	32.0513
chr12	721503	721503	-	3.6e-12	2.65e-09	32.1901
chr12	122296785	122296785	-	1.36e-08	4.94e-06	32.2871
chr12	123757861	123757861	-	0	0	32.3208
chr12	94533887	94533887	-	2.7e-08	9.11e-06	32.7011
chr12	133211754	133211754	-	0	0	32.8509
chr12	107348685	107348685	-	4.97e-07	0.000119993	32.913
chr12	122651624	122651624	-	1.95e-08	6.83e-06	32.9149
chr12	131648615	131648615	-	5.62e-06	0.000946801	33.0303
chr12	52946544	52946544	-	1.54e-06	0.000318628	33.0501
chr12	121198392	121198392	-	6.12e-12	4.36e-09	33.224
chr12	133172824	133172824	-	5.82e-07	0.000137774	33.2377
chr12	131917412	131917412	-	6.47e-06	0.00106401	33.3285
chr12	83083040	83083040	-	1.55e-08	5.54e-06	33.5124
chr12	113772466	113772466	-	4.49e-05	0.00507053	33.5498
chr12	133587981	133587981	-	1.72e-11	1.13e-08	33.7349
chr12	125500723	125500723	-	1.52e-06	0.000315247	34.2105
chr12	3858472	3858472	-	5.88e-08	1.81e-05	34.4185
chr12	11699994	11699994	-	5.36e-07	0.000128179	34.6967
chr12	133172802	133172802	-	7.24e-10	3.51e-07	34.7511
chr12	133228454	133228454	-	3.48e-12	2.57e-09	34.8574
chr12	131850268	131850268	-	6.6e-06	0.00108128	34.8795
chr12	133354485	133354485	-	7.51e-05	0.00749553	34.8914
chr12	130821886	130821886	-	1.44e-06	0.000301429	35.0548
chr12	131849056	131849056	-	5.72e-11	3.43e-08	35.1148
chr12	27761986	27761986	-	5.85e-10	2.89e-07	35.1888
chr12	56857423	56857423	-	1.02e-08	3.79e-06	35.31
chr12	56866963	56866963	-	3.77e-06	0.000678519	35.6044
chr12	107348690	107348690	-	5.85e-08	1.81e-05	35.614
chr12	116920206	116920206	-	5.18e-05	0.00565532	35.6753
chr12	5153857	5153857	-	1.79e-06	0.000361811	35.7912
chr12	116904769	116904769	-	6.54e-11	3.87e-08	35.7921
chr12	125452069	125452069	-	0	0	35.9127
chr12	133409740	133409740	-	7.04e-14	6.9e-11	35.9202
chr12	12990409	12990409	-	0	0	35.9712
chr12	133226196	133226196	-	1.41e-09	6.43e-07	36.0169
chr12	52695755	52695755	-	2.75e-10	1.46e-07	36.3357
chr12	15134390	15134390	-	7.32e-06	0.00117941	36.3636
chr12	17741243	17741243	-	9.59e-09	3.61e-06	36.3707
chr12	105024406	105024406	-	1.2e-08	4.4e-06	36.4759
chr12	10459569	10459569	-	4.35e-14	4.38e-11	36.5854
chr12	133028326	133028326	-	5.31e-09	2.12e-06	36.5963
chr12	119617161	119617161	-	9.45e-05	0.00887691	36.6177
chr12	130624143	130624143	-	7.05e-06	0.00114337	36.6604
chr12	132286216	132286216	-	8.21e-12	5.74e-09	36.6912
chr12	133210986	133210986	-	5.75e-07	0.000136366	36.8902
chr12	14864587	14864587	-	9.66e-09	3.63e-06	36.8989
chr12	133038610	133038610	-	5.88e-11	3.51e-08	36.9122
chr12	132285404	132285404	-	6.62e-07	0.00015418	37.3356
chr12	2945971	2945971	-	8e-06	0.00127022	37.381
chr12	65952462	65952462	-	2.58e-08	8.77e-06	37.3845
chr12	12225208	12225208	-	7.34e-07	0.000168618	37.4029
chr12	133212974	133212974	-	1.23e-07	3.5e-05	37.415
chr12	52716522	52716522	-	0	0	37.5098
chr12	132328570	132328570	-	6.9e-05	0.00703615	37.619
chr12	1672493	1672493	-	0	0	37.908
chr12	132286057	132286057	-	1.41e-08	5.09e-06	38.3932
chr12	298190	298190	-	1.65e-06	0.000338765	38.6316
chr12	4479549	4479549	-	5.47e-07	0.000130599	38.6364
chr12	115170653	115170653	-	2.01e-05	0.00268958	38.6452
chr12	53208671	53208671	-	3.13e-06	0.000582009	39.1828
chr12	132692165	132692165	-	1.59e-08	5.68e-06	39.186
chr12	126014982	126014982	-	1.11e-05	0.00165917	39.4831
chr12	4228311	4228311	-	3.91e-10	2e-07	39.5878
chr12	3575430	3575430	-	9.18e-09	3.47e-06	39.6226
chr12	132325239	132325239	-	8.21e-11	4.78e-08	39.7623
chr12	10251767	10251767	-	2.26e-12	1.72e-09	39.846
chr12	121206494	121206494	-	0	0	39.9267
chr12	133209654	133209654	-	3.17e-09	1.34e-06	40.1579
chr12	123326374	123326374	-	0	0	41.0611
chr12	130701799	130701799	-	1.02e-09	4.8e-07	41.3784
chr12	52695788	52695788	-	9.52e-08	2.79e-05	41.6234
chr12	128870114	128870114	-	4.5e-10	2.27e-07	41.8998
chr12	12989850	12989850	-	0	0	41.954
chr12	124419729	124419729	-	0	0	42.1099
chr12	2881763	2881763	-	0	0	42.6416
chr12	133476501	133476501	-	4.44e-16	5.8e-13	43.0074
chr12	133354454	133354454	-	1.68e-13	1.56e-10	43.0322
chr12	26493284	26493284	-	0	0	43.6189
chr12	113534634	113534634	-	0	0	43.6427
chr12	131002740	131002740	-	0	0	43.7518
chr12	6898460	6898460	-	0	0	44.1075
chr12	125450667	125450667	-	1.83e-12	1.42e-09	44.2614
chr12	106409696	106409696	-	3.42e-08	1.12e-05	44.3548
chr12	1770154	1770154	-	1.96e-08	6.85e-06	44.7008
chr12	133172806	133172806	-	5.16e-13	4.37e-10	45.2688
chr12	34363844	34363844	-	0	0	45.5718
chr12	11035983	11035983	-	0	0	45.6101
chr12	131919547	131919547	-	1.43e-09	6.52e-07	45.6114
chr12	131978100	131978100	-	9.99e-10	4.71e-07	45.6225
chr12	17553106	17553106	-	1.82e-14	1.93e-11	45.6696
chr12	130959028	130959028	-	8.43e-13	6.92e-10	45.7114
chr12	124850754	124850754	-	6.14e-10	3.01e-07	46.4535
chr12	130623510	130623510	-	1.11e-16	1.54e-13	46.8328
chr12	124751420	124751420	-	2.21e-11	1.43e-08	47.3676
chr12	133476560	133476560	-	5.08e-11	3.07e-08	48.4615
chr12	124432707	124432707	-	1.3e-14	1.41e-11	48.7808
chr12	124409502	124409502	-	0	0	49.2275
chr12	16125645	16125645	-	4.11e-15	4.81e-12	49.2599
chr12	123632930	123632930	-	0	0	49.5968
chr12	96362303	96362303	-	2.68e-11	1.7e-08	49.8932
chr12	70793386	70793386	-	0	0	50.5814
chr12	95509767	95509767	-	2.86e-14	2.96e-11	50.6667
chr12	132696253	132696253	-	0	0	51.4926
chr12	124429279	124429279	-	7.34e-14	7.18e-11	52.7217
chr12	132701376	132701376	-	0	0	52.7696
chr12	16125653	16125653	-	0	0	53.5304
chr12	52294487	52294487	-	8.83e-14	8.56e-11	54.1383
chr12	131975620	131975620	-	2.4e-07	6.34e-05	54.5661
chr12	51455405	51455405	-	2.04e-14	2.16e-11	54.619
chr12	123746511	123746511	-	0	0	54.784
chr12	16125597	16125597	-	0	0	54.7934
chr12	2966098	2966098	-	6.5e-11	3.85e-08	55.9837
chr12	115125443	115125443	-	9.14e-10	4.34e-07	57.4894
chr12	132685567	132685567	-	0	0	64.0946
chr12	133428242	133428242	-	1.08e-14	1.18e-11	67.711
chr12	131619270	131619270	-	0	0	69.2063
chr12	131927975	131927975	-	0	0	72.8895
chr12	129593748	129593748	-	0	0	74.8148
chr13	93969623	93969623	-	2.13e-05	0.00280767	25.0165
chr13	21893530	21893530	-	3.5e-09	1.47e-06	25.0764
chr13	112907330	112907330	-	0.0001067	0.00970057	25.5319
chr13	36491488	36491488	-	3e-05	0.00368829	25.673
chr13	113738175	113738175	-	3.98e-07	9.88e-05	25.7749
chr13	79182268	79182268	-	1.12e-06	0.000242013	25.8252
chr13	44544301	44544301	-	1.39e-05	0.00198908	26.4182
chr13	113530199	113530199	-	6.08e-09	2.4e-06	26.5622
chr13	112627617	112627617	-	6.16e-05	0.0064489	26.6109
chr13	36704440	36704440	-	2.3e-09	1e-06	26.702
chr13	112881769	112881769	-	3.27e-09	1.38e-06	26.7103
chr13	36702659	36702659	-	3.38e-09	1.42e-06	26.921
chr13	112779828	112779828	-	2.95e-05	0.00364048	27.0833
chr13	112074863	112074863	-	1.96e-05	0.00263075	27.2354
chr13	20244613	20244613	-	6.11e-05	0.00640909	27.2727
chr13	42714053	42714053	-	4.41e-05	0.00499918	27.2727
chr13	21012443	21012443	-	2.68e-10	1.42e-07	27.3215
chr13	23947655	23947655	-	4.7e-05	0.0052543	27.4971
chr13	114056525	114056525	-	2.88e-06	0.000542721	27.574
chr13	114302502	114302502	-	1.77e-05	0.00243064	27.6126
chr13	94493028	94493028	-	3.63e-10	1.87e-07	28
chr13	112903396	112903396	-	1.8e-14	1.91e-11	28.1593
chr13	114103681	114103681	-	5.9e-05	0.00624584	28.2132
chr13	23471830	23471830	-	1.63e-05	0.00227132	28.3794
chr13	37496262	37496262	-	0	0	28.51
chr13	20765798	20765798	-	2.08e-05	0.0027543	28.5289
chr13	112559668	112559668	-	5.2e-08	1.63e-05	28.5714
chr13	112332121	112332121	-	6.05e-05	0.0063627	28.7489
chr13	112110739	112110739	-	1.39e-07	3.92e-05	28.8063
chr13	113580471	113580471	-	6.02e-10	2.96e-07	29.1783
chr13	37681389	37681389	-	1.32e-09	6.05e-07	29.2661
chr13	113648593	113648593	-	3.54e-05	0.00421353	29.3792
chr13	112627614	112627614	-	1.36e-05	0.00196004	29.3825
chr13	112903246	112903246	-	5.27e-06	0.000896707	29.7063
chr13	41189144	41189144	-	2.14e-11	1.39e-08	30.0646
chr13	113633796	113633796	-	6.6e-05	0.00680186	30.3016
chr13	103532375	103532375	-	2.42e-06	0.000468678	30.5195
chr13	112332159	112332159	-	9.77e-05	0.00909822	30.8806
chr13	69558756	69558756	-	5.74e-05	0.00611472	30.8839
chr13	114616762	114616762	-	5.54e-10	2.75e-07	30.9043
chr13	23471634	23471634	-	1.77e-06	0.000358073	31.0042
chr13	113104178	113104178	-	2.38e-05	0.00307428	31.0845
chr13	103307219	103307219	-	0.000104021	0.00952806	31.3559
chr13	21901617	21901617	-	4.54e-07	0.000110679	31.4783
chr13	113731991	113731991	-	7.47e-13	6.18e-10	31.7033
chr13	96212045	96212045	-	1.24e-07	3.52e-05	32.1652
chr13	37680082	37680082	-	7.6e-09	2.93e-06	32.3626
chr13	112881606	112881606	-	8e-05	0.00784886	32.4391
chr13	98980219	98980219	-	9.19e-08	2.7e-05	32.5553
chr13	19622875	19622875	-	1.22e-09	5.66e-07	32.8767
chr13	113487134	113487134	-	4.14e-08	1.33e-05	33.2665
chr13	114202763	114202763	-	4.59e-05	0.00515789	34.0517
chr13	112627598	112627598	-	1.72e-08	6.11e-06	34.2184
chr13	46447324	46447324	-	1.11e-16	1.54e-13	34.2961
chr13	45225531	45225531	-	4.57e-06	0.000796661	34.4143
chr13	113483115	113483115	-	1.25e-10	7e-08	34.9734
chr13	47669350	47669350	-	0	0	34.9996
chr13	107182437	107182437	-	1.79e-06	0.000363121	35.7372
chr13	113490464	113490464	-	5.68e-07	0.000134942	36.1039
chr13	98008467	98008467	-	7.05e-14	6.91e-11	36.1496
chr13	76800198	76800198	-	7.53e-11	4.42e-08	36.6906
chr13	111981263	111981263	-	1.21e-11	8.21e-09	37.4599
chr13	36704419	36704419	-	3.93e-14	3.99e-11	37.4953
chr13	99084683	99084683	-	1.07e-06	0.000233903	37.5
chr13	21304084	21304084	-	7.22e-07	0.000166349	39
chr13	69559242	69559242	+	4.79e-06	0.000829003	39.0342
chr13	114876243	114876243	-	1.23e-11	8.33e-09	40.343
chr13	112806900	112806900	-	6.12e-11	3.64e-08	40.3892
chr13	113653005	113653005	-	1.02e-07	2.97e-05	41.1371
chr13	113739518	113739518	-	1.93e-09	8.57e-07	41.4729
chr13	76390227	76390227	-	0	0	42.0363
chr13	50961494	50961494	-	1.78e-06	0.000361496	42.8744
chr13	76412900	76412900	-	0	0	43.1731
chr13	114064519	114064519	-	1.88e-05	0.00254877	43.7245
chr13	76444391	76444391	-	2.07e-08	7.19e-06	44.6086
chr13	112908574	112908574	-	8.54e-08	2.54e-05	45.2151
chr13	112906556	112906556	-	6.45e-11	3.83e-08	45.2281
chr13	44544450	44544450	-	4.53e-11	2.76e-08	45.5224
chr13	113702416	113702416	-	1.23e-09	5.68e-07	49.5156
chr13	112894619	112894619	-	1.52e-12	1.2e-09	50.4834
chr13	112553345	112553345	-	0	0	51.3356
chr13	113745941	113745941	-	4.19e-14	4.23e-11	51.5713
chr13	49987959	49987959	-	0	0	51.7089
chr13	113731902	113731902	-	0	0	52.6393
chr13	114874817	114874817	-	0	0	55.2308
chr13	112895646	112895646	-	0	0	60.5546
chr13	51782975	51782975	-	0	0	63.7929
chr13	113717245	113717245	-	0	0	65.2049
chr13	114085479	114085479	-	0	0	71.6216
chr13	114874430	114874430	-	0	0	76.4331
chr14	23027284	23027284	-	3.49e-05	0.00415901	25.3535
chr14	64679967	64679967	-	7.54e-12	5.29e-09	25.4349
chr14	77935659	77935659	-	2.09e-09	9.21e-07	25.4823
chr14	103675033	103675033	-	7.15e-05	0.00722307	26.038
chr14	47120995	47120995	-	2.86e-11	1.81e-08	26.2447
chr14	93392368	93392368	-	2.17e-06	0.000426222	26.4505
chr14	95331427	95331427	-	3.9e-07	9.7e-05	26.5884
chr14	79939486	79939486	-	8.44e-05	0.00816571	26.7423
chr14	75907960	75907960	-	6.71e-05	0.0068841	27.702
chr14	101513979	101513979	-	1.83e-08	6.43e-06	27.9608
chr14	100594699	100594699	-	9.85e-08	2.88e-05	28.2238
chr14	104836988	104836988	-	1.11e-05	0.00165807	28.3033
chr14	22370972	22370972	-	1.98e-10	1.07e-07	28.5592
chr14	77241393	77241393	-	5.58e-08	1.73e-05	28.6029
chr14	104854681	104854681	-	2.77e-05	0.0034713	28.8052
chr14	94500597	94500597	-	3.41e-11	2.14e-08	28.8579
chr14	105103694	105103694	-	0	0	29.2616
chr14	102028235	102028235	-	1.31e-06	0.000277173	29.3333
chr14	104679845	104679845	-	4.85e-05	0.00538105	29.5036
chr14	95331006	95331006	-	1.55e-06	0.000320801	29.6299
chr14	103749216	103749216	-	0	0	29.7024
chr14	103411836	103411836	-	1.44e-05	0.00205881	29.8605
chr14	106598078	106598078	-	3.74e-05	0.00439622	30.3215
chr14	104800708	104800708	-	1.44e-05	0.00205054	30.5415
chr14	104041375	104041375	-	6.49e-07	0.000151611	30.6409
chr14	106366544	106366544	-	4.23e-07	0.000104213	30.8149
chr14	71272826	71272826	-	1.9e-08	6.65e-06	30.8217
chr14	106025871	106025871	-	3.53e-05	0.00419801	31.0539
chr14	101509274	101509274	-	0	0	31.1005
chr14	104554044	104554044	-	3.65e-05	0.00430872	31.7375
chr14	101301867	101301867	-	4.05e-05	0.00467499	31.8182
chr14	104638514	104638514	-	1.08e-05	0.00162907	32.0834
chr14	91819322	91819322	-	3.23e-05	0.00391244	32.1517
chr14	104638521	104638521	-	1.62e-05	0.0022636	32.2515
chr14	106357446	106357446	-	4.51e-06	0.000788636	32.2535
chr14	101002149	101002149	-	2.91e-06	0.000547538	32.2869
chr14	74186183	74186183	-	4.79e-07	0.000116221	32.7582
chr14	101518760	101518760	-	0	0	33.4711
chr14	94896351	94896351	-	1.11e-11	7.6e-09	33.7124
chr14	73430784	73430784	-	3.18e-05	0.0038667	33.7978
chr14	101840369	101840369	-	1.27e-10	7.1e-08	33.9187
chr14	36693285	36693285	-	3.71e-09	1.55e-06	34.6539
chr14	104627732	104627732	-	5.7e-05	0.0060775	35.258
chr14	101532217	101532217	-	1.14e-12	9.15e-10	35.308
chr14	55120861	55120861	-	3.6e-07	9.02e-05	36.6689
chr14	24898356	24898356	-	1.29e-14	1.4e-11	36.6717
chr14	65095845	65095845	-	3.23e-08	1.07e-05	36.817
chr14	103519108	103519108	-	1.02e-07	2.96e-05	37.0614
chr14	23195163	23195163	+	3.51e-05	0.00418148	37.8556
chr14	69280310	69280310	-	3.13e-10	1.64e-07	37.9429
chr14	21500426	21500426	-	7.46e-08	2.25e-05	38.6923
chr14	73929571	73929571	-	4.44e-16	5.8e-13	39.1512
chr14	94857571	94857571	-	2.58e-07	6.76e-05	39.1608
chr14	101349765	101349765	-	2.83e-13	2.52e-10	39.353
chr14	95693666	95693666	-	5.22e-05	0.00568995	39.551
chr14	103265666	103265666	-	4.3e-11	2.63e-08	39.8425
chr14	102051018	102051018	-	9.47e-05	0.0088935	40
chr14	96749759	96749759	-	2.55e-09	1.1e-06	40.1389
chr14	91681921	91681921	-	0	0	40.6172
chr14	23904148	23904148	-	0	0	41.5122
chr14	105344762	105344762	-	1.7e-06	0.000346465	42.6052
chr14	79181227	79181227	-	1.8e-08	6.33e-06	45.9784
chr14	73425462	73425462	-	5.38e-08	1.68e-05	47.0466
chr14	95876388	95876388	-	2.72e-14	2.83e-11	51.9087
chr14	101029203	101029203	-	2e-15	2.42e-12	52.1612
chr14	106025855	106025855	-	6.95e-11	4.1e-08	52.4324
chr14	24098570	24098570	-	0	0	53.2913
chr14	94417421	94417421	-	3.33e-16	4.43e-13	54.4102
chr14	82292177	82292177	-	0	0	54.9108
chr14	74829438	74829438	-	0	0	56.7122
chr14	95877337	95877337	-	0	0	58.226
chr14	35099986	35099986	-	0	0	61.2903
chr14	35209985	35209985	+	2.62e-11	1.67e-08	62.5
chr14	69328613	69328613	+	0	0	67.6252
chr14	21436125	21436125	-	0	0	70.2123
chr15	96880723	96880723	-	3.05e-08	1.02e-05	25.2768
chr15	101587935	101587935	-	1.5e-06	0.000312061	25.3448
chr15	86341698	86341698	-	1.45e-06	0.00030251	25.4525
chr15	58552561	58552561	-	1.02e-10	5.85e-08	25.5712
chr15	31516295	31516295	-	5.13e-05	0.00561742	26.0194
chr15	80044395	80044395	-	3.33e-16	4.43e-13	26.201
chr15	96880756	96880756	-	1.01e-10	5.76e-08	26.3518
chr15	93277250	93277250	-	1.13e-05	0.00168753	26.37
chr15	30115696	30115696	-	1.31e-05	0.00190117	26.5182
chr15	96910202	96910202	-	1.18e-05	0.00174892	26.5198
chr15	96646940	96646940	-	6.06e-10	2.98e-07	26.5768
chr15	70328346	70328346	-	2.63e-07	6.87e-05	26.579
chr15	60393984	60393984	-	1.93e-05	0.00260468	26.6667
chr15	25324142	25324142	-	1.89e-05	0.00255532	27.0492
chr15	102111413	102111413	-	1.09e-06	0.000236453	27.1564
chr15	45492680	45492680	-	3e-07	7.73e-05	27.5641
chr15	26109526	26109526	-	5.92e-05	0.00625893	27.6209
chr15	22541726	22541726	-	1.24e-08	4.54e-06	27.6596
chr15	80044394	80044394	+	1.83e-06	0.00036962	27.7288
chr15	63363902	63363902	-	1.81e-10	9.91e-08	27.9343
chr15	85175102	85175102	-	6.19e-13	5.19e-10	27.9606
chr15	63400453	63400453	-	7.16e-06	0.00115768	28.1506
chr15	96907710	96907710	-	2.09e-06	0.000413293	28.2374
chr15	56299381	56299381	-	2.03e-05	0.00270628	28.6935
chr15	101606891	101606891	-	4.3e-06	0.000757557	28.6946
chr15	75284241	75284241	-	4.25e-09	1.75e-06	28.9132
chr15	35000942	35000942	-	4.7e-05	0.00525218	28.9744
chr15	90991417	90991417	-	7.57e-14	7.4e-11	29.2042
chr15	75959748	75959748	-	3.2e-08	1.06e-05	29.4346
chr15	22947667	22947667	-	8.82e-07	0.000197171	29.4812
chr15	102111409	102111409	-	1.44e-07	4.04e-05	29.6268
chr15	52455409	52455409	-	8.07e-06	0.00127892	30.5219
chr15	26109200	26109200	-	1e-05	0.00153035	31.8301
chr15	79281875	79281875	-	8.48e-05	0.00819663	32.1505
chr15	81410763	81410763	+	7.2e-05	0.0072624	32.7728
chr15	56299250	56299250	-	4.69e-07	0.000113979	33.398
chr15	26109205	26109205	-	1.36e-06	0.00028556	33.6442
chr15	56299326	56299326	-	8.85e-11	5.12e-08	34.3362
chr15	99702723	99702723	-	1.77e-08	6.26e-06	34.4
chr15	22982263	22982263	-	1.14e-13	1.08e-10	34.7404
chr15	33586190	33586190	-	4.79e-09	1.94e-06	35.0663
chr15	99644896	99644896	-	2.45e-05	0.00313449	35.1653
chr15	74229791	74229791	-	1.25e-08	4.58e-06	35.4913
chr15	56299383	56299383	-	2.87e-07	7.43e-05	35.6462
chr15	92574020	92574020	-	2.97e-13	2.64e-10	35.8158
chr15	81040124	81040124	-	3.37e-08	1.11e-05	37.2998
chr15	81489339	81489339	-	6.04e-07	0.000142551	37.5483
chr15	71554376	71554376	-	4.13e-05	0.00474209	37.8271
chr15	56299406	56299406	-	5.57e-06	0.000938648	37.9112
chr15	92574062	92574062	-	1.1e-12	8.89e-10	38.8
chr15	56299400	56299400	-	1.28e-06	0.000272736	38.8554
chr15	25984635	25984635	-	1.4e-07	3.94e-05	39.3768
chr15	56299397	56299397	-	4.12e-07	0.000101706	39.4406
chr15	56299393	56299393	-	6.28e-08	1.92e-05	41.0393
chr15	48007031	48007031	-	0	0	41.4466
chr15	99563857	99563857	-	4.83e-12	3.51e-09	41.5385
chr15	79236815	79236815	-	3.34e-08	1.1e-05	41.7105
chr15	99550883	99550883	-	1.11e-09	5.18e-07	41.8605
chr15	71109148	71109148	-	0	0	42.6515
chr15	56299233	56299233	-	1.24e-08	4.53e-06	43.0046
chr15	91428291	91428291	-	0	0	43.6225
chr15	101766003	101766003	-	2.17e-09	9.54e-07	44.498
chr15	56299409	56299409	-	3.29e-07	8.36e-05	44.6328
chr15	76017453	76017453	-	0	0	45.7698
chr15	97311929	97311929	-	0	0	45.9596
chr15	80657733	80657733	-	3.72e-10	1.92e-07	50.9286
chr15	99254555	99254555	-	2.33e-15	2.81e-12	52.6117
chr15	100471569	100471569	-	3.63e-07	9.08e-05	54.1231
chr15	27188460	27188460	-	1.49e-14	1.6e-11	63.6007
chr15	52601220	52601220	-	0	0	66.786
chr16	85672062	85672062	-	1.28e-05	0.00186485	25.0449
chr16	87160926	87160926	-	6.48e-05	0.00670184	25.1031
chr16	87577563	87577563	-	1.61e-05	0.00225397	25.1171
chr16	86772065	86772065	-	1.24e-06	0.000264041	25.2869
chr16	11603345	11603345	-	9.13e-05	0.00864654	25.2898
chr16	354392	354392	-	2.51e-05	0.00320703	25.291
chr16	11770978	11770978	-	7.81e-05	0.00771197	25.3236
chr16	1138471	1138471	-	9.52e-11	5.47e-08	25.3546
chr16	88127353	88127353	-	6.35e-05	0.00659653	25.3878
chr16	1155000	1155000	-	9.81e-05	0.00912234	25.5075
chr16	75572713	75572713	-	3.37e-08	1.11e-05	25.5422
chr16	89359004	89359004	-	3.55e-06	0.000646523	25.6758
chr16	88554952	88554952	-	8.77e-05	0.00839877	25.8621
chr16	1370310	1370310	-	8.1e-07	0.000183568	25.9716
chr16	88977733	88977733	-	6.66e-06	0.00108919	26.0504
chr16	89359011	89359011	-	3.61e-06	0.000655975	26.0714
chr16	1553143	1553143	-	3.91e-05	0.00454679	26.123
chr16	87730869	87730869	-	7.26e-05	0.0073113	26.1905
chr16	88844397	88844397	-	1.01e-05	0.00153474	26.3593
chr16	68857037	68857037	-	8.8e-07	0.000196715	26.5266
chr16	1198632	1198632	-	5.94e-07	0.000140402	26.5306
chr16	89789327	89789327	-	9.68e-05	0.00904308	26.5602
chr16	1992496	1992496	-	2.02e-05	0.00269839	26.6286
chr16	88168261	88168261	-	5.1e-05	0.00559444	26.7723
chr16	86825364	86825364	-	1.03e-07	3e-05	26.7776
chr16	84853167	84853167	-	1.81e-05	0.00246507	26.7863
chr16	88821923	88821923	-	2e-06	0.000397798	26.8454
chr16	8543485	8543485	-	1.77e-09	7.93e-07	26.9682
chr16	936994	936994	-	1.62e-05	0.00225828	27.0125
chr16	945697	945697	-	5.74e-07	0.000136154	27.1418
chr16	89976252	89976252	-	2.38e-05	0.00307159	27.1605
chr16	82068536	82068536	-	8.99e-05	0.00855555	27.2197
chr16	49802175	49802175	-	2.08e-06	0.00041092	27.3329
chr16	75563330	75563330	-	1.99e-08	6.94e-06	27.3366
chr16	88821927	88821927	-	9.02e-07	0.000201015	27.3606
chr16	17173096	17173096	-	4.47e-07	0.000109341	27.3694
chr16	88895407	88895407	-	7.96e-12	5.58e-09	27.4378
chr16	87865023	87865023	-	3.46e-06	0.000633452	27.7143
chr16	29172695	29172695	-	1.54e-06	0.000318628	27.8265
chr16	1722958	1722958	-	3.38e-13	2.96e-10	27.856
chr16	90144443	90144443	+	2.56e-06	0.000491499	28.0252
chr16	1946752	1946752	-	4.69e-08	1.48e-05	28.0534
chr16	1980216	1980216	-	1.22e-05	0.00179202	28.0808
chr16	11042394	11042394	-	1.03e-10	5.88e-08	28.1129
chr16	1350008	1350008	-	1.87e-08	6.58e-06	28.1884
chr16	1980203	1980203	-	1e-05	0.00152979	28.2959
chr16	1138480	1138480	-	1.37e-11	9.2e-09	28.3196
chr16	84701761	84701761	-	8.32e-05	0.00808961	28.7263
chr16	937005	937005	-	1.52e-06	0.000315552	28.8233
chr16	80716811	80716811	-	8.58e-07	0.000192703	28.9019
chr16	89613530	89613530	-	6.45e-07	0.000150921	28.9414
chr16	88821911	88821911	-	6.71e-08	2.05e-05	29.0606
chr16	88942241	88942241	-	2.51e-05	0.00320223	29.1058
chr16	1797051	1797051	-	7.42e-05	0.00743075	29.1656
chr16	83841318	83841318	-	6.72e-05	0.00689291	29.1667
chr16	87046444	87046444	-	4.75e-07	0.000115259	29.1918
chr16	4737981	4737981	-	2.08e-14	2.19e-11	29.4325
chr16	33939214	33939214	-	2.94e-05	0.00363375	29.7775
chr16	85845871	85845871	-	4.78e-06	0.000828331	29.8054
chr16	90144451	90144451	+	2.06e-05	0.00273418	29.8156
chr16	84208145	84208145	-	6.25e-11	3.72e-08	29.8864
chr16	75252527	75252527	-	2.78e-08	9.34e-06	29.8985
chr16	1035825	1035825	-	0.000103707	0.00950762	29.902
chr16	33753725	33753725	-	1.99e-05	0.00266255	29.9246
chr16	19060949	19060949	-	4.39e-10	2.23e-07	30.0325
chr16	86702432	86702432	-	4.48e-07	0.000109484	30.0493
chr16	1507581	1507581	-	3.68e-13	3.2e-10	30.4372
chr16	86825435	86825435	-	2.91e-13	2.59e-10	30.8131
chr16	86575738	86575738	-	1.67e-09	7.51e-07	30.8636
chr16	88104160	88104160	-	3.38e-13	2.96e-10	30.9018
chr16	66585711	66585711	-	3.21e-12	2.39e-09	30.9538
chr16	48234274	48234274	-	4.43e-06	0.000777225	31.0291
chr16	86825492	86825492	-	5.01e-11	3.03e-08	31.0489
chr16	54851913	54851913	-	1.17e-09	5.43e-07	31.1756
chr16	87715266	87715266	-	7.99e-15	8.95e-12	31.3231
chr16	88471249	88471249	-	1.52e-08	5.44e-06	31.5041
chr16	945807	945807	-	4.17e-05	0.00478078	31.6079
chr16	1035819	1035819	-	3.43e-05	0.00409976	31.761
chr16	57094644	57094644	-	4.92e-09	1.99e-06	31.8044
chr16	19721807	19721807	-	3.68e-13	3.21e-10	32.2378
chr16	85458331	85458331	-	1.48e-11	9.9e-09	32.3741
chr16	6534357	6534357	-	1.26e-06	0.000268045	32.5067
chr16	88821906	88821906	-	4.94e-10	2.47e-07	32.588
chr16	75149488	75149488	-	0.000100525	0.00929703	32.8161
chr16	22345191	22345191	-	1.44e-15	1.78e-12	33.0085
chr16	84005253	84005253	-	3.07e-08	1.02e-05	33.0092
chr16	31884531	31884531	-	8.62e-05	0.00830071	33.3333
chr16	1723066	1723066	-	0	0	33.3397
chr16	6976652	6976652	-	1.37e-05	0.00196543	33.3555
chr16	66881867	66881867	-	1.52e-06	0.000315515	33.5145
chr16	15858791	15858791	-	5.77e-11	3.45e-08	33.5166
chr16	67688390	67688390	-	1.43e-07	4.02e-05	33.7796
chr16	10346049	10346049	-	1.71e-07	4.7e-05	33.7968
chr16	57034030	57034030	-	2.73e-07	7.1e-05	33.8397
chr16	70796536	70796536	-	1.91e-05	0.00258024	33.8491
chr16	11930338	11930338	-	2.44e-08	8.34e-06	33.8936
chr16	66600479	66600479	-	1.11e-16	1.54e-13	33.9406
chr16	1980206	1980206	-	3.14e-08	1.04e-05	33.958
chr16	24835168	24835168	-	9.02e-07	0.000201003	34.1048
chr16	81254455	81254455	-	0	0	34.115
chr16	664802	664802	-	0	0	34.2006
chr16	88296995	88296995	-	1.11e-16	1.54e-13	34.9036
chr16	81703861	81703861	-	2.58e-09	1.11e-06	35.4202
chr16	67978199	67978199	-	4.36e-06	0.000766336	35.4306
chr16	88769410	88769410	-	1.13e-05	0.00167981	35.5405
chr16	3064864	3064864	-	0.000106566	0.00969179	35.7233
chr16	86605453	86605453	-	2.68e-09	1.15e-06	35.7254
chr16	29913068	29913068	-	5.84e-05	0.00619915	35.7397
chr16	24162205	24162205	-	1.83e-14	1.94e-11	35.9375
chr16	88103714	88103714	-	0	0	36.1332
chr16	88821978	88821978	-	5.17e-09	2.07e-06	36.1905
chr16	24856775	24856775	-	3.29e-09	1.39e-06	36.5079
chr16	66613525	66613525	-	1.31e-05	0.00189368	36.5546
chr16	848013	848013	-	6.96e-08	2.11e-05	36.6667
chr16	85007611	85007611	-	2.5e-14	2.61e-11	36.6985
chr16	1129873	1129873	-	1.54e-13	1.43e-10	36.7677
chr16	4013468	4013468	-	1.11e-16	1.54e-13	36.9049
chr16	1116863	1116863	-	1.03e-05	0.00156951	36.9536
chr16	88163040	88163040	-	2.8e-07	7.28e-05	37.0318
chr16	1113747	1113747	-	3.23e-06	0.000597638	37.1052
chr16	88362813	88362813	-	1.73e-08	6.12e-06	37.1253
chr16	29167138	29167138	-	9.85e-12	6.8e-09	37.2794
chr16	937058	937058	-	7.77e-08	2.33e-05	37.4015
chr16	784766	784766	-	2.05e-14	2.17e-11	37.8774
chr16	55362376	55362376	-	2.47e-07	6.51e-05	37.9612
chr16	88107277	88107277	-	3.25e-05	0.00392954	38.0594
chr16	7277893	7277893	-	1.48e-05	0.00210006	38.1988
chr16	75283094	75283094	-	9e-10	4.27e-07	38.2456
chr16	1295103	1295103	+	1.66e-09	7.48e-07	38.4044
chr16	354288	354288	-	0	0	38.4332
chr16	56341069	56341069	-	1.1e-10	6.23e-08	39.1304
chr16	50442145	50442145	-	3.72e-06	0.000671602	39.505
chr16	90000687	90000687	-	1.66e-10	9.12e-08	40
chr16	57059000	57059000	-	1.42e-12	1.13e-09	40.0897
chr16	66420886	66420886	-	1.39e-09	6.35e-07	40.7061
chr16	15150774	15150774	-	2.48e-12	1.88e-09	41.0646
chr16	86953150	86953150	-	6.08e-11	3.62e-08	41.1158
chr16	1866664	1866664	-	7.03e-07	0.000162464	42.1711
chr16	1075147	1075147	-	1.97e-11	1.29e-08	42.3077
chr16	17482913	17482913	-	0	0	42.3206
chr16	85038065	85038065	-	0	0	42.9999
chr16	69967093	69967093	-	1.11e-16	1.54e-13	43.3735
chr16	85008645	85008645	-	1.19e-11	8.12e-09	43.6388
chr16	4014283	4014283	-	0	0	44.0378
chr16	1100777	1100777	-	4.48e-10	2.26e-07	44.0523
chr16	58004360	58004360	-	0	0	44.3299
chr16	56322835	56322835	-	1.51e-07	4.2e-05	45.156
chr16	87960133	87960133	-	3.74e-10	1.92e-07	45.2239
chr16	57075254	57075254	-	0	0	45.4252
chr16	58581229	58581229	-	4.21e-09	1.73e-06	45.7207
chr16	65063629	65063629	-	4.53e-08	1.44e-05	45.79
chr16	86493005	86493005	-	1.58e-05	0.00221208	46.0981
chr16	86825585	86825585	-	2.88e-09	1.23e-06	46.167
chr16	18026440	18026440	-	0	0	47.0471
chr16	86422085	86422085	-	3.34e-13	2.94e-10	47.1054
chr16	15082021	15082021	-	0	0	47.4658
chr16	88715742	88715742	-	1.24e-11	8.44e-09	47.5568
chr16	101263	101263	-	0	0	49.2958
chr16	701657	701657	-	3.28e-12	2.44e-09	49.6812
chr16	88902183	88902183	-	4.11e-09	1.69e-06	51.0469
chr16	85083637	85083637	-	1.9e-10	1.03e-07	51.2908
chr16	88822006	88822006	-	6.61e-12	4.68e-09	51.4205
chr16	88903897	88903897	-	1.28e-09	5.87e-07	51.6063
chr16	622761	622761	-	0	0	51.9342
chr16	17472536	17472536	-	0	0	52.239
chr16	86100475	86100475	-	2.47e-10	1.32e-07	52.5246
chr16	1536372	1536372	-	0	0	52.8869
chr16	621674	621674	-	8.07e-14	7.87e-11	52.9872
chr16	71682831	71682831	-	1.22e-15	1.52e-12	53.0502
chr16	19886564	19886564	-	1.11e-16	1.54e-13	53.8462
chr16	746914	746914	-	0	0	54.031
chr16	148352	148352	-	0	0	54.5894
chr16	4801367	4801367	-	8.55e-15	9.51e-12	54.6537
chr16	71418999	71418999	-	8.49e-11	4.93e-08	54.6564
chr16	4736834	4736834	-	6.49e-13	5.43e-10	54.7594
chr16	49766772	49766772	-	0	0	60.1662
chr16	105325	105325	-	0	0	60.9848
chr16	88914533	88914533	-	2.27e-13	2.06e-10	61.086
chr16	65098872	65098872	-	0	0	65.5556
chr16	71458898	71458898	-	0	0	67.1529
chr16	715164	715164	-	0	0	71.9309
chr17	76488593	76488593	-	2.98e-05	0.00366988	25.0278
chr17	55634567	55634567	-	1.72e-07	4.74e-05	25.1383
chr17	11390229	11390229	-	1.85e-05	0.00251659	25.1478
chr17	65646092	65646092	-	1.29e-07	3.65e-05	25.1507
chr17	8817192	8817192	-	4.79e-07	0.000116221	25.1786
chr17	3960553	3960553	-	4.96e-07	0.000119895	25.3977
chr17	62067359	62067359	-	2.1e-05	0.00277883	25.444
chr17	37123670	37123670	-	2.98e-05	0.00367434	25.5
chr17	41277975	41277975	-	3.01e-08	1.01e-05	25.5455
chr17	37322432	37322432	-	2.4e-08	8.24e-06	25.6208
chr17	32612403	32612403	-	3.21e-10	1.67e-07	25.6246
chr17	4439574	4439574	-	5.26e-07	0.000126345	25.9058
chr17	169464	169464	-	0	0	25.9834
chr17	70119824	70119824	-	2.14e-05	0.00281703	25.9953
chr17	75238013	75238013	-	1.59e-05	0.00222525	26.1211
chr17	40259677	40259677	-	4.91e-05	0.00543132	26.1237
chr17	9802734	9802734	-	5.99e-06	0.000997476	26.1824
chr17	746577	746577	-	0.000100358	0.0092852	26.1905
chr17	6941551	6941551	-	6.71e-09	2.62e-06	26.1906
chr17	76419882	76419882	-	7.93e-07	0.00018026	26.3528
chr17	76037155	76037155	-	3.74e-09	1.56e-06	26.4001
chr17	76037165	76037165	-	1.84e-09	8.21e-07	26.6788
chr17	36353560	36353560	+	1.98e-09	8.76e-07	26.6991
chr17	629624	629624	-	3.23e-06	0.000596855	26.7677
chr17	75208808	75208808	-	8.08e-06	0.0012797	26.9189
chr17	3771664	3771664	-	4.21e-05	0.00482323	27.0367
chr17	78847753	78847753	-	3.46e-05	0.00413019	27.196
chr17	12669064	12669064	-	0	0	27.2233
chr17	3771587	3771587	-	2.95e-06	0.000553648	27.2368
chr17	5689610	5689610	-	7.86e-05	0.00775743	27.3571
chr17	17136317	17136317	-	5.07e-08	1.59e-05	27.3611
chr17	80346638	80346638	-	2.71e-06	0.000515729	27.5358
chr17	47490102	47490102	-	1.11e-16	1.54e-13	27.577
chr17	48244532	48244532	-	7.66e-06	0.00122578	28.0356
chr17	56356572	56356572	-	1.58e-05	0.00222151	28.3126
chr17	3771579	3771579	-	2.92e-07	7.54e-05	28.5545
chr17	16520434	16520434	-	0	0	28.8239
chr17	71304177	71304177	-	1.52e-06	0.0003154	29.0446
chr17	998630	998630	-	2.63e-05	0.00332351	29.0992
chr17	44900058	44900058	-	1.12e-05	0.00167519	29.2874
chr17	80084845	80084845	-	6.31e-07	0.000148114	29.5544
chr17	80685534	80685534	-	1.87e-11	1.23e-08	29.7347
chr17	650518	650518	-	0	0	29.8639
chr17	66728983	66728983	-	2.08e-05	0.00275588	29.8734
chr17	41278136	41278136	-	1.35e-05	0.00194992	29.8972
chr17	78854361	78854361	-	4.58e-05	0.00514705	30.0235
chr17	5138196	5138196	-	4.55e-09	1.85e-06	30.1724
chr17	62134056	62134056	-	4.64e-08	1.47e-05	30.3175
chr17	41278151	41278151	-	1.45e-05	0.0020618	30.4795
chr17	78911678	78911678	-	2.68e-09	1.15e-06	30.6015
chr17	56356444	56356444	-	1.47e-08	5.3e-06	30.6436
chr17	79011141	79011141	-	6.52e-08	1.99e-05	30.6818
chr17	35870833	35870833	-	7.33e-09	2.83e-06	30.9066
chr17	51899760	51899760	-	7.11e-07	0.000164169	31.1111
chr17	59560464	59560464	-	7.66e-10	3.69e-07	31.2402
chr17	6141820	6141820	-	9.6e-05	0.00898276	31.3978
chr17	17407817	17407817	-	3.14e-06	0.00058325	31.478
chr17	998349	998349	-	1.46e-05	0.00207798	31.8357
chr17	80303534	80303534	-	2.44e-05	0.00312845	32.1665
chr17	80525237	80525237	-	3.03e-07	7.79e-05	32.2899
chr17	39094309	39094309	-	8.88e-16	1.12e-12	32.3177
chr17	38855710	38855710	-	5.08e-05	0.00557172	32.4289
chr17	80982118	80982118	-	4.37e-07	0.000107238	32.4455
chr17	41278180	41278180	-	5.84e-06	0.000977029	32.549
chr17	53521460	53521460	-	2.96e-08	9.9e-06	32.5677
chr17	48787960	48787960	-	2.55e-12	1.92e-09	32.8689
chr17	933168	933168	-	0.000108709	0.009832	32.9248
chr17	75208767	75208767	-	5.13e-08	1.61e-05	32.9445
chr17	78896489	78896489	-	2.35e-12	1.79e-09	32.9558
chr17	3212640	3212640	-	1e-11	6.93e-09	32.9993
chr17	78881927	78881927	-	1.54e-13	1.43e-10	33.0052
chr17	3286291	3286291	-	5.18e-12	3.75e-09	33.0887
chr17	46634547	46634547	-	3.45e-08	1.13e-05	33.1103
chr17	16838609	16838609	-	1.12e-10	6.39e-08	33.1385
chr17	37123759	37123759	-	2.52e-06	0.000485097	33.3333
chr17	16836425	16836425	-	4.31e-09	1.77e-06	33.4504
chr17	1123682	1123682	-	0	0	33.5728
chr17	77919636	77919636	-	0	0	33.6744
chr17	3771658	3771658	-	7.47e-08	2.25e-05	34.1983
chr17	6075598	6075598	-	2.15e-13	1.95e-10	34.2407
chr17	74684476	74684476	-	5.12e-06	0.000876718	34.3172
chr17	80402707	80402707	-	2.02e-06	0.000402229	34.5714
chr17	3771660	3771660	-	9.1e-08	2.68e-05	34.6801
chr17	78683460	78683460	-	5.67e-06	0.00095427	34.709
chr17	40259650	40259650	-	3.49e-05	0.0041649	34.7447
chr17	9729197	9729197	-	4.06e-07	0.000100511	34.8283
chr17	56277733	56277733	-	2.4e-06	0.000464615	35.1691
chr17	16521084	16521084	+	5.23e-08	1.64e-05	35.6185
chr17	80928948	80928948	-	1.27e-05	0.0018501	35.7469
chr17	3771755	3771755	-	2.71e-06	0.000516157	35.766
chr17	41278142	41278142	-	2.26e-07	6.02e-05	35.8373
chr17	643741	643741	-	3.59e-09	1.5e-06	35.9367
chr17	80044985	80044985	-	3.23e-05	0.00391244	35.9395
chr17	656880	656880	-	5.33e-06	0.000905034	36.0976
chr17	80053167	80053167	-	3.91e-11	2.42e-08	36.4656
chr17	47922567	47922567	-	2.85e-11	1.81e-08	36.5143
chr17	77707067	77707067	-	4.66e-06	0.000810571	36.6235
chr17	77115738	77115738	-	0	0	36.6325
chr17	42396076	42396076	-	4.43e-05	0.0050103	36.9485
chr17	39743426	39743426	-	7.06e-05	0.00715693	37.0158
chr17	3433417	3433417	-	1.69e-05	0.00233479	37.0763
chr17	17403179	17403179	-	1.37e-08	4.96e-06	37.429
chr17	7037513	7037513	-	1.79e-05	0.00244829	37.5
chr17	17325181	17325181	-	1.3e-13	1.23e-10	37.5975
chr17	998565	998565	-	1.53e-08	5.47e-06	38.3412
chr17	15635401	15635401	+	1.18e-05	0.00174195	38.5903
chr17	79058279	79058279	-	2.88e-11	1.82e-08	38.6472
chr17	48914441	48914441	-	2.42e-06	0.000467667	38.9453
chr17	35161726	35161726	-	2.26e-06	0.000441212	39.359
chr17	1675139	1675139	-	1.83e-07	5e-05	39.4343
chr17	46608390	46608390	-	2.24e-07	5.97e-05	39.5115
chr17	48547547	48547547	-	4.44e-16	5.8e-13	39.5125
chr17	27419240	27419240	-	7.07e-05	0.00716856	39.7436
chr17	17465281	17465281	-	6.05e-06	0.00100536	40.1771
chr17	15635402	15635402	-	1.26e-05	0.00183634	40.2413
chr17	56423360	56423360	-	1.06e-06	0.000231057	41.3393
chr17	997035	997035	-	1.52e-07	4.23e-05	41.4305
chr17	3771636	3771636	-	2.01e-12	1.54e-09	41.8644
chr17	932023	932023	-	1.78e-15	2.17e-12	42.2727
chr17	3771764	3771764	-	1.92e-07	5.2e-05	43.2121
chr17	3771761	3771761	-	4.97e-08	1.56e-05	43.3766
chr17	8927512	8927512	-	2.19e-09	9.63e-07	43.8347
chr17	79049952	79049952	-	5.65e-14	5.6e-11	45.5074
chr17	291564	291564	-	7.94e-10	3.81e-07	45.8462
chr17	1675128	1675128	-	4.02e-12	2.94e-09	46.0565
chr17	72580361	72580361	-	0	0	46.0938
chr17	77710554	77710554	-	9.5e-13	7.75e-10	46.1967
chr17	51900265	51900265	-	5.5e-14	5.45e-11	48.7469
chr17	123471	123471	-	0	0	50.0836
chr17	83597	83597	-	0	0	50.8671
chr17	37369416	37369416	-	0	0	51.3122
chr17	1687901	1687901	-	0	0	51.7167
chr17	79378225	79378225	-	4.22e-15	4.93e-12	52.7333
chr17	2310130	2310130	-	1.67e-10	9.19e-08	53.4671
chr17	47005589	47005589	-	6.19e-10	3.03e-07	53.6855
chr17	44342378	44342378	-	0	0	59.8941
chr17	19559096	19559096	-	0	0	61.0738
chr17	7645326	7645326	-	6.66e-16	8.54e-13	63.7931
chr17	7139238	7139238	-	0	0	64.2104
chr17	47797516	47797516	-	1.11e-16	1.54e-13	65.8033
chr17	7347124	7347124	-	0	0	72.3308
chr17	47824938	47824938	-	0	0	74.9028
chr17	47903382	47903382	-	0	0	75.3623
chr18	77728046	77728046	-	5.14e-06	0.000879306	25.1279
chr18	75887985	75887985	-	4.52e-09	1.84e-06	25.7269
chr18	77585901	77585901	-	1.71e-05	0.00236433	26.1179
chr18	74964179	74964179	-	6.9e-06	0.00112133	26.5385
chr18	75615367	75615367	-	8.03e-05	0.0078723	26.683
chr18	13916114	13916114	-	5.25e-06	0.00089425	26.8203
chr18	42255447	42255447	-	1.73e-07	4.75e-05	27.2844
chr18	61558879	61558879	-	9.28e-05	0.00874822	27.3828
chr18	44775360	44775360	+	5.77e-06	0.000967325	27.5066
chr18	13498199	13498199	-	3.78e-09	1.58e-06	27.6708
chr18	77277474	77277474	-	4.63e-07	0.000112716	28.2051
chr18	77134308	77134308	-	2.05e-05	0.00272659	28.4637
chr18	34839107	34839107	-	8.79e-07	0.000196641	28.6583
chr18	9535962	9535962	-	6.51e-05	0.00672333	28.7
chr18	8459130	8459130	-	1.74e-05	0.00239899	28.7776
chr18	9535951	9535951	-	3.16e-05	0.00383946	28.8571
chr18	12076366	12076366	-	1.08e-06	0.000234673	29.27
chr18	77589604	77589604	-	4.96e-10	2.48e-07	29.5088
chr18	77485711	77485711	-	0.000109325	0.00987095	29.9663
chr18	73000005	73000005	-	2.18e-07	5.82e-05	30.2597
chr18	74401041	74401041	-	1.58e-08	5.64e-06	30.4046
chr18	12907340	12907340	-	1.55e-11	1.03e-08	30.8411
chr18	74701193	74701193	-	2.71e-09	1.16e-06	31.0211
chr18	66464774	66464774	-	1.77e-07	4.85e-05	31.7506
chr18	77312809	77312809	-	9.3e-07	0.000206458	31.9932
chr18	32720542	32720542	-	3.72e-05	0.00437296	32.2344
chr18	34839111	34839111	-	9.45e-09	3.56e-06	32.2534
chr18	37332613	37332613	-	0	0	32.2648
chr18	77134252	77134252	-	2.51e-12	1.9e-09	32.5321
chr18	76763037	76763037	-	1.68e-09	7.54e-07	32.6067
chr18	9478854	9478854	-	1.7e-06	0.000347821	32.6667
chr18	61620766	61620766	-	1.1e-12	8.87e-10	33.3333
chr18	9535999	9535999	-	2.19e-05	0.00287467	33.6106
chr18	77134275	77134275	-	4.11e-10	2.1e-07	33.9738
chr18	75888229	75888229	-	0	0	34.3554
chr18	8781699	8781699	-	1.84e-07	5.02e-05	36.4988
chr18	514264	514264	-	1.47e-08	5.29e-06	36.7098
chr18	77410663	77410663	-	0	0	37.9845
chr18	9536011	9536011	-	5.59e-06	0.000942254	38.254
chr18	43305785	43305785	-	5.78e-08	1.79e-05	40.8602
chr18	77508327	77508327	-	6.06e-09	2.4e-06	40.9357
chr18	48190440	48190440	-	0	0	42.4567
chr18	77246978	77246978	-	7.36e-09	2.84e-06	43.0211
chr18	8781531	8781531	-	1.8e-08	6.35e-06	43.1145
chr18	34917604	34917604	-	0	0	46.6008
chr18	35067127	35067127	-	0	0	48.0312
chr18	33256961	33256961	-	0	0	52.3141
chr18	47338195	47338195	-	0	0	56.8276
chr18	22006075	22006075	-	0	0	71.6129
chr19	22892028	22892028	-	0.000110844	0.00997264	25.0702
chr19	292112	292112	-	6.96e-06	0.00113067	25.1088
chr19	40540812	40540812	-	4.15e-05	0.0047662	25.1821
chr19	43918822	43918822	-	1.93e-05	0.00260102	25.5864
chr19	264882	264882	-	6.97e-05	0.00708965	25.6693
chr19	39927496	39927496	-	3.49e-05	0.00416335	25.7346
chr19	18707532	18707532	-	1.93e-05	0.00259599	25.7503
chr19	524609	524609	-	1.5e-06	0.000311762	25.7787
chr19	3110200	3110200	-	1.34e-06	0.000282486	25.8239
chr19	19748817	19748817	-	7.13e-05	0.00720917	25.8955
chr19	16254564	16254564	-	5.57e-05	0.00597913	25.9018
chr19	3820192	3820192	-	3.22e-06	0.000596829	25.9233
chr19	10221877	10221877	-	5.49e-05	0.00591325	26.0004
chr19	54495298	54495298	-	2.11e-05	0.00278993	26.2627
chr19	54175188	54175188	-	6.55e-05	0.00676384	26.3022
chr19	46478605	46478605	-	9.58e-05	0.00896894	26.357
chr19	10226208	10226208	-	6.67e-06	0.00109003	26.4857
chr19	50350991	50350991	-	2.45e-09	1.06e-06	26.5559
chr19	51486902	51486902	-	4.66e-06	0.000810133	26.6102
chr19	58578579	58578579	-	1.96e-09	8.71e-07	26.6587
chr19	54947018	54947018	-	9.35e-06	0.0014453	26.6667
chr19	524551	524551	-	1.95e-06	0.000390657	26.7023
chr19	10450086	10450086	-	1.98e-05	0.00265269	27.0023
chr19	36365505	36365505	-	1.06e-05	0.0016035	27.037
chr19	54945174	54945174	-	0	0	27.0397
chr19	48863423	48863423	-	2.21e-07	5.91e-05	27.0654
chr19	55036749	55036749	-	3.26e-05	0.00394735	27.2824
chr19	645973	645973	-	1.54e-05	0.00216813	27.3052
chr19	13615293	13615293	-	3.72e-10	1.92e-07	27.3374
chr19	9846614	9846614	-	0	0	27.4916
chr19	2917522	2917522	-	1.77e-11	1.17e-08	27.5748
chr19	2131364	2131364	-	2.57e-06	0.00049262	27.6667
chr19	49342102	49342102	-	8.65e-05	0.00831632	27.735
chr19	3468059	3468059	-	2.46e-09	1.07e-06	27.8728
chr19	9542287	9542287	-	5.19e-05	0.00566208	27.8884
chr19	36386993	36386993	-	3.21e-05	0.00389078	28.0519
chr19	48389806	48389806	-	4.15e-06	0.000735277	28.1111
chr19	56883945	56883945	-	4.05e-07	0.000100319	28.1863
chr19	12950863	12950863	-	2.08e-10	1.12e-07	28.3028
chr19	1907973	1907973	-	3.79e-05	0.00443907	28.4103
chr19	55485173	55485173	-	4.73e-10	2.38e-07	28.7234
chr19	14586980	14586980	-	0	0	28.8706
chr19	18896881	18896881	-	8.06e-06	0.00127768	29.1114
chr19	56014758	56014758	-	5.35e-07	0.000128079	29.3574
chr19	44470147	44470147	-	0	0	29.3826
chr19	51588820	51588820	-	8.7e-05	0.00835084	29.4074
chr19	38089107	38089107	-	5.65e-06	0.00095037	29.5455
chr19	44774830	44774830	-	2.68e-06	0.000511264	29.5532
chr19	2131580	2131580	-	1.42e-10	7.89e-08	29.9133
chr19	13124767	13124767	-	2.1e-05	0.002782	30.0275
chr19	15094115	15094115	-	2.03e-05	0.00270303	30.0332
chr19	5076856	5076856	-	1.44e-12	1.14e-09	30.2808
chr19	19497370	19497370	-	2.34e-05	0.00303062	30.578
chr19	34291408	34291408	-	2.43e-05	0.00312219	30.754
chr19	55824586	55824586	-	5.19e-09	2.08e-06	30.8989
chr19	6532808	6532808	-	2.57e-05	0.00326299	30.9669
chr19	54106547	54106547	-	6.84e-08	2.08e-05	31.1786
chr19	13951830	13951830	-	6.87e-14	6.75e-11	31.2756
chr19	524538	524538	-	1.67e-07	4.6e-05	31.2838
chr19	48182508	48182508	-	3.82e-08	1.24e-05	31.62
chr19	54605279	54605279	-	9.41e-06	0.00145289	31.6917
chr19	13873502	13873502	-	1.75e-05	0.00240781	31.8427
chr19	40175777	40175777	-	4.42e-07	0.000108232	31.8681
chr19	2790394	2790394	-	1.72e-11	1.14e-08	31.9378
chr19	897216	897216	-	4.76e-11	2.89e-08	32.1055
chr19	48638688	48638688	-	1.19e-12	9.54e-10	32.1115
chr19	13033530	13033530	-	2.68e-06	0.000511649	32.1207
chr19	1274930	1274930	-	6.24e-05	0.00650838	32.2374
chr19	45848134	45848134	-	5.56e-06	0.000937122	32.265
chr19	15989184	15989184	-	7.98e-10	3.82e-07	32.6531
chr19	7501602	7501602	-	7.63e-10	3.68e-07	32.672
chr19	17793481	17793481	-	2.43e-05	0.00312385	32.7106
chr19	398548	398548	-	1.11e-15	1.39e-12	32.8431
chr19	2360806	2360806	-	3.5e-07	8.8e-05	33.305
chr19	1618741	1618741	-	2.63e-11	1.67e-08	33.429
chr19	50434047	50434047	-	6.49e-07	0.000151611	33.4909
chr19	3767266	3767266	-	2.39e-05	0.00307598	33.5651
chr19	10668953	10668953	-	5.11e-15	5.89e-12	33.5717
chr19	51774362	51774362	-	4.63e-06	0.000804828	33.6752
chr19	30941911	30941911	-	4.59e-06	0.000800091	34.5055
chr19	1082864	1082864	-	6.57e-05	0.00677872	34.7964
chr19	41531808	41531808	-	1.96e-09	8.68e-07	35.0209
chr19	54669324	54669324	-	8.93e-05	0.00851115	35.0438
chr19	13873478	13873478	-	4.29e-06	0.000756487	35.4264
chr19	7929691	7929691	-	6.96e-08	2.11e-05	35.4421
chr19	50204728	50204728	-	1.13e-05	0.00167963	35.4978
chr19	3823237	3823237	-	0	0	35.5024
chr19	55530036	55530036	-	8.01e-09	3.07e-06	35.7143
chr19	55544880	55544880	-	0	0	35.8153
chr19	5148252	5148252	-	2.48e-06	0.000478431	36.4056
chr19	554951	554951	-	3e-06	0.00056204	36.5672
chr19	40024809	40024809	-	3.12e-05	0.00380155	37.0883
chr19	30941886	30941886	-	1.3e-06	0.000276045	37.2372
chr19	56122538	56122538	-	5.55e-15	6.36e-12	37.7245
chr19	48219938	48219938	-	8.49e-05	0.00820155	37.8108
chr19	5785114	5785114	-	2.53e-08	8.6e-06	38.4167
chr19	7685154	7685154	-	6.32e-09	2.49e-06	38.4298
chr19	30941919	30941919	-	7.67e-07	0.000175216	38.5768
chr19	51506011	51506011	-	1.89e-06	0.000379371	38.6905
chr19	46812336	46812336	-	1.78e-06	0.000360736	39.6801
chr19	51323379	51323379	-	3.13e-07	8.02e-05	39.7531
chr19	10077932	10077932	-	1.01e-06	0.000222276	40.0129
chr19	17955021	17955021	-	3.58e-11	2.23e-08	40.3051
chr19	7933306	7933306	-	0	0	40.4242
chr19	2137871	2137871	-	1.2e-09	5.58e-07	40.647
chr19	30941942	30941942	-	4.72e-07	0.000114628	41.8704
chr19	1525382	1525382	-	2.51e-07	6.6e-05	42.2732
chr19	1004809	1004809	-	3.76e-07	9.38e-05	42.3373
chr19	35086850	35086850	-	1.16e-06	0.00024889	42.3994
chr19	30941859	30941859	-	6.33e-07	0.000148452	42.8808
chr19	18271878	18271878	-	5.55e-08	1.72e-05	43.4643
chr19	8642572	8642572	-	1.79e-07	4.9e-05	43.7636
chr19	54677897	54677897	-	4.55e-15	5.29e-12	45.098
chr19	17409381	17409381	-	2.29e-07	6.08e-05	45.1613
chr19	3967006	3967006	-	4.86e-08	1.53e-05	45.6933
chr19	55544377	55544377	-	0	0	45.9001
chr19	30941894	30941894	-	5.16e-09	2.07e-06	46.0742
chr19	30941908	30941908	-	2.84e-09	1.22e-06	46.9748
chr19	17862131	17862131	-	0	0	47.4967
chr19	8032432	8032432	-	4.47e-14	4.5e-11	47.9452
chr19	30941929	30941929	-	9.56e-10	4.52e-07	48.3133
chr19	4552674	4552674	-	4.51e-10	2.28e-07	48.3491
chr19	30941876	30941876	-	2.37e-09	1.03e-06	48.6567
chr19	30941937	30941937	-	1.47e-09	6.7e-07	48.7093
chr19	56014624	56014624	-	0	0	49.2965
chr19	13397561	13397561	-	2.39e-08	8.19e-06	49.4785
chr19	30941951	30941951	-	6.94e-09	2.7e-06	50.1842
chr19	30941974	30941974	-	3.71e-07	9.25e-05	50.5556
chr19	30941971	30941971	-	1.65e-07	4.55e-05	51.3912
chr19	30941967	30941967	-	6.81e-08	2.07e-05	51.8939
chr19	30941904	30941904	-	3.64e-11	2.26e-08	52.1636
chr19	17954947	17954947	-	7.77e-16	9.85e-13	53.1465
chr19	2226676	2226676	-	3.46e-11	2.17e-08	54.717
chr19	44493006	44493006	-	4.98e-09	2.01e-06	55.5556
chr19	54937345	54937345	-	1.33e-15	1.65e-12	55.6154
chr19	4950771	4950771	-	0	0	56.147
chr19	50366042	50366042	-	0	0	57.6482
chr19	2214058	2214058	-	0	0	63.9384
chr19	17691752	17691752	-	0	0	68.8319
chr19	54937387	54937387	-	0	0	75.4649
chr2	135189417	135189417	-	4.12e-08	1.32e-05	25.013
chr2	25051008	25051008	-	1.21e-05	0.00178728	25.0354
chr2	230566522	230566522	-	4.4e-06	0.000772459	25.0774
chr2	27438710	27438710	-	2.14e-05	0.00282175	25.0963
chr2	25055774	25055774	-	9.55e-14	9.19e-11	25.099
chr2	1788032	1788032	-	5.55e-16	7.18e-13	25.2335
chr2	554537	554537	-	3.68e-09	1.54e-06	25.3012
chr2	131006003	131006003	+	4.73e-05	0.00528228	25.3257
chr2	11123515	11123515	-	3.86e-06	0.000691666	25.3297
chr2	857942	857942	-	3.75e-08	1.21e-05	25.34
chr2	58662767	58662767	-	4.91e-07	0.000118877	25.3457
chr2	220428138	220428138	-	1.07e-06	0.000233187	25.3602
chr2	1625269	1625269	-	4.19e-10	2.14e-07	25.3666
chr2	23508867	23508867	-	3.21e-05	0.00389471	25.3774
chr2	1847273	1847273	-	0	0	25.3827
chr2	219855037	219855037	-	1.84e-09	8.21e-07	25.4403
chr2	118752583	118752583	-	1.4e-10	7.78e-08	25.4715
chr2	133090252	133090252	-	3.46e-07	8.73e-05	25.4897
chr2	27529236	27529236	-	7.05e-05	0.00714706	25.4902
chr2	74334462	74334462	-	6.51e-07	0.000152037	25.5084
chr2	901136	901136	-	7.3e-13	6.05e-10	25.5187
chr2	27426362	27426362	-	3.44e-09	1.45e-06	25.6494
chr2	142568729	142568729	-	7.78e-09	2.99e-06	25.6719
chr2	131046078	131046078	-	3.74e-06	0.000675727	25.6849
chr2	113930841	113930841	-	7.12e-10	3.45e-07	25.7747
chr2	858031	858031	-	1.73e-09	7.75e-07	25.7782
chr2	25050990	25050990	-	8.67e-06	0.00135547	25.8133
chr2	3773311	3773311	-	8.63e-09	3.28e-06	25.8621
chr2	63284796	63284796	-	7.76e-05	0.00767814	25.8649
chr2	218675199	218675199	-	5.16e-05	0.00564356	25.8903
chr2	171676945	171676945	-	2.88e-08	9.65e-06	25.9331
chr2	166811354	166811354	-	2.39e-11	1.53e-08	25.9977
chr2	153246216	153246216	-	2.93e-07	7.56e-05	26.0274
chr2	109951711	109951711	-	6.42e-05	0.00665551	26.0371
chr2	10686939	10686939	-	5.08e-09	2.04e-06	26.0457
chr2	150223797	150223797	-	0	0	26.108
chr2	127951460	127951460	-	6.61e-09	2.59e-06	26.136
chr2	16691139	16691139	-	1.89e-09	8.4e-07	26.1364
chr2	1801988	1801988	-	2.06e-13	1.87e-10	26.1409
chr2	242843777	242843777	-	4.27e-05	0.004872	26.1447
chr2	142338870	142338870	-	1.08e-05	0.00162702	26.1466
chr2	36656951	36656951	-	2.58e-06	0.000494158	26.1734
chr2	240153709	240153709	-	2.59e-08	8.79e-06	26.2373
chr2	11818019	11818019	-	0	0	26.2502
chr2	31000981	31000981	-	3.55e-05	0.00421427	26.2857
chr2	19674071	19674071	-	7.95e-05	0.00781775	26.4151
chr2	241513690	241513690	-	1.13e-07	3.26e-05	26.4991
chr2	56420297	56420297	-	3.25e-05	0.00393914	26.5306
chr2	218801586	218801586	-	1.01e-05	0.00153582	26.5641
chr2	11730395	11730395	-	0	0	26.582
chr2	239937539	239937539	-	5.33e-08	1.66e-05	26.5993
chr2	242008009	242008009	-	2.52e-05	0.00320852	26.6815
chr2	109858934	109858934	-	4.1e-06	0.000727214	26.7117
chr2	118618004	118618004	-	3.43e-06	0.000628681	26.8073
chr2	73871666	73871666	-	6.88e-08	2.09e-05	26.8393
chr2	11752919	11752919	-	1.85e-06	0.000372913	26.9874
chr2	216524383	216524383	-	2.95e-05	0.00364281	26.9963
chr2	8168057	8168057	-	4.29e-07	0.0001054	27.0437
chr2	3337642	3337642	-	6.93e-11	4.09e-08	27.1116
chr2	143998944	143998944	-	1.35e-06	0.000285039	27.1254
chr2	233387880	233387880	-	2.05e-06	0.000405799	27.1707
chr2	45239627	45239627	-	4.48e-12	3.27e-09	27.2523
chr2	218146081	218146081	-	6.77e-09	2.64e-06	27.2727
chr2	171676951	171676951	-	5.02e-09	2.02e-06	27.2737
chr2	39470819	39470819	-	6.31e-05	0.00656508	27.305
chr2	209225867	209225867	-	1.33e-07	3.76e-05	27.3928
chr2	146090294	146090294	-	4.72e-14	4.73e-11	27.4104
chr2	183812268	183812268	-	9.59e-06	0.00147479	27.4126
chr2	2547194	2547194	-	2.29e-05	0.00297455	27.4553
chr2	71695641	71695641	-	9.66e-15	1.07e-11	27.465
chr2	85553716	85553716	-	1.79e-08	6.33e-06	27.4651
chr2	202627019	202627019	-	1.41e-05	0.00201978	27.4694
chr2	39470773	39470773	-	1.92e-05	0.00259073	27.4871
chr2	106959252	106959252	-	1.51e-07	4.22e-05	27.5455
chr2	239505756	239505756	-	3.81e-10	1.96e-07	27.5482
chr2	20439625	20439625	+	5.76e-07	0.000136477	27.5539
chr2	3486352	3486352	-	2.34e-08	8.03e-06	27.6596
chr2	106388865	106388865	-	3.4e-05	0.00407368	27.7849
chr2	239113126	239113126	-	1.05e-10	5.98e-08	27.7859
chr2	3489253	3489253	-	4.44e-16	5.8e-13	27.7912
chr2	39470751	39470751	-	1.2e-07	3.44e-05	27.9567
chr2	10372400	10372400	-	1.72e-06	0.000350312	28.062
chr2	48584302	48584302	-	5.56e-08	1.73e-05	28.114
chr2	69198781	69198781	-	0.000110128	0.00992259	28.2185
chr2	123831205	123831205	-	3.52e-10	1.82e-07	28.2964
chr2	177008856	177008856	-	0.000102763	0.00944651	28.389
chr2	242607311	242607311	-	1.43e-07	4e-05	28.4199
chr2	173831149	173831149	-	8.9e-09	3.37e-06	28.4768
chr2	85553652	85553652	-	5.09e-05	0.0055834	28.5989
chr2	11775684	11775684	-	2.8e-05	0.0034949	28.6004
chr2	21443113	21443113	-	5.48e-06	0.000926511	28.6102
chr2	167746841	167746841	-	6.77e-07	0.000157086	28.6259
chr2	180428213	180428213	-	4.29e-08	1.37e-05	28.6413
chr2	241098985	241098985	-	1.85e-12	1.43e-09	28.6821
chr2	21443169	21443169	-	3.44e-10	1.79e-07	28.7145
chr2	3472358	3472358	-	9.28e-09	3.5e-06	28.7423
chr2	39470767	39470767	-	3.89e-06	0.000697301	28.8034
chr2	98803127	98803127	-	1.05e-07	3.03e-05	28.8094
chr2	242948362	242948362	-	7.58e-07	0.00017358	28.9507
chr2	124971545	124971545	-	8e-05	0.00785177	28.9653
chr2	166930522	166930522	-	3.5e-06	0.000638815	28.9884
chr2	222366728	222366728	-	0	0	28.9912
chr2	84106576	84106576	-	6.62e-07	0.000154172	29.0501
chr2	7865392	7865392	-	1.03e-06	0.000225738	29.0633
chr2	222366632	222366632	-	1.01e-08	3.76e-06	29.1043
chr2	240259837	240259837	-	2.27e-10	1.22e-07	29.2123
chr2	1595566	1595566	-	2.97e-06	0.000556534	29.2187
chr2	208689906	208689906	-	8.08e-14	7.87e-11	29.281
chr2	240983029	240983029	-	1.37e-13	1.29e-10	29.2933
chr2	233282381	233282381	-	8.77e-05	0.0083969	29.4118
chr2	158005419	158005419	-	5.77e-06	0.000967048	29.4444
chr2	49224804	49224804	-	1.12e-08	4.13e-06	29.6078
chr2	1787928	1787928	-	3.02e-10	1.59e-07	29.6085
chr2	178487646	178487646	-	1.17e-05	0.00173949	29.7081
chr2	30359849	30359849	-	2.04e-05	0.00271955	29.7395
chr2	128458348	128458348	-	7.6e-10	3.66e-07	29.786
chr2	172821223	172821223	-	7.75e-13	6.4e-10	29.7907
chr2	242689263	242689263	-	0	0	29.8484
chr2	176979708	176979708	-	9.81e-05	0.00912421	29.8798
chr2	239937621	239937621	-	2.36e-07	6.24e-05	29.899
chr2	11775033	11775033	-	6.45e-07	0.000150872	29.9592
chr2	69001011	69001011	-	9.48e-09	3.57e-06	30.0169
chr2	239361688	239361688	-	0	0	30.0229
chr2	143753745	143753745	-	4.66e-09	1.9e-06	30.0763
chr2	39470760	39470760	-	1.89e-07	5.14e-05	30.2027
chr2	62083791	62083791	-	3.53e-05	0.00419544	30.2131
chr2	49115313	49115313	-	5.67e-05	0.00605689	30.3571
chr2	242871925	242871925	-	8.17e-06	0.00129072	30.417
chr2	102794282	102794282	-	1.36e-10	7.59e-08	30.4638
chr2	2547149	2547149	-	4.33e-06	0.000762711	30.5402
chr2	220865908	220865908	-	1.7e-05	0.00234964	30.6202
chr2	1234434	1234434	-	4.74e-07	0.000114977	30.693
chr2	199637898	199637898	-	1.24e-05	0.00181099	30.7563
chr2	240003985	240003985	-	1.44e-09	6.57e-07	30.7608
chr2	39470868	39470868	-	7.62e-05	0.00757141	30.7635
chr2	242681588	242681588	-	2.67e-06	0.000509653	30.8153
chr2	240019309	240019309	-	1.86e-05	0.00251828	30.9028
chr2	1027831	1027831	-	7.7e-07	0.000175814	31.0108
chr2	143753780	143753780	-	5.17e-05	0.0056498	31.0613
chr2	242053856	242053856	-	8.29e-08	2.47e-05	31.1404
chr2	242830114	242830114	-	1.73e-05	0.00238813	31.2887
chr2	144903662	144903662	-	7.35e-11	4.32e-08	31.322
chr2	74150034	74150034	-	5.4e-07	0.000129079	31.5385
chr2	39470873	39470873	-	5.85e-05	0.00620967	31.5781
chr2	234737046	234737046	-	2.52e-12	1.9e-09	31.607
chr2	242813202	242813202	-	1.4e-12	1.11e-09	31.6157
chr2	162982447	162982447	-	5.82e-05	0.00618313	31.705
chr2	131688179	131688179	-	8.66e-06	0.00135452	31.7287
chr2	238874806	238874806	-	1.84e-05	0.00250714	31.7378
chr2	240015931	240015931	-	3.56e-05	0.00422829	31.9187
chr2	242688673	242688673	-	2.69e-05	0.00338255	31.9444
chr2	42281696	42281696	-	4.59e-05	0.00515178	31.9792
chr2	240019110	240019110	-	1.72e-05	0.00236952	32.1099
chr2	65085491	65085491	-	4.29e-06	0.00075692	32.2581
chr2	80688130	80688130	-	0	0	32.2608
chr2	241512329	241512329	-	7.45e-06	0.00119743	32.3052
chr2	239113337	239113337	-	0	0	32.3593
chr2	59477162	59477162	-	5.86e-05	0.00621229	32.4638
chr2	242785552	242785552	-	7.22e-05	0.00727703	32.4653
chr2	1266148	1266148	-	0	0	32.5132
chr2	240030284	240030284	-	1.42e-08	5.12e-06	32.518
chr2	74856124	74856124	-	4.37e-14	4.4e-11	32.6145
chr2	107872105	107872105	-	2.76e-14	2.87e-11	32.6603
chr2	220561854	220561854	-	2.21e-11	1.43e-08	32.6834
chr2	229047462	229047462	-	3.97e-05	0.00460539	32.692
chr2	39470753	39470753	-	8.84e-10	4.21e-07	32.7124
chr2	241537048	241537048	-	6.49e-09	2.55e-06	32.7401
chr2	31440371	31440371	-	7.01e-11	4.13e-08	32.7649
chr2	240245918	240245918	-	0	0	32.8924
chr2	9411759	9411759	+	4.08e-06	0.000724461	32.9423
chr2	817357	817357	-	4.88e-15	5.65e-12	33.033
chr2	127861447	127861447	-	9.55e-13	7.78e-10	33.0377
chr2	242449146	242449146	-	0	0	33.0434
chr2	20648516	20648516	-	1.03e-05	0.00156011	33.1628
chr2	114065391	114065391	-	1.1e-13	1.05e-10	33.3015
chr2	75684318	75684318	-	3.89e-06	0.000696583	33.4124
chr2	119699586	119699586	-	1.92e-10	1.04e-07	33.4504
chr2	2547122	2547122	-	5.72e-06	0.000961345	33.5686
chr2	53993487	53993487	-	0	0	33.903
chr2	242930033	242930033	-	5.25e-07	0.000126132	33.9909
chr2	128410714	128410714	-	3.52e-09	1.48e-06	34.0519
chr2	173125065	173125065	-	3.53e-09	1.48e-06	34.0732
chr2	240019301	240019301	-	3.42e-06	0.00062762	34.0802
chr2	39993555	39993555	-	1.05e-13	1.01e-10	34.2405
chr2	3646146	3646146	-	1.49e-10	8.27e-08	34.2532
chr2	39470805	39470805	-	1.9e-07	5.16e-05	34.3812
chr2	3291774	3291774	-	2.19e-07	5.85e-05	34.4065
chr2	242851131	242851131	-	1.54e-07	4.28e-05	34.5515
chr2	220356079	220356079	-	4.75e-05	0.00529738	34.5696
chr2	26798130	26798130	-	2.92e-08	9.76e-06	34.595
chr2	106509908	106509908	-	4.59e-06	0.000799487	34.6522
chr2	240030607	240030607	-	8.91e-09	3.37e-06	34.7115
chr2	239330384	239330384	-	9.81e-09	3.68e-06	35.0881
chr2	242930040	242930040	-	6.55e-07	0.000152678	35.1281
chr2	11318478	11318478	-	0	0	35.2098
chr2	48808595	48808595	-	0	0	35.3192
chr2	149310952	149310952	-	2.22e-16	3e-13	35.357
chr2	3472555	3472555	-	6.81e-13	5.68e-10	35.3575
chr2	11245389	11245389	-	1.73e-05	0.0023867	35.6351
chr2	242835365	242835365	-	5.67e-10	2.81e-07	35.6705
chr2	90007670	90007670	-	2.73e-05	0.00342916	35.9441
chr2	1595501	1595501	-	4.45e-09	1.82e-06	36.1446
chr2	97190548	97190548	-	4e-06	0.000712823	36.2374
chr2	19338146	19338146	-	1.19e-13	1.13e-10	36.3212
chr2	3150207	3150207	-	5.6e-05	0.00600267	36.3218
chr2	242688204	242688204	-	1.76e-07	4.83e-05	36.3508
chr2	238523199	238523199	-	3.41e-14	3.49e-11	36.4422
chr2	620989	620989	-	1.8e-07	4.93e-05	36.518
chr2	149352354	149352354	-	0	0	36.5495
chr2	16383491	16383491	-	0	0	36.7817
chr2	39470800	39470800	-	1.89e-08	6.64e-06	37.26
chr2	44224380	44224380	-	7.65e-06	0.00122478	37.3508
chr2	109251065	109251065	-	2.06e-11	1.34e-08	37.5509
chr2	242892816	242892816	-	4.85e-05	0.00537714	37.5652
chr2	121301761	121301761	-	6.66e-16	8.54e-13	37.619
chr2	97498309	97498309	-	2.86e-05	0.00355534	37.6224
chr2	65806935	65806935	-	2.92e-05	0.00361658	37.7261
chr2	109556418	109556418	-	8.76e-09	3.33e-06	37.77
chr2	29287709	29287709	-	1.02e-06	0.000225077	37.9167
chr2	11944220	11944220	-	0	0	38.3033
chr2	3403318	3403318	-	0	0	38.4882
chr2	231826072	231826072	-	1.7e-08	6.04e-06	38.4912
chr2	90007669	90007669	+	5.87e-07	0.000138788	38.7942
chr2	144477751	144477751	-	1.68e-05	0.00233247	38.8889
chr2	114426091	114426091	-	0	0	38.9691
chr2	71217538	71217538	-	3.05e-06	0.000569729	39.0716
chr2	240019285	240019285	-	8.16e-08	2.43e-05	39.3403
chr2	6773869	6773869	-	1.11e-06	0.000241126	39.5738
chr2	239959453	239959453	-	1.79e-07	4.9e-05	39.5857
chr2	231855292	231855292	-	6.05e-09	2.39e-06	39.6914
chr2	2547175	2547175	-	1.18e-10	6.65e-08	39.7231
chr2	80453712	80453712	-	1.99e-08	6.93e-06	39.9758
chr2	236234205	236234205	-	0	0	40
chr2	9800512	9800512	-	1.7e-08	6.02e-06	40.056
chr2	170654836	170654836	-	2.4e-05	0.00309137	40.1298
chr2	42281649	42281649	-	9.79e-09	3.67e-06	40.3328
chr2	128189309	128189309	-	2.01e-05	0.00268958	40.3861
chr2	2547181	2547181	-	6.59e-12	4.67e-09	40.5208
chr2	239367296	239367296	-	1.31e-14	1.42e-11	40.8521
chr2	71796866	71796866	-	2.61e-07	6.84e-05	41.0088
chr2	55246740	55246740	-	7.81e-06	0.00124588	41.0211
chr2	100759811	100759811	-	0	0	41.2197
chr2	241528927	241528927	-	2.53e-12	1.91e-09	41.4188
chr2	237123017	237123017	-	2.84e-05	0.00354033	41.8687
chr2	43013773	43013773	-	2e-09	8.87e-07	42.2559
chr2	131688587	131688587	-	2.7e-07	7.04e-05	42.3024
chr2	236100616	236100616	-	3.56e-14	3.63e-11	42.3311
chr2	145226930	145226930	-	0	0	42.3479
chr2	73829500	73829500	-	0	0	42.3913
chr2	144358656	144358656	-	0	0	43.3067
chr2	5605865	5605865	-	5.81e-08	1.8e-05	43.9012
chr2	59444676	59444676	-	0	0	44.0126
chr2	109757720	109757720	-	1.11e-15	1.39e-12	44.3343
chr2	73317301	73317301	-	1.78e-15	2.17e-12	44.5571
chr2	242997531	242997531	-	7.38e-12	5.19e-09	44.9939
chr2	153468188	153468188	-	1.07e-06	0.000233903	45.1972
chr2	219144254	219144254	-	2.37e-11	1.53e-08	45.5464
chr2	69042728	69042728	-	4.3e-12	3.14e-09	45.7729
chr2	39997474	39997474	-	1.85e-07	5.03e-05	46.6712
chr2	128169899	128169899	-	0	0	47.3276
chr2	242904744	242904744	-	3.02e-10	1.59e-07	47.3701
chr2	50623840	50623840	-	0	0	47.6784
chr2	121301912	121301912	-	1.62e-14	1.73e-11	47.9721
chr2	120439460	120439460	-	0	0	49.2682
chr2	106215750	106215750	-	7.82e-09	3e-06	50.1793
chr2	233409013	233409013	-	1.27e-13	1.2e-10	50.2463
chr2	3149555	3149555	-	1.77e-08	6.26e-06	51.0975
chr2	29202938	29202938	-	0	0	51.4468
chr2	169971141	169971141	-	0	0	53.5354
chr2	3281452	3281452	-	0	0	53.5507
chr2	107872184	107872184	-	1.11e-13	1.06e-10	55.0476
chr2	175451015	175451015	-	0	0	56.0202
chr2	108938516	108938516	-	0	0	57.6645
chr2	113689747	113689747	-	9.86e-09	3.69e-06	57.9181
chr2	109788624	109788624	-	1.6e-12	1.26e-09	58.7941
chr2	179277781	179277781	-	0	0	59.2209
chr2	121302695	121302695	-	1.37e-12	1.09e-09	61.2782
chr2	23652033	23652033	-	5.55e-16	7.18e-13	62.0137
chr2	238680058	238680058	-	0	0	62.9451
chr2	1481493	1481493	-	0	0	65.0263
chr2	108602018	108602018	-	0	0	65.4895
chr2	191566381	191566381	-	0	0	78.1749
chr2	238676723	238676723	-	0	0	79.5708
chr20	7813119	7813119	-	4.29e-09	1.76e-06	25.0829
chr20	20257673	20257673	-	6.95e-05	0.0070742	25.3302
chr20	23113446	23113446	-	3.7e-05	0.00435942	25.5411
chr20	24659454	24659454	-	1.14e-07	3.29e-05	25.6683
chr20	57331346	57331346	-	1.6e-05	0.00224397	26.2295
chr20	34220756	34220756	-	2.19e-05	0.00286968	26.6933
chr20	24659571	24659571	-	3.04e-07	7.81e-05	26.7154
chr20	55035502	55035502	-	4.87e-07	0.000118009	26.7706
chr20	3651269	3651269	-	2.81e-05	0.00351151	26.7857
chr20	60578119	60578119	-	1.38e-08	5e-06	27.0768
chr20	61169680	61169680	-	5.22e-06	0.000890234	27.1547
chr20	61665975	61665975	-	0	0	27.1835
chr20	62223268	62223268	-	1.91e-06	0.000382768	27.5514
chr20	62285948	62285948	-	1.66e-06	0.000340991	27.7866
chr20	31446184	31446184	-	3.67e-08	1.19e-05	27.8462
chr20	17539746	17539746	-	2.12e-08	7.35e-06	27.9063
chr20	3145639	3145639	-	4.04e-05	0.00466683	27.9133
chr20	1611904	1611904	-	1.84e-06	0.00037209	28.3019
chr20	60714525	60714525	-	3.38e-12	2.5e-09	28.5641
chr20	25027079	25027079	-	3.37e-05	0.0040466	28.6429
chr20	54961423	54961423	-	1.05e-05	0.00158388	28.7546
chr20	61665922	61665922	-	0	0	29.2456
chr20	61715879	61715879	-	2.39e-05	0.00307985	29.3291
chr20	54944792	54944792	-	6.8e-05	0.00695734	29.8154
chr20	61812892	61812892	-	8.17e-05	0.0079718	30.1522
chr20	25440039	25440039	-	1.47e-08	5.29e-06	30.6156
chr20	57092622	57092622	-	1.63e-08	5.8e-06	30.6268
chr20	6514818	6514818	-	3.18e-06	0.000590103	30.7492
chr20	61200545	61200545	-	5.94e-05	0.00627316	31.4694
chr20	1612324	1612324	-	1.17e-07	3.34e-05	31.8013
chr20	35973099	35973099	-	1.62e-10	8.95e-08	31.9305
chr20	61666064	61666064	-	0	0	31.9588
chr20	62221989	62221989	-	7.91e-06	0.00125945	32.1212
chr20	35155413	35155413	-	5.04e-05	0.00553766	32.9753
chr20	62569287	62569287	-	3.59e-14	3.65e-11	33.0375
chr20	54961466	54961466	-	6.41e-06	0.00105581	33.6233
chr20	42788598	42788598	+	4e-05	0.00462765	33.8172
chr20	62475413	62475413	-	2.72e-06	0.000517475	34.0735
chr20	62818892	62818892	-	1.38e-06	0.000290547	34.2005
chr20	44431097	44431097	-	2.94e-13	2.62e-10	34.5135
chr20	47536341	47536341	-	1.85e-05	0.00250973	34.5238
chr20	48532989	48532989	-	7.65e-05	0.00759444	34.6154
chr20	56287403	56287403	-	9.25e-06	0.00143199	34.6787
chr20	61371734	61371734	-	2.1e-08	7.3e-06	35.014
chr20	56292880	56292880	-	2e-07	5.4e-05	35.1648
chr20	5590057	5590057	-	5.95e-06	0.000992219	35.4817
chr20	62398825	62398825	-	1.28e-13	1.21e-10	35.7204
chr20	25444280	25444280	-	3.11e-15	3.69e-12	35.9394
chr20	56726058	56726058	-	2.39e-05	0.0030755	36
chr20	54961496	54961496	-	1.61e-05	0.00224658	36.1568
chr20	62066954	62066954	-	2.86e-05	0.00355978	36.6418
chr20	18776035	18776035	-	8.88e-16	1.12e-12	37.7082
chr20	62056127	62056127	-	7.37e-08	2.22e-05	37.7701
chr20	62378365	62378365	-	5.75e-06	0.000964455	39.1173
chr20	62609394	62609394	-	1.32e-07	3.75e-05	39.1455
chr20	35857466	35857466	-	1.67e-15	2.04e-12	39.4841
chr20	60890565	60890565	-	1.57e-10	8.69e-08	40.0327
chr20	46994234	46994234	-	0	0	40.7412
chr20	52781483	52781483	-	9.9e-05	0.00918291	41.3068
chr20	10889931	10889931	-	1.99e-09	8.81e-07	42.4306
chr20	61916380	61916380	-	8.51e-06	0.00133579	43.7977
chr20	32252490	32252490	-	1.13e-12	9.13e-10	44.8157
chr20	52169006	52169006	-	4.88e-10	2.45e-07	45.3354
chr20	60887581	60887581	-	1.93e-10	1.05e-07	47.0696
chr20	34785733	34785733	-	1.35e-14	1.46e-11	47.7612
chr20	61587368	61587368	-	0	0	49.0326
chr20	25849847	25849847	-	4.9e-09	1.98e-06	49.0789
chr20	40162802	40162802	-	0	0	51.8889
chr20	60890376	60890376	-	0	0	54.7108
chr20	5529310	5529310	-	0	0	59.8005
chr20	61594433	61594433	-	0	0	73.5849
chr20	61751934	61751934	-	9.99e-15	1.1e-11	75.1453
chr21	43490254	43490254	-	1.11e-16	1.54e-13	25.5489
chr21	44829088	44829088	-	1.15e-10	6.52e-08	25.7113
chr21	43810085	43810085	-	4.73e-05	0.00527899	25.891
chr21	45926720	45926720	-	5.02e-08	1.58e-05	26.4589
chr21	42688324	42688324	-	8.82e-06	0.0013759	26.5324
chr21	44195374	44195374	-	5.29e-05	0.00575154	26.8462
chr21	46539725	46539725	-	3.94e-14	3.99e-11	26.9338
chr21	47421316	47421316	-	1.66e-08	5.9e-06	27.0674
[truncated: 1,510 more rows]

## Sheet: Closest-Annotated-Genes
Annotation-Category	Chromosome	CpG-Start	CpG-End	Transcript-ID	Gene ID	Strand	CpG-Distance to TSS
Intron	chr1	220928985	220928985	NM_017898	MARC2	+	7310																	Unique-Gene ID
Intron	chr1	220952420	220952420	NM_017898	MARC2	+	30745
Intron	chr1	229690233	229690233	NM_012089	ABCB10	-	4209
Upstream	chr7	87110641	87110641	NM_018849	ABCB4	-	-5622
Exon/CD	chr16	48234274	48234274	NM_032583	ABCC11	-	34814
Intron	chr3	183690243	183690243	NM_005688	ABCC5	-	45484
Intron	chr15	81040124	81040124	NM_021214	ABHD17C	+	52473
Intron	chr19	17409381	17409381	NM_024527	ABHD8	-	4901
Intron	chr10	27095370	27095370	NM_001012752	ABI1	-	54646
3'UTR	chr1	179070121	179070121	NM_001168238	ABL2	-	128698
Intron	chr10	116364424	116364424	NM_001003408	ABLIM1	-	79990
Intron	chr4	8155587	8155587	NM_001130087	ABLIM2	-	4972
3'UTR	chr4	7967684	7967684	NM_001130087	ABLIM2	-	192875
Exon/CD	chr9	136131651	136131651	NM_020469	ABO	-	18979
Intron	chr17	998630	998630	NM_001159746	ABR	-	91986
Intron	chr17	998565	998565	NM_001159746	ABR	-	92051
Intron	chr17	998349	998349	NM_001159746	ABR	-	92267
Intron	chr17	997035	997035	NM_001159746	ABR	-	93581
Intron	chr17	933168	933168	NM_001159746	ABR	-	157448
Intron	chr17	932023	932023	NM_001159746	ABR	-	158593
Intron	chr18	47338195	47338195	NM_006111	ACAA2	-	2056
Exon/CD	chr12	109629458	109629458	NM_001093	ACACB	+	52257
Intron	chr3	195022428	195022428	NM_012287	ACAP2	-	141389
Intron	chr11	44100846	44100846	NM_001127219	ACCS	+	13118
Exon/CD	chr22	41923424	41923424	NM_001098	ACO2	+	58296
Intron	chr1	6412625	6412625	NM_007274	ACOT7	-	41201
Intron	chr1	6405695	6405695	NM_007274	ACOT7	-	48131
3'UTR	chr4	8368605	8368605	NM_001101667	ACOX3	-	73847
Intron	chr20	25027079	25027079	NM_001252677	ACSS1	-	11739
Intron	chr1	229568660	229568660	NM_001100	ACTA1	-	1183
Downstream	chr2	74150034	74150034	NM_001199893	ACTG2	+	29942
Intron	chr3	53911540	53911540	NM_022899	ACTR8	-	4689
Upstream	chr12	52294487	52294487	NM_000020	ACVRL1	+	-6714
Intron	chr10	128014766	128014766	NM_003474	ADAM12	-	62361
Intron	chr20	3651269	3651269	NM_025220	ADAM33	-	11469
3'UTR	chr10	72520738	72520738	NM_080722	ADAMTS14	+	88180
Intron	chr5	178688094	178688094	NM_014244	ADAMTS2	-	84337
Intron	chr5	178685844	178685844	NM_014244	ADAMTS2	-	86587
Intron	chr5	178577487	178577487	NM_014244	ADAMTS2	-	194944
Intron	chr3	64641907	64641907	NM_182920	ADAMTS9	-	31458
Intron	chr7	949140	949140	NM_006869	ADAP1	-	45149
Intron	chr7	949137	949137	NM_006869	ADAP1	-	45152
Intron	chr7	949117	949117	NM_006869	ADAP1	-	45172
Intron	chr7	949095	949095	NM_006869	ADAP1	-	45194
Intron	chr7	949092	949092	NM_006869	ADAP1	-	45197
Intron	chr7	949084	949084	NM_006869	ADAP1	-	45205
Intron	chr7	949074	949074	NM_006869	ADAP1	-	45215
Intron	chr7	949065	949065	NM_006869	ADAP1	-	45224
Intron	chr7	949056	949056	NM_006869	ADAP1	-	45233
Intron	chr7	949050	949050	NM_006869	ADAP1	-	45239
Intron	chr7	949040	949040	NM_006869	ADAP1	-	45249
Intron	chr7	948948	948948	NM_006869	ADAP1	-	45341
Intron	chr7	948904	948904	NM_006869	ADAP1	-	45385
Intron	chr21	46539725	46539725	NR_027674	ADARB1	+	45233
Intron	chr10	1713336	1713336	NM_018702	ADARB2	-	66334
Intron	chr10	1665212	1665212	NM_018702	ADARB2	-	114458
Intron	chr10	1551327	1551327	NM_018702	ADARB2	-	228343
Intron	chr10	1507986	1507986	NM_018702	ADARB2	-	271684
Intron	chr10	1252225	1252225	NM_018702	ADARB2	-	527445
3'UTR	chr10	1226706	1226706	NM_018702	ADARB2	-	552964
Intron	chr2	25055774	25055774	NM_004036	ADCY3	-	86281
Exon/CD	chr2	25051008	25051008	NM_004036	ADCY3	-	91047
Exon/CD	chr2	25050990	25050990	NM_004036	ADCY3	-	91065
Intron	chr3	123138589	123138589	NM_183357	ADCY5	-	28803
3'UTR	chr16	4014283	4014283	NM_001116	ADCY9	-	151903
3'UTR	chr16	4013468	4013468	NM_001116	ADCY9	-	152718
Intron	chr13	114103681	114103681	NM_138430	ADPRHL1	-	4158
Intron	chr13	114085479	114085479	NM_138430	ADPRHL1	-	22360
Upstream	chr8	26727370	26727370	NM_033303	ADRA1A	-	-4448
Intron	chr8	26694795	26694795	NM_033303	ADRA1A	-	28127
Intron	chr7	44148389	44148389	NM_001129	AEBP1	+	4430
Upstream	chr2	100759811	100759811	NM_002285	AFF3	-	-774
Intron	chr7	150824872	150824872	NM_031946	AGAP3	+	41047
Intron	chr7	150825315	150825315	NM_031946	AGAP3	+	41490
Upstream	chr7	134670620	134670620	NM_178563	AGBL3	+	-638
Intron	chr8	141629834	141629834	NM_001164623	AGO2	-	15812
Intron	chr8	141588799	141588799	NM_001164623	AGO2	-	56847
Exon/CD	chr8	141568622	141568622	NM_001164623	AGO2	-	77024
Intron	chr8	141566487	141566487	NM_001164623	AGO2	-	79159
Exon/CD	chr8	141566312	141566312	NM_001164623	AGO2	-	79334
Intron	chr8	141559730	141559730	NM_001164623	AGO2	-	85916
Intron	chr8	141550558	141550558	NM_001164623	AGO2	-	95088
Intron	chr8	141550540	141550540	NM_001164623	AGO2	-	95106
Intron	chr1	988634	988634	NM_198576	AGRN	+	33132
Intron	chr9	88308082	88308082	NM_015239	AGTPBP1	-	48862
Intron	chr3	148446964	148446964	NM_009585	AGTR1	+	31307
3'UTR	chr14	77935659	77935659	NM_012111	AHSA1	+	11287
Intron	chr1	4794913	4794913	NM_018836	AJAP1	+	79809
Intron	chr9	112889315	112889315	NM_001198656	AKAP2	+	78438
Intron	chr10	5006834	5006834	NM_001353	AKR1C1	+	1381
Intron	chr3	105249212	105249212	NM_001243280	ALCAM	+	163656
Downstream	chr3	125822179	125822179	NM_001270364	ALDH1L1	-	77850
Downstream	chr3	125822004	125822004	NM_001270364	ALDH1L1	-	78025
Intron	chr17	19559096	19559096	NM_000382	ALDH3A2	+	7033
Intron	chr6	135259367	135259367	NM_022568	ALDH8A1	-	11893
Exon/CD	chr12	109526190	109526190	NM_001001655	ALKBH2	-	5103
Intron	chr2	73829500	73829500	NM_015120	ALMS1	+	216615
Upstream	chr2	73871666	73871666	NR_003683	ALMS1P	+	-379
Intron	chr10	45916914	45916914	NM_001256153	ALOX5	+	47291
Intron	chr2	202627019	202627019	NM_020919	ALS2	-	18876
3'UTR	chr12	96362303	96362303	NM_152435	AMDHD1	+	25233
Upstream	chr11	10471219	10471219	NM_001172431	AMPD3	+	-648
Intron	chr7	2743142	2743142	NM_133463	AMZ1	+	23980
Intron	chr7	2744622	2744622	NM_133463	AMZ1	+	25460
3'UTR	chr7	2754085	2754085	NM_133463	AMZ1	+	34923
Downstream	chr7	2757534	2757534	NM_133463	AMZ1	+	38372
Downstream	chr7	2758393	2758393	NM_133463	AMZ1	+	39231
Intron	chr8	41517860	41517860	NM_001142446	ANK1	-	236420
Intron	chr4	113803277	113803277	NM_001127493	ANK2	+	64039
Intron	chr10	62150360	62150360	NM_001204403	ANK3	-	342924
Intron	chr10	62144865	62144865	NM_001204403	ANK3	-	348419
Intron	chr5	139783438	139783438	NM_017747	ANKHD1	+	2040
Intron	chr12	133304126	133304126	NM_015114	ANKLE2	-	34325
Downstream	chr12	133301513	133301513	NM_015114	ANKLE2	-	36938
Intron	chr16	89359011	89359011	NM_013275	ANKRD11	-	197958
Intron	chr16	89359004	89359004	NM_013275	ANKRD11	-	197965
Intron	chr3	15717693	15717693	NM_015199	ANKRD28	-	183360
5'UTR	chr12	52282061	52282061	NM_001130015	ANKRD33	+	269
Intron	chr5	10636254	10636254	NM_001164440	ANKRD33B	+	71820
Intron	chr5	10644377	10644377	NM_001164440	ANKRD33B	+	79943
Intron	chr5	10644669	10644669	NM_001164440	ANKRD33B	+	80235
Intron	chr5	10644718	10644718	NM_001164440	ANKRD33B	+	80284
Intron	chr5	10647055	10647055	NM_001164440	ANKRD33B	+	82621
Upstream	chr17	48787960	48787960	NM_052855	ANKRD40	-	-2690
Downstream	chr22	38225089	38225089	NR_036556	ANKRD54	-	15264
Intron	chr6	90277402	90277402	NM_001242813	ANKRD6	+	134506
Intron	chr6	90322574	90322574	NM_001242813	ANKRD6	+	179678
Intron	chr11	69931223	69931223	NM_018043	ANO1	+	6816
Exon/CD	chr11	69933891	69933891	NM_018043	ANO1	+	9484
Intron	chr10	81924831	81924831	NM_001278407	ANXA11	-	40602
Intron	chr11	933814	933814	NM_012305	AP2A2	+	8006
Intron	chr11	943940	943940	NM_012305	AP2A2	+	18132
Intron	chr11	984422	984422	NM_012305	AP2A2	+	58614
Intron	chr11	1003523	1003523	NM_012305	AP2A2	+	77715
Intron	chr19	2137871	2137871	NM_003938	AP3D1	-	13685
Intron	chr19	2131580	2131580	NM_003938	AP3D1	-	19976
Intron	chr19	2131364	2131364	NM_003938	AP3D1	-	20192
Intron	chr4	41181162	41181162	NM_001166050	APBB2	-	35473
Intron	chr20	57092622	57092622	NR_034147	APCDD1L-AS1	+	2188
Intron	chr1	10495509	10495509	NM_199006	APITD1-CORT	+	5351
Exon/CD	chr19	36365505	36365505	NM_005166	APLP1	+	6105
Exon/CD	chr11	116693465	116693465	NM_000482	APOA4	-	546
Upstream	chr11	116664040	116664040	NM_001166598	APOA5	-	-904
Upstream	chr22	36601564	36601564	NM_145660	APOL4	-	-685
Upstream	chr22	36601563	36601563	NM_145660	APOL4	-	-684
Intron	chr14	104041375	104041375	NM_032374	APOPT1	+	12077
Intron	chr9	32988455	32988455	NM_001195252	APTX	-	13184
Intron	chr11	72401000	72401000	NM_001040118	ARAP1	-	62434
Intron	chr20	61916380	61916380	NM_175609	ARFGAP1	+	12216
Upstream	chr20	47536341	47536341	NM_006420	ARFGEF2	+	-1933
Intron	chr2	143998944	143998944	NM_018460	ARHGAP15	+	112046
Intron	chr2	144358656	144358656	NM_018460	ARHGAP15	+	471758
Intron	chr2	144477751	144477751	NM_018460	ARHGAP15	+	590853
Intron	chr10	49742206	49742206	NR_045675	ARHGAP22	-	122104
Intron	chr10	49702323	49702323	NR_045675	ARHGAP22	-	161987
Intron	chr2	69001011	69001011	NM_001166277	ARHGAP25	+	39099
Intron	chr2	69042728	69042728	NM_001166277	ARHGAP25	+	80816
Intron	chr11	100760936	100760936	NM_152432	ARHGAP42	+	202530
Intron	chr11	100830579	100830579	NM_152432	ARHGAP42	+	272173
Intron	chr8	1787040	1787040	NM_014629	ARHGEF10	+	14892
Intron	chr1	18019743	18019743	NM_018125	ARHGEF10L	+	153414
Intron	chr19	7501602	7501602	NM_015318	ARHGEF18	+	41604
Intron	chr2	131688179	131688179	NM_032995	ARHGEF4	+	13956
Exon/CD	chr2	131688587	131688587	NM_032995	ARHGEF4	+	14364
Downstream	chr7	12735410	12735410	NM_212460	ARL4A	+	8959
Upstream	chr17	37322432	37322432	NM_001143968	ARL5C	-	-18
Downstream	chr1	202102008	202102008	NM_001256129	ARL8A	-	11863
Upstream	chr1	150849965	150849965	NM_178427	ARNT	-	-721
Upstream	chr12	110888858	110888858	NM_001278556	ARPC3	-	-642
Intron	chr8	17921230	17921230	NM_004315	ASAH1	-	21277
Intron	chr8	131418029	131418029	NM_018482	ASAP1	-	37877
Intron	chr2	9411759	9411759	NM_001135191	ASAP2	+	64866
Upstream	chr2	239330384	239330384	NM_001040445	ASB1	+	-5241
Downstream	chr2	239361688	239361688	NM_001040445	ASB1	+	26063
Exon/CD	chr2	237123017	237123017	NM_212556	ASB18	-	49971
Exon/CD	chr14	94417421	94417421	NM_001202429	ASB2	-	25655
Intron	chr2	53993487	53993487	NM_016115	ASB3	-	20659
Exon/CD	chrx	1546792	1546792	NM_001173473	ASMTL	-	25863
Intron	chr14	104554044	104554044	NM_001080464	ASPG	+	2022
Exon/CD	chr16	29913068	29913068	NM_181718	ASPHD1	+	922
3'UTR	chr11	62159926	62159926	NM_001083926	ASRGL1	+	55153
Intron	chr9	133336948	133336948	NM_000050	ASS1	+	16855
Upstream	chr10	123688280	123688280	NM_007041	ATE1	-	-734
5'UTR	chr19	50434047	50434047	NM_012068	ATF5	+	2089
3'UTR	chr14	96749759	96749759	NM_018036	ATG2B	-	79919
Intron	chr2	242607311	242607311	NM_178326	ATG4B	+	30285
Intron	chr3	11374152	11374152	NM_006395	ATG7	+	60143
Intron	chr15	25984635	25984635	NM_024490	ATP10A	-	123714
Intron	chr5	160034721	160034721	NM_025153	ATP10B	-	244498
Intron	chr5	160034485	160034485	NM_025153	ATP10B	-	244734
Intron	chr13	113483115	113483115	NM_015205	ATP11A	+	138473
Intron	chr13	113487134	113487134	NM_015205	ATP11A	+	142492
Intron	chr13	113490464	113490464	NM_015205	ATP11A	+	145822
Exon/CD	chr13	113530199	113530199	NM_015205	ATP11A	+	185557
3'UTR	chr3	10368102	10368102	NM_001683	ATP2B2	-	179166
Downstream	chr13	114302502	114302502	NM_000705	ATP4B	-	10011
Intron	chr21	27100957	27100957	NM_001685	ATP5J	-	7008
Intron	chr4	42618544	42618544	NM_006095	ATP8A1	-	40578
Intron	chr18	77134252	77134252	NM_198531	ATP9B	+	304856
Intron	chr18	77134275	77134275	NM_198531	ATP9B	+	304879
Intron	chr18	77134308	77134308	NM_198531	ATP9B	+	304912
Intron	chr2	27438710	27438710	NM_080592	ATRAID	+	3812
Upstream	chr7	105518405	105518405	NM_020725	ATXN7L1	-	-1374
Exon/CD	chr20	54961496	54961496	NM_198435	AURKA	-	5855
Exon/CD	chr20	54961466	54961466	NM_198435	AURKA	-	5885
Exon/CD	chr20	54961423	54961423	NM_198435	AURKA	-	5928
3'UTR	chr20	54944792	54944792	NM_198435	AURKA	-	22559
Intron	chr7	70249868	70249868	NM_015570	AUTS2	+	1185963
Intron	chr7	70249909	70249909	NM_015570	AUTS2	+	1186004
Intron	chr1	179336996	179336996	NM_144696	AXDND1	+	2142
Exon/CD	chr16	354392	354392	NM_181050	AXIN1	-	48284
Intron	chr16	354288	354288	NM_181050	AXIN1	-	48388
Downstream	chr7	99583649	99583649	NR_036679	AZGP1P1	+	5265
Upstream	chr21	41027747	41027747	NM_006057	B3GALT5	+	-1506
Upstream	chr11	134287397	134287397	NM_054025	B3GAT1	-	-5585
Intron	chr17	80982118	80982118	NM_001009905	B3GNTL1	-	27568
Intron	chr17	80928948	80928948	NM_001009905	B3GNTL1	-	80738
Upstream	chr1	161150497	161150497	NM_003779	B4GALT3	-	-2739
Intron	chr17	79011141	79011141	NM_006340	BAIAP2	+	2195
Intron	chr17	79049952	79049952	NM_006340	BAIAP2	+	41006
Intron	chr17	79058279	79058279	NM_006340	BAIAP2	+	49333
Intron	chr7	98016531	98016531	NM_018842	BAIAP2L1	-	13896
Intron	chr16	88103714	88103714	NM_017869	BANP	+	118677
Intron	chr16	88104160	88104160	NM_017869	BANP	+	119123
Intron	chr16	88107277	88107277	NM_017869	BANP	+	122240
3'UTR	chr13	23471830	23471830	NR_033774	BASP1P1	-	490
3'UTR	chr13	23471634	23471634	NR_033774	BASP1P1	-	686
Intron	chr16	75283094	75283094	NM_001170715	BCAR1	-	18857
Intron	chr12	12225208	12225208	NM_138723	BCL2L14	+	1331
Intron	chrx	40034546	40034546	NM_001123383	BCOR	-	2036
Intron	chrx	40034544	40034544	NM_001123383	BCOR	-	2038
Intron	chrx	40034538	40034538	NM_001123383	BCOR	-	2044
Intron	chrx	39964683	39964683	NM_001123383	BCOR	-	71899
Downstream	chr3	197236327	197236327	NM_203315	BDH1	-	63867
Downstream	chr3	197232544	197232544	NM_203315	BDH1	-	67650
Exon/CD	chr5	70800476	70800476	NM_018429	BDP1	+	49035
Intron	chr14	101029203	101029203	NM_020836	BEGAIN	-	6928
Downstream	chr14	101002149	101002149	NM_020836	BEGAIN	-	33982
Upstream	chrx	18240014	18240014	NM_153346	BEND2	-	-990
Intron	chr10	13516627	13516627	NM_152751	BEND7	-	28349
Intron	chr10	13515335	13515335	NM_152751	BEND7	-	29641
Intron	chr10	13515095	13515095	NM_152751	BEND7	-	29881
Upstream	chr20	17539746	17539746	NM_001161705	BFSP1	-	-141
Intron	chr3	133129273	133129273	NM_003571	BFSP2	+	10484
Intron	chr2	127861447	127861447	NM_004305	BIN1	-	3456
Upstream	chr7	155162720	155162720	NR_103545	BLACE	-	-2092
Intron	chr7	34179216	34179216	NM_133468	BMPER	+	234694
Intron	chr7	34179240	34179240	NM_133468	BMPER	+	234718
Intron	chr5	173036807	173036807	NM_001159651	BOD1	-	6859
Intron	chr8	145510342	145510342	NM_015201	BOP1	-	4778
Intron	chr6	3144114	3144114	NM_004332	BPHL	+	25189
Intron	chr22	50170675	50170675	NM_014577	BRD1	-	47777
Upstream	chr1	92414917	92414917	NM_207189	BRDT	+	-10
Intron	chr12	125500723	125500723	NM_080626	BRI3BP	+	22530
Intron	chr11	1433222	1433222	NM_001256629	BRSK2	+	22094
Intron	chr11	1467151	1467151	NM_001256629	BRSK2	+	56023
Exon/CD	chr12	108051406	108051406	NM_001018072	BTBD11	+	339210
Intron	chr6	38145908	38145908	NM_052893	BTBD9	-	462016
Intron	chr5	180483626	180483626	NM_152547	BTNL9	+	16402
Intron	chr10	77548354	77548354	NM_032024	C10orf11	+	5836
Intron	chr10	78029993	78029993	NM_032024	C10orf11	+	487475
Intron	chr10	50507709	50507709	NM_001135196	C10orf71	+	523
Exon/CD	chr11	63585805	63585805	NM_138471	C11orf84	+	4883
Intron	chr11	63591861	63591861	NM_138471	C11orf84	+	10939
Upstream	chr12	107348685	107348685	NM_152261	C12orf23	+	-858
Upstream	chr12	107348690	107348690	NM_152261	C12orf23	+	-853
Upstream	chr13	76444391	76444391	NM_001257995	C13orf45	+	-782
Intron	chr17	80402707	80402707	NR_036516	C17orf62	-	6000
Upstream	chr17	62067359	62067359	NM_001191031	C17orf72	+	-8351
Exon/CD	chr1	11008102	11008102	NM_001170754	C1orf127	-	33992
Intron	chr1	1027889	1027889	NM_017891	C1orf159	-	23847
Intron	chr1	1023145	1023145	NM_017891	C1orf159	-	28591
Upstream	chr1	57286239	57286239	NM_001004303	C1orf168	-	-870
Intron	chr1	16330938	16330938	NM_178840	C1orf64	+	208
Upstream	chr16	1155000	1155000	NM_207419	C1QTNF8	-	-8756
3'UTR	chr16	1138480	1138480	NM_207419	C1QTNF8	-	7764
3'UTR	chr16	1138471	1138471	NM_207419	C1QTNF8	-	7773
Intron	chr12	7260822	7260822	NM_016546	C1RL	-	1047
Intron	chr12	7172242	7172242	NM_001734	C1S	+	4263
Intron	chr20	20257673	20257673	NM_015585	C20orf26	+	224516
Exon/CD	chr20	56726058	56726058	NM_178456	C20orf85	+	76
3'UTR	chr22	46446563	46446563	NM_018280	C22orf26	-	3461
Intron	chr2	26798130	26798130	NM_001105519	C2orf70	+	12650
3'UTR	chr2	29287709	29287709	NM_001029883	C2orf71	-	9418
Intron	chr4	113486046	113486046	NM_018392	C4orf21	-	72105
Downstream	chr4	146656681	146656681	NM_001080531	C4orf51	+	55326
Upstream	chr6	42859334	42859334	NM_001008739	C6orf226	-	-780
Intron	chr6	80520724	80520724	NM_001243308	C6orf7	-	59413
Intron	chr6	80517205	80517205	NM_001243308	C6orf7	-	62932
Intron	chr6	170172317	170172317	NM_001278531	C6orf70	+	20600
Intron	chr7	1051698	1051698	NM_001134396	C7orf50	-	126195
Intron	chr7	1049081	1049081	NM_001134396	C7orf50	-	128812
Intron	chr8	69245872	69245872	NM_052958	C8orf34	+	2916
Intron	chr8	69387318	69387318	NM_052958	C8orf34	+	144362
Intron	chr8	22459081	22459081	NM_001198827	C8orf58	+	1968
Upstream	chr9	139018011	139018011	NM_152833	C9orf69	-	-7280
Intron	chr9	95869726	95869726	NM_032310	C9orf89	+	11277
Intron	chr16	87960133	87960133	NM_001739	CA5A	-	9979
Intron	chr16	66881867	66881867	NM_005182	CA7	+	3586
Upstream	chr8	61197711	61197711	NM_004056	CA8	-	-3757
Intron	chr13	49987959	49987959	NM_001079670	CAB39L	-	30262
Intron	chr19	13615293	13615293	NM_000068	CACNA1A	-	1981
Exon/CD	chr19	13397561	13397561	NM_000068	CACNA1A	-	219713
Upstream	chr16	1198632	1198632	NM_021098	CACNA1H	+	-4608
Intron	chr22	40064581	40064581	NM_021096	CACNA1I	+	97824
Intron	chr10	18433986	18433986	NM_201593	CACNB2	+	4381
Intron	chr22	37006412	37006412	NM_006078	CACNG2	-	92278
Intron	chr19	54495298	54495298	NR_102308	CACNG6	+	896
Intron	chr16	71418999	71418999	NM_001740	CALB2	+	26384
Exon/CD	chr10	105218255	105218255	NM_001001412	CALHM1	-	393
Exon/CD	chr10	5541184	5541184	NM_017422	CALML5	-	349
Intron	chr10	12438783	12438783	NM_153498	CAMK1D	+	47201
Exon/CD	chr7	44259872	44259872	NM_172083	CAMK2B	-	105358
Exon/CD	chr7	44259706	44259706	NM_172083	CAMK2B	-	105524
Intron	chr17	3771764	3771764	NM_032294	CAMKK1	-	24573
Intron	chr17	3771761	3771761	NM_032294	CAMKK1	-	24576
Intron	chr17	3771755	3771755	NM_032294	CAMKK1	-	24582
Intron	chr17	3771664	3771664	NM_032294	CAMKK1	-	24673
Intron	chr17	3771660	3771660	NM_032294	CAMKK1	-	24677
Intron	chr17	3771658	3771658	NM_032294	CAMKK1	-	24679
Intron	chr17	3771636	3771636	NM_032294	CAMKK1	-	24701
Intron	chr17	3771587	3771587	NM_032294	CAMKK1	-	24750
Intron	chr17	3771579	3771579	NM_032294	CAMKK1	-	24758
Intron	chr1	7271472	7271472	NM_015215	CAMTA1	+	426089
Intron	chr1	7427958	7427958	NM_015215	CAMTA1	+	582575
Intron	chr1	7720966	7720966	NM_015215	CAMTA1	+	875583
Intron	chr2	241528927	241528927	NM_023085	CAPN10	+	2795
Intron	chr2	241537048	241537048	NM_023085	CAPN10	+	10916
Intron	chr2	31000981	31000981	NM_144575	CAPN13	-	29330
5'UTR	chr2	31440371	31440371	NM_001145122	CAPN14	-	40
3'UTR	chr3	15292829	15292829	NM_014296	CAPN7	+	45097
Upstream	chr7	3084209	3084209	NM_032415	CARD11	-	-700
Exon/CD	chr7	2976767	2976767	NM_032415	CARD11	-	106742
Exon/CD	chr9	139266405	139266405	NM_052814	CARD9	-	1728
Upstream	chr11	3079104	3079104	NM_001014437	CARS	-	-423
Intron	chr11	3073380	3073380	NM_001014437	CARS	-	5301
Intron	chr11	3030992	3030992	NM_001014437	CARS	-	47689
Downstream	chr20	55035502	55035502	NM_001164116	CASS4	+	48335
Intron	chr5	96079388	96079388	NM_001190442	CAST	+	81648
Intron	chr1	10846145	10846145	NM_001079843	CASZ1	-	10588
Intron	chr1	10755521	10755521	NM_001079843	CASZ1	-	101212
Upstream	chr3	8775220	8775220	NM_001234	CAV3	+	-265
Exon/CD	chr3	8775590	8775590	NM_001234	CAV3	+	105
Intron	chr16	88977733	88977733	NM_005187	CBFA2T3	-	65771
3'UTR	chr16	88942241	88942241	NM_005187	CBFA2T3	-	101263
Exon/CD	chr3	105421075	105421075	NM_170662	CBLB	-	166812
5'UTR	chr14	24898356	24898356	NM_001039771	CBLN3	-	375
Intron	chr18	66464774	66464774	NM_001093729	CCDC102B	+	82284
Exon/CD	chr19	13873478	13873478	NM_030818	CCDC130	+	14726
Exon/CD	chr19	13873502	13873502	NM_030818	CCDC130	+	14750
Upstream	chr10	106112962	106112962	NM_001008723	CCDC147	+	-559
Upstream	chr10	106112964	106112964	NM_001008723	CCDC147	+	-557
Upstream	chr4	77329037	77329037	NM_001042784	CCDC158	-	-579
Upstream	chr6	109611165	109611165	NR_028595	CCDC162P	+	-4340
Upstream	chr3	126113127	126113127	NM_182628	CCDC37	+	-654
Exon/CD	chr3	126135291	126135291	NM_182628	CCDC37	+	21510
Exon/CD	chr3	126135307	126135307	NM_182628	CCDC37	+	21526
Exon/CD	chr3	126135318	126135318	NM_182628	CCDC37	+	21537
Intron	chr3	126136537	126136537	NM_182628	CCDC37	+	22756
Intron	chr3	191050605	191050605	NM_178335	CCDC50	+	3732
Intron	chr17	80084845	80084845	NM_198082	CCDC57	-	85844
Intron	chr10	61663637	61663637	NM_005436	CCDC6	-	2777
Exon/CD	chr2	56420297	56420297	NM_001080433	CCDC85A	+	9040
Intron	chr14	91819322	91819322	NM_001080414	CCDC88C	-	64866
Intron	chr12	124432707	124432707	NM_025140	CCDC92	-	24456
Intron	chr12	124429279	124429279	NM_025140	CCDC92	-	27884
Intron	chr2	118752583	118752583	NM_019044	CCDC93	-	19156
Exon/CD	chr6	31122500	31122500	NM_019052	CCHCR1	-	3515
Exon/CD	chr6	31122482	31122482	NM_019052	CCHCR1	-	3533
Upstream	chr17	32612403	32612403	NM_002986	CCL11	+	-283
Downstream	chr3	39376139	39376139	NM_005201	CCR8	+	4943
Exon/CD	chr7	5965287	5965287	NM_015622	CCZ1	+	26947
3'UTR	chr7	5965334	5965334	NM_015622	CCZ1	+	26994
Intron	chr11	837084	837084	NM_004357	CD151	+	4133
Intron	chr12	7594215	7594215	NM_174941	CD163L1	-	2534
Intron	chr17	72580361	72580361	NM_001115152	CD300LD	-	8009
Intron	chr1	208072697	208072697	NM_001025109	CD34	-	11986
Upstream	chr12	6898460	6898460	NM_000616	CD4	+	-177
5'UTR	chr1	111415841	111415841	NM_001040033	CD53	+	2021
Intron	chr1	111439903	111439903	NM_001040033	CD53	+	26083
Intron	chr1	207510596	207510596	NM_001114752	CD55	+	15780
Exon/CD	chr11	60776187	60776187	NM_006725	CD6	+	37075
Exon/CD	chr11	60776307	60776307	NM_006725	CD6	+	37195
3'UTR	chr3	119243934	119243934	NM_005191	CD80	-	34547
Intron	chr3	121809903	121809903	NM_001206925	CD86	+	35695
Upstream	chrx	2608135	2608135	NM_002414	CD99	+	-1092
Exon/CD	chr5	137665323	137665323	NM_001790	CDC25C	-	2193
Intron	chr14	103519108	103519108	NM_006035	CDC42BPB	-	4634
Intron	chr14	103411836	103411836	NM_006035	CDC42BPB	-	111906
Intron	chr17	71304177	71304177	NM_012121	CDC42EP4	-	3966
Intron	chr16	68857037	68857037	NM_004360	CDH1	+	85843
Intron	chr16	65098872	65098872	NM_001797	CDH11	-	57047
Intron	chr16	65063629	65063629	NM_001797	CDH11	-	92290
Intron	chr10	73434099	73434099	NM_022124	CDH23	+	277409
Exon/CD	chr16	66420886	66420886	NM_001795	CDH5	+	20362
Upstream	chr5	31191348	31191348	NM_004932	CDH6	+	-2413
Intron	chr10	85957059	85957059	NM_001171971	CDHR1	+	2648
Intron	chr1	1653029	1653029	NM_024011	CDK11A	-	2762
Intron	chr1	1646986	1646986	NM_024011	CDK11A	-	8805
Exon/CD	chr1	1636044	1636044	NM_024011	CDK11A	-	19747
Intron	chr1	1612000	1612000	NM_033489	CDK11B	-	43775
Intron	chrx	47086347	47086347	NM_033018	CDK16	+	8820
Intron	chr1	205499356	205499356	NM_002596	CDK18	+	25673
Upstream	chr12	123757861	123757861	NR_073007	CDK2AP1	-	-998
Intron	chr12	123746511	123746511	NR_073007	CDK2AP1	-	10352
Upstream	chr6	31095801	31095801	NM_001264	CDSN	-	-7549
Intron	chr16	80716811	80716811	NM_152342	CDYL2	-	121364
3'UTR	chr22	17660687	17660687	NM_017424	CECR1	-	30092
Intron	chr22	17637049	17637049	NM_017829	CECR5	-	9128
Intron	chr22	17623216	17623216	NM_017829	CECR5	-	22961
Exon/CD	chr1	15808872	15808872	NM_015849	CELA2B	+	6277
Intron	chr10	11085813	11085813	NM_001025077	CELF2	+	38555
Intron	chr10	11141006	11141006	NM_001025077	CELF2	+	93748
Intron	chr18	35067127	35067127	NM_001025087	CELF4	-	78873
Intron	chr18	34917604	34917604	NM_001025087	CELF4	-	228396
Intron	chr18	34839111	34839111	NM_001025087	CELF4	-	306889
Intron	chr18	34839107	34839107	NM_001025087	CELF4	-	306893
Intron	chr1	109802395	109802395	NM_001408	CELSR2	+	9755
3'UTR	chr22	42334954	42334954	NM_024053	CENPM	-	8194
Intron	chr1	3748605	3748605	NM_014704	CEP104	-	25192
Intron	chr14	105344762	105344762	NM_001112726	CEP170B	+	13113
Intron	chr7	130067083	130067083	NM_018718	CEP41	-	13968
Intron	chr5	623621	623621	NM_018140	CEP72	+	11217
Intron	chr9	131186329	131186329	NM_016174	CERCAM	+	3571
Intron	chr1	196882503	196882503	NM_001201551	CFHR4	+	25360
Downstream	chrx	47480338	47480338	NM_002621	CFP	-	9366
Upstream	chr17	48547547	48547547	NM_001267	CHAD	-	-1320
Intron	chr1	6238761	6238761	NM_015557	CHD5	-	1433
Intron	chr1	6226910	6226910	NM_015557	CHD5	-	13284
Intron	chr20	40162802	40162802	NM_032221	CHD6	-	84331
Upstream	chr11	125495023	125495023	NM_001114121	CHEK1	+	-7
Exon/CD	chr12	133428242	133428242	NM_001161347	CHFR	-	35962
Intron	chr12	133425444	133425444	NM_001161347	CHFR	-	38760
Intron	chr14	93392368	93392368	NM_001275	CHGA	+	2924
Upstream	chr1	111832205	111832205	NM_001258001	CHIA	+	-1268
5'UTR	chr1	111825261	111825261	NR_003928	CHIAP2	+	2116
Upstream	chr1	241804115	241804115	NM_001821	CHML	-	-4883
Intron	chr8	27329643	27329643	NM_000742	CHRNA2	-	7170
Intron	chr8	27325423	27325423	NM_000742	CHRNA2	-	11390
Intron	chr8	27325257	27325257	NM_000742	CHRNA2	-	11556
Intron	chr1	154543052	154543052	NM_000748	CHRNB2	+	2796
Intron	chr2	233409013	233409013	NM_005199	CHRNG	+	4577
Exon/CD	chr16	75563330	75563330	NM_024533	CHST5	-	5738
Intron	chr15	101766003	101766003	NM_014918	CHSY1	-	26134
3'UTR	chr16	848013	848013	NM_022092	CHTF18	+	9392
Downstream	chr19	1274930	1274930	NR_023312	CIRBP	+	5664
Upstream	chrx	71529587	71529587	NM_001144886	CITED1	-	-2550
Downstream	chr1	41326361	41326361	NM_133467	CITED4	-	1657
Upstream	chr16	66585711	66585711	NM_016951	CKLF	+	-754
Intron	chr16	1507581	1507581	NM_001114331	CLCN7	-	17504
Exon/CD	chr7	73245826	73245826	NM_001305	CLDN4	+	634
3'UTR	chr16	3064864	3064864	NM_021195	CLDN6	-	3324
Upstream	chr12	10095860	10095860	NM_001207010	CLEC12A	+	-8054
Upstream	chr12	10095903	10095903	NM_001207010	CLEC12A	+	-8011
Upstream	chr12	10095916	10095916	NM_001207010	CLEC12A	+	-7998
Upstream	chr12	10095942	10095942	NM_001207010	CLEC12A	+	-7972
Upstream	chr12	10095996	10095996	NM_001207010	CLEC12A	+	-7918
Upstream	chr12	10095998	10095998	NM_001207010	CLEC12A	+	-7916
Upstream	chr12	10096258	10096258	NM_001207010	CLEC12A	+	-7656
Upstream	chr12	10096350	10096350	NM_001207010	CLEC12A	+	-7564
Intron	chr16	11042394	11042394	NM_015226	CLEC16A	+	4050
Upstream	chr12	10251767	10251767	NM_016511	CLEC1A	-	-162
Upstream	chr3	45067417	45067417	NM_003278	CLEC3B	+	-341
Intron	chr14	95693666	95693666	NM_024734	CLMN	-	92579
Intron	chr8	1721643	1721643	NM_018941	CLN8	+	9774
Intron	chr4	10575259	10575259	NM_052964	CLNK	-	111127
Intron	chr5	1343795	1343795	NM_030782	CLPTM1L	-	1207
Intron	chr8	62213747	62213747	NM_173519	CLVS1	+	13223
Upstream	chr12	22198303	22198303	NM_018686	CMAS	+	-806
Exon/CD	chr16	66600479	66600479	NM_181296	CMTM1	+	186
Exon/CD	chr16	66613525	66613525	NM_001199317	CMTM2	+	175
Upstream	chr3	32548498	32548498	NM_017801	CMTM6	-	-4095
Intron	chr16	58004360	58004360	NM_001297	CNGB1	-	660
Exon/CD	chr2	97498309	97498309	NM_199078	CNNM3	+	16319
Intron	chr16	58581229	58581229	NM_016284	CNOT1	-	82561
Upstream	chr5	179918531	179918531	NM_015455	CNOT6	+	-2885
Exon/CD	chr1	205041159	205041159	NM_005076	CNTN2	+	28820
Intron	chr2	124971545	124971545	NM_130773	CNTNAP5	+	188682
Intron	chr9	123905636	123905636	NM_007018	CNTRL	+	55063
Intron	chr6	33145370	33145370	NM_080680	COL11A2	-	14875
Intron	chr10	71583199	71583199	NM_080802	COL13A1	+	21556
Intron	chr5	177892884	177892884	NM_173465	COL23A1	-	124672
Intron	chr5	177762426	177762426	NM_173465	COL23A1	-	255130
Intron	chr5	74762281	74762281	NM_001130105	COL4A3BP	-	45525
Intron	chr9	137650033	137650033	NM_001278074	COL5A1	+	116383
Intron	chr19	10077932	10077932	NM_015719	COL5A3	-	43215
Intron	chr21	47421316	47421316	NM_001848	COL6A1	+	19654
Intron	chr21	47421794	47421794	NM_001848	COL6A1	+	20132
Intron	chr21	47421865	47421865	NM_001848	COL6A1	+	20203
Intron	chr21	47422679	47422679	NM_001848	COL6A1	+	21017
Intron	chr21	47423234	47423234	NM_001848	COL6A1	+	21572
Exon/CD	chr21	47532441	47532441	NM_001849	COL6A2	+	14409
Intron	chr2	3646146	3646146	NM_001255983	COLEC11	+	3725
Intron	chr19	17691752	17691752	NM_024656	COLGALT1	+	25242
Intron	chr1	183912104	183912104	NM_015101	COLGALT2	-	94759
Intron	chr1	183910161	183910161	NM_015101	COLGALT2	-	96702
Exon/CD	chr19	18896881	18896881	NM_000095	COMP	-	5233
Downstream	chr10	93804975	93804975	NM_014912	CPEB3	-	245900
Intron	chr4	817486	817486	NM_006651	CPLX1	-	2459
Intron	chr4	815039	815039	NM_006651	CPLX1	-	4906
Intron	chr5	175297532	175297532	NM_006650	CPLX2	+	73923
Exon/CD	chr20	34220756	34220756	NM_152928	CPNE1	-	32122
Exon/CD	chr8	87540803	87540803	NM_003909	CPNE3	+	14148
Intron	chr8	97772616	97772616	NM_016134	CPQ	+	115118
Intron	chr8	97772970	97772970	NM_016134	CPQ	+	115472
Intron	chr11	68550391	68550391	NM_001031847	CPT1A	-	59008
Intron	chr19	50204728	50204728	NM_001136052	CPT1C	+	10364
Intron	chr16	1722958	1722958	NM_020825	CRAMP1L	+	58318
Intron	chr16	1723066	1723066	NM_020825	CRAMP1L	+	58426
Upstream	chr3	3225323	3225323	NM_016302	CRBN	-	-3922
Intron	chr7	137660460	137660460	NM_194071	CREB3L2	-	26387
Intron	chr7	28612574	28612574	NM_182899	CREB5	+	273635
Intron	chr2	36656951	36656951	NM_016441	CRIM1	+	73582
Upstream	chr16	84853167	84853167	NM_031476	CRISPLD2	+	-419
Exon/CD	chr19	18707532	18707532	NM_004750	CRLF1	-	10128
Upstream	chr4	5900147	5900147	NM_001014809	CRMP1	-	-5362
Intron	chr10	99664005	99664005	NM_018058	CRTAC1	-	126580
Exon/CD	chr2	219855037	219855037	NM_057094	CRYBA2	-	3090
Intron	chr13	21012443	21012443	NM_015974	CRYL1	-	87569
Intron	chr8	4441843	4441843	NM_033225	CSMD1	-	410485
Intron	chr8	3706785	3706785	NM_033225	CSMD1	-	1145543
Upstream	chr13	37681389	37681389	NM_145203	CSNK1A1L	-	-1588
Upstream	chr13	37680082	37680082	NM_145203	CSNK1A1L	-	-281
Intron	chr22	38699514	38699514	NM_001894	CSNK1E	-	14575
3'UTR	chr12	51455405	51455405	NM_030809	CSRNP2	-	22049
Intron	chr11	19222498	19222498	NM_003476	CSRP3	-	9620
Downstream	chr4	1204962	1204962	NM_001328	CTBP1	-	37946
Intron	chr10	126840273	126840273	NM_001083914	CTBP2	-	9351
Intron	chr10	126803432	126803432	NM_001083914	CTBP2	-	46192
Intron	chr10	126690384	126690384	NM_001083914	CTBP2	-	159240
Intron	chr18	77485711	77485711	NM_048368	CTDP1	+	45911
Intron	chr18	77508327	77508327	NM_048368	CTDP1	+	68527
Upstream	chr16	75252527	75252527	NM_001906	CTRB1	+	-356
Intron	chr8	11711060	11711060	NM_147783	CTSB	-	14586
Intron	chr15	79236815	79236815	NM_004390	CTSH	-	605
Upstream	chr5	126983961	126983961	NM_001048252	CTXN3	+	-751
Intron	chr7	101747526	101747526	NM_001202544	CUX1	+	288343
Intron	chr2	242813202	242813202	NM_173821	CXXC11	+	1317
Intron	chr16	88715742	88715742	NM_000101	CYBA	-	1750
Intron	chr15	22947667	22947667	NM_014608	CYFIP1	+	54984
Intron	chr15	22982263	22982263	NM_014608	CYFIP1	+	89580
5'UTR	chr1	111029568	111029568	NR_003599	CYMP	+	6181
Exon/CD	chr8	143957739	143957739	NM_000497	CYP11B1	-	3497
Intron	chr20	52781483	52781483	NM_000782	CYP24A1	-	9033
Intron	chr2	127951460	127951460	NM_001001665	CYP27C1	-	11883
Exon/CD	chr1	47282773	47282773	NM_000779	CYP4B1	+	18104
3'UTR	chr19	15989184	15989184	NM_001082	CYP4F2	-	19700
Intron	chr4	187126029	187126029	NM_207352	CYP4V2	+	13356
Intron	chr4	187126115	187126115	NM_207352	CYP4V2	+	13442
Intron	chr2	242681588	242681588	NM_152783	D2HGDH	+	7559
Intron	chr2	242688204	242688204	NM_152783	D2HGDH	+	14175
Intron	chr2	242688673	242688673	NM_152783	D2HGDH	+	14644
Intron	chr2	242689263	242689263	NM_152783	D2HGDH	+	15234
Intron	chr6	39769456	39769456	NM_001201427	DAAM2	+	9298
Intron	chr1	57757525	57757525	NM_021080	DAB1	-	958686
Intron	chr1	57575655	57575655	NM_021080	DAB1	-	1140556
Intron	chr7	6462646	6462646	NM_001142936	DAGLB	-	24997
Exon/CD	chr7	6456303	6456303	NM_001142936	DAGLB	-	31340
Intron	chr19	3967006	3967006	NM_001348	DAPK3	-	2820
5'UTR	chr17	656880	656880	NR_024120	DBIL5P	+	1308
Exon/CD	chrx	125299837	125299837	NM_001013628	DCAF12L2	-	243
Exon/CD	chr14	73425462	73425462	NM_181340	DCAF4	+	32423
Downstream	chr14	73430784	73430784	NM_181340	DCAF4	+	37745
Intron	chr13	36704440	36704440	NM_004734	DCLK1	-	1074
Intron	chr13	36704419	36704419	NM_004734	DCLK1	-	1095
Intron	chr13	36702659	36702659	NM_004734	DCLK1	-	2855
Intron	chr10	14970660	14970660	NM_001033858	DCLRE1C	-	25434
Upstream	chr4	183839591	183839591	NM_001921	DCTD	-	-961
Intron	chr4	52750411	52750411	NM_001040402	DCUN1D4	+	41136
Intron	chr1	85864392	85864392	NM_001134445	DDAH1	-	179654
Intron	chr6	110732209	110732209	NM_004032	DDO	-	4544
Intron	chr1	20986078	20986078	NM_005216	DDOST	-	1959
Upstream	chr6	30849822	30849822	NM_001954	DDR1	+	-2038
Upstream	chr12	9601657	9601657	NR_033399	DDX12P	-	-889
Intron	chr7	44613005	44613005	NM_019082	DDX56	-	1132
Intron	chr11	688092	688092	NM_021008	DEAF1	-	7648
Exon/CD	chr11	674639	674639	NM_021008	DEAF1	-	21101
Intron	chr11	674499	674499	NM_021008	DEAF1	-	21241
Downstream	chr11	643916	643916	NM_021008	DEAF1	-	51824
Upstream	chr6	18273645	18273645	NM_003472	DEK	-	-8846
Intron	chr8	142174579	142174579	NM_014957	DENND3	+	35860
Intron	chr8	142179802	142179802	NM_014957	DENND3	+	41083
Intron	chr8	142180948	142180948	NM_014957	DENND3	+	42229
Intron	chr12	16125597	16125597	NM_015954	DERA	+	61412
Intron	chr12	16125645	16125645	NM_015954	DERA	+	61460
Intron	chr12	16125653	16125653	NM_015954	DERA	+	61468
Upstream	chrx	69396854	69396854	NM_198512	DGAT2L6	+	-481
Intron	chr7	14429351	14429351	NM_004080	DGKB	-	451724
Intron	chr13	42714053	42714053	NM_001204504	DGKH	+	99882
Exon/CD	chr1	26795504	26795504	NM_001243565	DHDDS	+	36732
Upstream	chr14	24098570	24098570	NM_182908	DHRS2	+	-7002
Intron	chr10	12160260	12160260	NM_018706	DHTKD1	+	49345
Intron	chr12	125452069	125452069	NM_032656	DHX37	-	21598
Intron	chr12	125450667	125450667	NM_032656	DHX37	-	23000
Exon/CD	chr17	40259677	40259677	NM_024119	DHX58	-	5074
Exon/CD	chr17	40259650	40259650	NM_024119	DHX58	-	5101
Exon/CD	chr14	102028235	102028235	NM_001362	DIO3	+	548
Intron	chr10	436547	436547	NM_014974	DIP2C	-	299061
Intron	chr10	418676	418676	NM_014974	DIP2C	-	316932
Intron	chr10	394301	394301	NM_014974	DIP2C	-	341307
Intron	chr10	393993	393993	NM_014974	DIP2C	-	341615
Downstream	chr2	218146081	218146081	NR_026597	DIRC3	-	475235
Upstream	chr6	163776753	163776753	NR_033862	DKFZp451B082	-	-8688
Downstream	chr6	163756985	163756985	NR_033862	DKFZp451B082	-	11080
Downstream	chr6	163756953	163756953	NR_033862	DKFZp451B082	-	11112
Downstream	chr6	163756951	163756951	NR_033862	DKFZp451B082	-	11114
Intron	chr8	42234244	42234244	NM_014420	DKK4	-	430
Intron	chr11	84708855	84708855	NM_001142699	DLG2	-	629459
Intron	chrx	69719576	69719576	NM_021120	DLG3	+	54872
Exon/CD	chrx	69719742	69719742	NM_021120	DLG3	+	55038
Intron	chr10	79589346	79589346	NM_004747	DLG5	-	97002
Exon/CD	chr10	79566632	79566632	NM_004747	DLG5	-	119716
Exon/CD	chr8	1497516	1497516	NM_004745	DLGAP2	+	47985
Exon/CD	chr20	35155413	35155413	NM_014902	DLGAP4	+	159970
Intron	chr7	86814614	86814614	NM_001142327	DMTF1	+	32938
Intron	chr16	84208145	84208145	NM_178452	DNAAF1	+	29281
Intron	chr12	124273029	124273029	NM_207437	DNAH10	+	25988
Intron	chr12	124409502	124409502	NM_207437	DNAH10	+	162461
Intron	chr12	124419729	124419729	NM_207437	DNAH10	+	172688
Exon/CD	chr7	21599234	21599234	NM_001277115	DNAH11	+	16402
Intron	chr17	76488593	76488593	NM_173628	DNAH17	-	84883
Intron	chr17	7645326	7645326	NM_020877	DNAH2	+	22288
Intron	chr5	13769975	13769975	NM_001369	DNAH5	-	174614
Upstream	chr6	38681778	38681778	NM_001206927	DNAH8	+	-1338
Intron	chr6	38803909	38803909	NM_001206927	DNAH8	+	120793
Exon/CD	chr3	128182074	128182074	NM_153330	DNAJB8	-	4017
Exon/CD	chr3	128181538	128181538	NM_153330	DNAJB8	-	4553
Intron	chr2	230566522	230566522	NM_139072	DNER	-	12764
Exon/CD	chr11	6585007	6585007	NM_144666	DNHD1	+	66482
Intron	chr20	44431097	44431097	NM_052951	DNTTIP1	+	10522
Intron	chr10	128814335	128814335	NM_001380	DOCK1	+	220313
Intron	chr10	128814756	128814756	NM_001380	DOCK1	+	220734
Intron	chr5	169129495	169129495	NM_004946	DOCK2	+	65245
Intron	chr4	3473650	3473650	NM_001164673	DOK7	+	8618
Intron	chr19	2214058	2214058	NM_032482	DOT1L	+	49911
Exon/CD	chr19	2226676	2226676	NM_032482	DOT1L	+	62529
Intron	chr7	154474129	154474129	NM_001039350	DPP6	+	889711
Intron	chr7	154585343	154585343	NM_001039350	DPP6	+	1000925
Upstream	chr11	117670752	117670752	NM_020693	DSCAML1	-	-2776
Intron	chr4	88531801	88531801	NM_014208	DSPP	+	2121
Exon/CD	chr12	113534634	113534634	NM_004416	DTX1	+	38973
Downstream	chr19	5785114	5785114	NM_001161619	DUS3L	-	6135
Exon/CD	chr1	161721708	161721708	NM_007240	DUSP12	+	2128
5'UTR	chr17	35870833	35870833	NM_007026	DUSP14	+	20883
Exon/CD	chr1	159752066	159752066	NM_017823	DUSP23	+	1308
3'UTR	chr1	167098095	167098095	NM_001080426	DUSP27	+	34009
Intron	chr2	71695641	71695641	NM_003494	DYSF	+	14889
Intron	chr2	71796866	71796866	NM_003494	DYSF	+	116114
Downstream	chr10	131631810	131631810	NM_001005463	EBF3	-	130281
Downstream	chr10	131631687	131631687	NM_001005463	EBF3	-	130404
Downstream	chr10	131631672	131631672	NM_001005463	EBF3	-	130419
Intron	chr6	139117467	139117467	NM_001077706	ECT2L	+	220
Intron	chr6	139117544	139117544	NM_001077706	ECT2L	+	297
Intron	chr6	139117563	139117563	NM_001077706	ECT2L	+	316
Intron	chr2	109556418	109556418	NM_022336	EDAR	-	49410
Upstream	chr7	36189670	36189670	NM_030636	EEPD1	+	-3165
Upstream	chr7	36191874	36191874	NM_030636	EEPD1	+	-961
Upstream	chr7	36191985	36191985	NM_030636	EEPD1	+	-850
Upstream	chr7	36192010	36192010	NM_030636	EEPD1	+	-825
Upstream	chr7	36192013	36192013	NM_030636	EEPD1	+	-822
Upstream	chr7	36192019	36192019	NM_030636	EEPD1	+	-816
Upstream	chr7	36192148	36192148	NM_030636	EEPD1	+	-687
Intron	chr12	3858472	3858472	NM_001144958	EFCAB4B	-	3894
Upstream	chr22	44209126	44209126	NM_022785	EFCAB6	-	-909
3'UTR	chrx	68061004	68061004	NM_004429	EFNB1	+	12165
Intron	chr13	107182437	107182437	NM_004093	EFNB2	-	4951
Upstream	chr3	4794129	4794129	NR_004428	EGOT	-	-855
Exon/CD	chr19	48219938	48219938	NM_014601	EHD2	+	3338
Intron	chr9	140637390	140637390	NM_024757	EHMT1	+	123947
Upstream	chr19	40024809	40024809	NM_152361	EID2B	-	-1315
Exon/CD	chr19	10226208	10226208	NM_003755	EIF3G	-	4391
Intron	chr19	8032432	8032432	NM_001419	ELAVL1	-	38097
Intron	chr9	23823521	23823521	NM_004432	ELAVL2	-	2542
Intron	chr7	37484566	37484566	NM_001206480	ELMO1	-	4329
Exon/CD	chr14	74186183	74186183	NM_001043318	ELMSAN1	-	67713
Upstream	chr22	29598971	29598971	NM_001267895	EMID1	+	-2929
Intron	chr8	120615660	120615660	NM_001130863	ENPP2	-	35446
Intron	chr4	185089982	185089982	NM_153343	ENPP6	-	49132
Intron	chr17	77707067	77707067	NM_178543	ENPP7	+	2186
Intron	chr17	77710554	77710554	NM_178543	ENPP7	+	5673
Intron	chr10	97592286	97592286	NM_001098175	ENTPD1	+	120751
Intron	chr10	97792310	97792310	NR_038444	ENTPD1-AS1	-	57682
Intron	chr9	140333102	140333102	NM_198585	ENTPD8	-	2799
Intron	chr20	34785733	34785733	NM_001258331	EPB41L1	+	106308
Intron	chr2	222366728	222366728	NM_004438	EPHA4	-	70282
Intron	chr2	222366632	222366632	NM_004438	EPHA4	-	70378
Exon/CD	chr1	22920071	22920071	NM_020526	EPHA8	+	30068
Intron	chr3	184282247	184282247	NM_004443	EPHB3	+	2661
Exon/CD	chr17	56277733	56277733	NM_000502	EPX	+	7645
Intron	chr3	55777139	55777139	NM_015576	ERC2	-	725252
Intron	chr3	55613559	55613559	NM_015576	ERC2	-	888832
Upstream	chr5	172260235	172260235	NM_001031711	ERGIC1	+	-987
Intron	chr8	675350	675350	NM_207332	ERICH1	-	5876
Intron	chr8	649331	649331	NM_207332	ERICH1	-	31895
Intron	chr8	694697	694697	NR_073466	ERICH1-AS1	+	7111
Intron	chr8	970268	970268	NR_073466	ERICH1-AS1	+	282682
Intron	chr8	982989	982989	NR_073466	ERICH1-AS1	+	295403
Intron	chr8	989698	989698	NR_073466	ERICH1-AS1	+	302112
Intron	chr17	62134056	62134056	NM_001433	ERN1	-	73446
Intron	chr1	217264292	217264292	NM_001134285	ESRRG	-	46805
Intron	chr1	217168636	217168636	NM_001134285	ESRRG	-	142461
Intron	chr7	158596712	158596712	NM_020728	ESYT2	-	25607
Intron	chr7	158596709	158596709	NM_020728	ESYT2	-	25610
Intron	chr7	158537990	158537990	NM_020728	ESYT2	-	84329
Intron	chr7	158537982	158537982	NM_020728	ESYT2	-	84337
Intron	chr7	158537922	158537922	NM_020728	ESYT2	-	84397
Upstream	chr3	138152870	138152870	NM_031913	ESYT3	+	-544
3'UTR	chr19	7929691	7929691	NM_145245	EVI5L	+	34531
Intron	chr14	100594699	100594699	NM_016337	EVL	+	62949
Intron	chr1	40975077	40975077	NM_022774	EXO5	+	645
Intron	chr5	444127	444127	NM_007277	EXOC3	+	794
Intron	chr5	444136	444136	NM_007277	EXOC3	+	803
Intron	chr5	444178	444178	NM_007277	EXOC3	+	845
Upstream	chr9	37787262	37787262	NM_001002269	EXOSC3	-	-2173
Upstream	chr9	37787249	37787249	NM_001002269	EXOSC3	-	-2160
Intron	chr8	119017973	119017973	NM_000127	EXT1	-	106085
3'UTR	chr17	291564	291564	NM_182705	FAM101B	-	4167
Intron	chr17	47824938	47824938	NM_030802	FAM117A	-	16580
Intron	chr17	47797516	47797516	NM_030802	FAM117A	-	44002
Intron	chr22	45713559	45713559	NM_001104595	FAM118A	+	8479
Intron	chr22	45731540	45731540	NM_001104595	FAM118A	+	26460
Upstream	chrx	134166262	134166262	NM_001078171	FAM127A	+	-70
Intron	chr1	184771822	184771822	NM_052966	FAM129A	-	171896
Intron	chr7	143057528	143057528	NM_001031690	FAM131B	-	2312
Upstream	chr2	62083791	62083791	NM_001201543	FAM161A	-	-2513
Upstream	chr9	35564080	35564080	NM_001099951	FAM166B	-	-184
Upstream	chr10	50343220	50343220	NM_001164484	FAM170B	-	-1155
Intron	chr5	10248005	10248005	NM_001258388	FAM173B	-	2016
Intron	chr5	10229974	10229974	NM_001258388	FAM173B	-	20047
Upstream	chr2	29202938	29202938	NM_199280	FAM179A	+	-1225
Intron	chr6	119346912	119346912	NM_001100411	FAM184A	-	123446
Exon/CD	chr4	17711044	17711044	NM_015688	FAM184B	-	72091
Intron	chr7	30843391	30843391	NM_032222	FAM188B	+	32359
Intron	chr5	176949352	176949352	NM_001190946	FAM193B	-	32196
Exon/CD	chr4	159092090	159092090	NM_001031700	FAM198B	-	2112
Exon/CD	chr4	159092030	159092030	NM_001031700	FAM198B	-	2172
Exon/CD	chr4	159091963	159091963	NM_001031700	FAM198B	-	2239
Intron	chr22	48888957	48888957	NM_001082967	FAM19A5	+	3670
Intron	chr3	56662070	56662070	NM_001112736	FAM208A	-	55065
Upstream	chr7	186645	186645	NM_020223	FAM20C	+	-6323
Intron	chr7	285508	285508	NM_020223	FAM20C	+	92540
Intron	chr7	295625	295625	NM_020223	FAM20C	+	102657
Intron	chr7	296273	296273	NM_020223	FAM20C	+	103305
Intron	chr7	296739	296739	NM_020223	FAM20C	+	103771
3'UTR	chr7	299988	299988	NM_020223	FAM20C	+	107020
Intron	chr6	116783892	116783892	NM_001010919	FAM26F	+	1360
3'UTR	chrx	153736182	153736182	NR_033237	FAM3A	-	8384
Upstream	chr21	42688324	42688324	NM_058186	FAM3B	+	-336
Upstream	chr3	58653461	58653461	NM_138805	FAM3D	-	-900
Intron	chr3	58625813	58625813	NM_138805	FAM3D	-	26748
Intron	chr4	1657595	1657595	NM_001174070	FAM53A	-	28393
Upstream	chr17	629624	629624	NM_024792	FAM57A	+	-6222
Intron	chr17	643741	643741	NM_024792	FAM57A	+	7895
Upstream	chr6	24911979	24911979	NM_014722	FAM65B	-	-784
Intron	chr9	139615128	139615128	NM_152421	FAM69B	+	8105
3'UTR	chr7	128371299	128371299	NM_032599	FAM71F1	+	15857
Upstream	chr8	337341	337341	NR_103537	FAM87A	-	-4167
Intron	chr1	231163632	231163632	NM_198552	FAM89A	-	12363
3'UTR	chr19	13033530	13033530	NM_004461	FARSA	-	11028
Intron	chr17	80053167	80053167	NM_004104	FASN	-	2939
Exon/CD	chr17	80044985	80044985	NM_004104	FASN	-	11121
Intron	chr3	13610007	13610007	NM_001004019	FBLN2	+	19383
Downstream	chr12	1672493	1672493	NM_152441	FBXL14	-	30838
Exon/CD	chr16	746914	746914	NM_153350	FBXL16	-	8911
Upstream	chr17	37123759	37123759	NM_001008777	FBXO47	-	-104
Upstream	chr17	37123670	37123670	NM_001008777	FBXO47	-	-15
Intron	chr1	161643270	161643270	NM_001002274	FCGR2B	+	10366
Upstream	chr1	161602300	161602300	NM_000570	FCGR3B	-	-547
Intron	chr19	17862131	17862131	NM_001161357	FCHO1	+	3605
Upstream	chr1	161692036	161692036	NM_001002901	FCRLB	+	-420
Exon/CD	chr15	91428291	91428291	NM_001143785	FES	+	627
Intron	chr11	125327905	125327905	NM_005103	FEZ1	-	38301
Intron	chr12	95509767	95509767	NM_018351	FGD6	-	101473
3'UTR	chr17	7347124	7347124	NM_004112	FGF11	+	4436
Intron	chr5	170880332	170880332	NM_003862	FGF18	+	33666
Exon/CD	chr12	4479549	4479549	NM_020638	FGF23	-	9345
Upstream	chr8	38327016	38327016	NM_001174063	FGFR1	-	-664
Intron	chr8	38307963	38307963	NM_001174063	FGFR1	-	18389
Intron	chr8	38294047	38294047	NM_001174063	FGFR1	-	32305
Intron	chr8	38284012	38284012	NM_001174063	FGFR1	-	42340
Intron	chr9	133794492	133794492	NM_001145106	FIBCD1	-	19963
Intron	chr9	133794456	133794456	NM_001145106	FIBCD1	-	19999
Intron	chr7	33015903	33015903	NM_007270	FKBP9	+	18899
Intron	chr17	17136317	17136317	NM_144997	FLCN	-	4185
Upstream	chr11	128568944	128568944	NR_038908	FLI1-AS1	-	-3026
Downstream	chr19	7933306	7933306	NM_001190467	FLJ22184	-	6020
Intron	chr2	11245389	11245389	NR_040080	FLJ33534	-	26913
Upstream	chr11	71134999	71134999	NR_038862	FLJ42102	-	-599
3'UTR	chr1	2976805	2976805	NR_015440	FLJ42875	-	7484
Intron	chr11	63880397	63880397	NM_013280	FLRT1	+	9036
Exon/CD	chr11	63884028	63884028	NM_013280	FLRT1	+	12667
Intron	chr1	240332566	240332566	NM_020066	FMN2	+	77382
Intron	chr1	240620131	240620131	NM_020066	FMN2	+	364947
Intron	chr1	240620178	240620178	NM_020066	FMN2	+	364994
Intron	chr2	153246216	153246216	NM_052905	FMNL2	+	54466
Intron	chr2	153468188	153468188	NM_052905	FMNL2	+	276438
Intron	chr1	146676384	146676384	NM_001144829	FMO5	-	20846
3'UTR	chr17	80685534	80685534	NM_024619	FN3KRP	+	10953
Exon/CD	chr6	159654483	159654483	NM_032532	FNDC1	+	64055
Downstream	chr16	86605453	86605453	NM_005251	FOXC2	+	4597
Intron	chr7	4765215	4765215	NM_001037165	FOXK1	+	43286
Intron	chr17	80525237	80525237	NM_004514	FOXK2	+	47644
Intron	chr2	48584302	48584302	NM_002158	FOXN2	+	42508
Intron	chr13	41189144	41189144	NM_002015	FOXO1	-	51590
Intron	chr3	71393341	71393341	NM_001244810	FOXP1	-	239799
Upstream	chr11	118842336	118842336	NM_181721	FOXR1	+	-80
Upstream	chr11	118842343	118842343	NM_181721	FOXR1	+	-73
Exon/CD	chr11	118842692	118842692	NM_181721	FOXR1	+	276
Exon/CD	chr9	14776028	14776028	NM_144966	FREM1	-	134965
3'UTR	chr6	116262976	116262976	NM_002031	FRK	-	118945
3'UTR	chrx	64771354	64771354	NR_033742	FRMD8P1	-	947
Intron	chrx	12157143	12157143	NM_014728	FRMPD4	+	559
Intron	chr4	48553897	48553897	NM_015030	FRYL	-	228419
Intron	chr2	49224804	49224804	NM_000145	FSHR	-	156862
Intron	chr11	117744858	117744858	NM_001204268	FXYD6-FXYD2	-	2888
Intron	chr3	45982415	45982415	NM_024513	FYCO1	-	54901
Intron	chr6	112176888	112176888	NM_002037	FYN	-	17767
Intron	chr6	112005208	112005208	NM_002037	FYN	-	189447
Downstream	chr12	130651254	130651254	NM_007197	FZD10	+	4251
Intron	chr9	101318626	101318626	NM_005458	GABBR2	-	152853
Exon/CD	chr15	27188460	27188460	NM_000810	GABRA5	+	76595
Intron	chr2	171676945	171676945	NM_000817	GAD1	+	3746
Intron	chr2	171676951	171676951	NM_000817	GAD1	+	3752
Intron	chr4	909786	909786	NM_005255	GAK	-	16388
Intron	chr4	851936	851936	NM_005255	GAK	-	74238
Upstream	chr11	68450315	68450315	NM_015973	GAL	+	-1667
Upstream	chr11	68451248	68451248	NM_015973	GAL	+	-734
Intron	chr16	88914533	88914533	NM_000512	GALNS	-	8841
Intron	chr16	88903897	88903897	NM_000512	GALNS	-	19477
Exon/CD	chr16	88902183	88902183	NM_000512	GALNS	-	21191
Intron	chr16	88895407	88895407	NM_000512	GALNS	-	27967
Intron	chr18	33256961	33256961	NM_020474	GALNT1	+	22429
Intron	chr5	153718868	153718868	NM_198321	GALNT10	+	148574
Intron	chr11	11301696	11301696	NM_198516	GALNT18	-	341865
3'UTR	chr11	11292636	11292636	NM_198516	GALNT18	-	350925
3'UTR	chr1	230415294	230415294	NM_004481	GALNT2	+	212339
Intron	chr12	132703302	132703302	NM_001122636	GALNT9	-	202603
Intron	chr12	132701376	132701376	NM_001122636	GALNT9	-	204529
Intron	chr12	132696253	132696253	NM_001122636	GALNT9	-	209652
Intron	chr12	132692165	132692165	NM_001122636	GALNT9	-	213740
Intron	chr12	132685567	132685567	NM_001122636	GALNT9	-	220338
3'UTR	chr12	132681448	132681448	NM_001122636	GALNT9	-	224457
Intron	chr18	74964179	74964179	NM_001480	GALR1	+	2172
Exon/CD	chr3	128200716	128200716	NM_032638	GATA2	-	11314
Intron	chr19	19497370	19497370	NM_017660	GATAD2A	+	729
Upstream	chr1	89489979	89489979	NM_018284	GBP3	-	-1430
Intron	chr4	72608116	72608116	NM_001204306	GC	-	63121
Upstream	chr6	10513955	10513955	NM_145649	GCNT2	+	-7612
Upstream	chr6	10514492	10514492	NM_145649	GCNT2	+	-7075
Exon/CD	chr17	650518	650518	NM_015721	GEMIN4	-	4983
Intron	chr5	179741105	179741105	NM_005110	GFPT2	-	39210
Intron	chr5	179741101	179741101	NM_005110	GFPT2	-	39214
Intron	chr5	179741081	179741081	NM_005110	GFPT2	-	39234
Intron	chr5	179741067	179741067	NM_005110	GFPT2	-	39248
Intron	chr5	179741063	179741063	NM_005110	GFPT2	-	39252
Intron	chr5	179741060	179741060	NM_005110	GFPT2	-	39255
Intron	chr5	179741042	179741042	NM_005110	GFPT2	-	39273
Intron	chr5	179741039	179741039	NM_005110	GFPT2	-	39276
Intron	chr5	179741008	179741008	NM_005110	GFPT2	-	39307
Intron	chr5	179740999	179740999	NM_005110	GFPT2	-	39316
Intron	chr5	179740994	179740994	NM_005110	GFPT2	-	39321
Intron	chr5	179740992	179740992	NM_005110	GFPT2	-	39323
Intron	chr5	179740970	179740970	NM_005110	GFPT2	-	39345
Exon/CD	chr5	179740940	179740940	NM_005110	GFPT2	-	39375
Exon/CD	chr5	179740920	179740920	NM_005110	GFPT2	-	39395
Upstream	chr7	150381357	150381357	NM_015660	GIMAP2	+	-1436
Intron	chr7	150216415	150216415	NM_153236	GIMAP7	+	4471
Intron	chr13	20765798	20765798	NM_004004	GJB2	-	1316
Upstream	chr2	69198781	69198781	NM_019617	GKN1	+	-2923
Intron	chr7	42214357	42214357	NM_000168	GLI3	-	62261
Intron	chr7	42033900	42033900	NM_000168	GLI3	-	242718
Intron	chr8	144351321	144351321	NM_138465	GLI4	+	1715
Upstream	chr12	75780995	75780995	NM_001270396	GLIPR1L2	+	-3854
Upstream	chr17	9729197	9729197	NM_004246	GLP2R	+	-183
Intron	chr12	56866963	56866963	NM_013267	GLS2	-	15218
Intron	chr19	48182508	48182508	NM_015711	GLTSCR1	+	71056
5'UTR	chr11	58611995	58611995	NM_145016	GLYATL2	-	2
Intron	chr20	62223268	62223268	NM_012384	GMEB2	-	35113
Exon/CD	chr20	62221989	62221989	NM_012384	GMEB2	-	36392
Exon/CD	chr19	19748817	19748817	NM_016573	GMIP	-	5638
Exon/CD	chr19	3110200	3110200	NM_002067	GNA11	+	15793
Intron	chr7	2774383	2774383	NM_007353	GNA12	-	109576
Intron	chr9	80262324	80262324	NM_004297	GNA14	-	908
Intron	chr1	1763774	1763774	NM_002074	GNB1	-	58752
Intron	chr15	52455409	52455409	NM_016194	GNB5	-	28156
Upstream	chr12	133409740	133409740	NM_005895	GOLGA3	-	-4452
Intron	chr12	133373504	133373504	NM_005895	GOLGA3	-	31784
Intron	chr12	133354485	133354485	NM_005895	GOLGA3	-	50803
Intron	chr12	133354454	133354454	NM_005895	GOLGA3	-	50834
Intron	chr19	55544880	55544880	NM_001083899	GP6	-	4752
Intron	chr19	55544377	55544377	NM_001083899	GP6	-	5255
Exon/CD	chr19	55530036	55530036	NM_001083899	GP6	-	19596
Intron	chr1	46100181	46100181	NM_021639	GPBP1L1	-	52121
Intron	chr13	93969623	93969623	NM_005708	GPC6	+	90546
Intron	chr13	94493028	94493028	NM_005708	GPC6	+	613951
Intron	chr20	5590057	5590057	NM_019593	GPCPD1	-	1615
Intron	chr20	5529310	5529310	NM_019593	GPCPD1	-	62362
Upstream	chr10	134896716	134896716	NM_001083909	GPR123	+	-4692
Intron	chr12	131568676	131568676	NM_198827	GPR133	+	130225
Intron	chr12	131619270	131619270	NM_198827	GPR133	+	180819
Upstream	chr4	8581420	8581420	NR_045511	GPR78	+	-543
Upstream	chr4	8581425	8581425	NR_045511	GPR78	+	-538
Intron	chr11	94131498	94131498	NM_016540	GPR83	-	3087
Intron	chrx	101907484	101907484	NM_014710	GPRASP1	+	1191
Intron	chr16	19886564	19886564	NM_016235	GPRC5B	-	9587
3'UTR	chr4	90168882	90168882	NM_198281	GPRIN3	-	60279
Intron	chr5	125762737	125762737	NM_001146319	GRAMD3	+	66950
Intron	chr22	47026468	47026468	NM_015124	GRAMD4	+	3811
Intron	chr22	47027907	47027907	NM_015124	GRAMD4	+	5250
Upstream	chr7	50865118	50865118	NM_001001555	GRB10	-	-3959
Intron	chr7	50848874	50848874	NM_001001555	GRB10	-	12285
Intron	chr7	50848623	50848623	NM_001001555	GRB10	-	12536
Upstream	chr1	240776222	240776222	NM_022469	GREM2	-	-760
Intron	chr8	102544279	102544279	NM_024915	GRHL2	+	39612
Intron	chr5	152871185	152871185	NM_000827	GRIA1	+	1102
Intron	chr5	153160426	153160426	NM_000827	GRIA1	+	290343
Exon/CD	chr19	1004809	1004809	NM_138690	GRIN3B	+	4373
Intron	chr6	34110997	34110997	NM_001256809	GRM4	-	12402
Intron	chr5	178416883	178416883	NM_000843	GRM6	-	5241
Intron	chr7	76957678	76957678	NM_017439	GSAP	-	88039
Intron	chr8	144639466	144639466	NM_001166237	GSDMD	+	3910
Intron	chr16	85672062	85672062	NM_001134473	GSE1	+	27034
Upstream	chr22	24402531	24402531	NR_003082	GSTTP2	-	-632
Intron	chr2	144903662	144903662	NM_001164629	GTDC1	-	186421
Intron	chr3	148738709	148738709	NM_001184720	GYG1	+	29515
Exon/CD	chrx	103267771	103267771	NM_001002916	H2BFWT	-	485
Intron	chr2	43013773	43013773	NM_012205	HAAO	-	5978
Intron	chr16	1866664	1866664	NM_005326	HAGH	-	10531
Upstream	chr5	83017010	83017010	NM_001884	HAPLN1	-	-114
Intron	chr2	172821223	172821223	NM_003642	HAT1	+	42289
Intron	chrx	153227770	153227770	NM_005334	HCFC1	-	9049
3'UTR	chr6	29893293	29893293	NR_001317	HCG4B	-	135
Upstream	chr3	13518035	13518035	NM_024827	HDAC11	+	-3679
Upstream	chr3	13518038	13518038	NM_024827	HDAC11	+	-3676
Intron	chr3	124693519	124693519	NM_020733	HEG1	-	81283
5'UTR	chr3	57233953	57233953	NM_003865	HESX1	-	327
Intron	chr7	81381327	81381327	NM_000601	HGF	-	18125
Exon/CD	chr1	222713504	222713504	NM_024746	HHIPL2	-	7940
Intron	chr1	222713208	222713208	NM_024746	HHIPL2	-	8236
Intron	chr19	46812336	46812336	NM_152795	HIF3A	+	12034
Intron	chr11	118995354	118995354	NM_198971	HINFP	+	3122
Intron	chr12	123326374	123326374	NM_003959	HIP1R	+	6336
Intron	chr1	42097905	42097905	NM_001127714	HIVEP3	-	286473
Intron	chr10	70992205	70992205	NM_025130	HKDC1	+	12147
Exon/CD	chr6	29911122	29911122	NM_001242758	HLA-A	+	876
Exon/CD	chr6	29911128	29911128	NM_001242758	HLA-A	+	882
Exon/CD	chr6	32917545	32917545	NM_006120	HLA-DMA	-	3354
Intron	chr6	32974844	32974844	NM_002119	HLA-DOA	-	2545
3'UTR	chr6	32972903	32972903	NM_002119	HLA-DOA	-	4486
3'UTR	chr6	32972887	32972887	NM_002119	HLA-DOA	-	4502
3'UTR	chr6	32972493	32972493	NM_002119	HLA-DOA	-	4896
Intron	chr6	33040770	33040770	NM_001242524	HLA-DPA1	-	7785
Intron	chr6	33096313	33096313	NR_001435	HLA-DPB2	+	16021
Intron	chr6	32729742	32729742	NM_001198858	HLA-DQB2	-	1588
Exon/CD	chr6	32411574	32411574	NM_019111	HLA-DRA	+	3956
Upstream	chr6	30453787	30453787	NM_005516	HLA-E	+	-3395
Upstream	chr6	29690823	29690823	NM_001098479	HLA-F	+	-293
Upstream	chr6	29854570	29854570	NR_001434	HLA-H	+	-812
Intron	chr21	38179592	38179592	NM_000411	HLCS	-	182953
5'UTR	chrx	80457296	80457296	NM_030763	HMGN5	-	145
Exon/CD	chr19	1082864	1082864	NM_001258328	HMHA1	+	16943
Intron	chr18	61620766	61620766	NM_001123366	HMSD	+	4179
Downstream	chr5	179040251	179040251	NM_005520	HNRNPH1	-	10471
3'UTR	chr1	245017698	245017698	NM_004501	HNRNPU	-	10129
Upstream	chr7	27142714	27142714	NM_006735	HOXA2	-	-320
Intron	chr7	27141282	27141282	NM_006735	HOXA2	-	1112
5'UTR	chr7	27162227	27162227	NM_153631	HOXA3	-	4412
Upstream	chr7	27198430	27198430	NM_006896	HOXA7	-	-2134
Downstream	chr7	27199835	27199835	NM_152739	HOXA9	-	5314
Downstream	chr7	27199668	27199668	NM_152739	HOXA9	-	5481
Downstream	chr7	27199663	27199663	NM_152739	HOXA9	-	5486
Upstream	chr17	46608390	46608390	NM_002144	HOXB1	-	-118
Intron	chr17	46634547	46634547	NM_002146	HOXB3	-	17263
Upstream	chr2	176979708	176979708	NM_002148	HOXD10	+	-1783
Intron	chr12	122296785	122296785	NM_001171993	HPD	-	29732
Exon/CD	chr10	100380382	100380382	NM_001166246	HPSE2	-	615250
Intron	chr11	534198	534198	NM_176795	HRAS	-	1352
Intron	chr1	87410725	87410725	NM_012262	HS2ST1	+	30391
Upstream	chr6	114384999	114384999	NM_153612	HS3ST5	-	-958
Upstream	chr16	83841318	83841318	NM_001537	HSBP1	+	-189
Intron	chr18	77728046	77728046	NM_001136180	HSBP1L1	+	3465
Upstream	chr16	82068536	82068536	NM_002153	HSD17B2	+	-321
5'UTR	chr19	16254564	16254564	NM_032855	HSH2D	+	9727
Upstream	chr1	161574654	161574654	NR_024151	HSPA7	+	-1194
Exon/CD	chr12	119617161	119617161	NM_014365	HSPB8	+	567
Upstream	chrx	113818132	113818132	NM_000868	HTR2C	+	-418
Upstream	chr1	19990769	19990769	NM_000871	HTR6	+	-1010
Exon/CD	chrx	53566025	53566025	NM_031407	HUWE1	-	147672
Intron	chr7	123459238	123459238	NR_002731	HYALP1	+	5046
Intron	chr7	8259088	8259088	NM_004968	ICA1	-	43154
Intron	chr19	10450086	10450086	NM_002162	ICAM3	-	259
Intron	chr10	1068491	1068491	NM_033261	IDI2	-	3308
Intron	chr10	1083305	1083305	NR_027709	IDI2-AS1	+	14729
Downstream	chr4	999471	999471	NM_000203	IDUA	+	18687
Upstream	chr1	79084734	79084734	NM_006820	IFI44L	+	-1353
Intron	chr11	298758	298758	NM_001025295	IFITM5	-	768
Intron	chr15	99254555	99254555	NM_000875	IGF1R	+	61795
Intron	chr3	185454845	185454845	NM_006548	IGF2BP2	-	87982
Intron	chr7	45959705	45959705	NM_000598	IGFBP3	-	1166
Intron	chr1	18536499	18536499	NM_032880	IGSF21	+	102260
Intron	chr21	41163105	41163105	NM_001080444	IGSF5	+	45772
Exon/CD	chr11	133805586	133805586	NM_001277285	IGSF9B	-	21063
Upstream	chr7	50342914	50342914	NM_006060	IKZF1	+	-1463
Upstream	chr10	6023549	6023549	NM_001243539	IL15RA	-	-3399
5'UTR	chr15	81489339	81489339	NM_001172128	IL16	+	121
Intron	chr6	52051274	52051274	NM_002190	IL17A	+	90
Upstream	chr1	206972073	206972073	NM_153758	IL19	+	-141
3'UTR	chr2	102794282	102794282	NM_000877	IL1R1	+	23881
Intron	chr22	37532700	37532700	NM_000878	IL2RB	-	13262
Upstream	chr7	22757090	22757090	NM_000600	IL6	+	-9675
Upstream	chr2	239113337	239113337	NM_030768	ILKAP	-	-1013
Upstream	chr2	239113126	239113126	NM_030768	ILKAP	-	-802
Upstream	chr18	22006075	22006075	NM_018439	IMPACT	+	-533
Upstream	chr4	143769724	143769724	NM_003866	INPP4B	-	-2120
Intron	chr4	143765773	143765773	NM_003866	INPP4B	-	1831
Intron	chr10	134359117	134359117	NM_005539	INPP5A	+	7765
Downstream	chr11	2178617	2178617	NM_001185097	INS	-	3822
Intron	chr11	15258289	15258289	NM_001031853	INSC	+	124320
Intron	chr7	1537230	1537230	NM_001080453	INTS1	-	6788
Intron	chr7	1536631	1536631	NM_001080453	INTS1	-	7387
Intron	chr7	1531260	1531260	NM_001080453	INTS1	-	12758
Intron	chr7	1529861	1529861	NM_001080453	INTS1	-	14157
Intron	chr7	1529201	1529201	NM_001080453	INTS1	-	14817
Exon/CD	chr7	1522212	1522212	NM_001080453	INTS1	-	21806
Downstream	chr1	153746781	153746781	NM_023015	INTS3	+	46215
3'UTR	chr7	2649820	2649820	NM_001100390	IQCE	+	51189
Intron	chr15	90991417	90991417	NM_003870	IQGAP1	+	59945
Intron	chr5	75918113	75918113	NM_006633	IQGAP2	+	218965
Intron	chr3	13060824	13060824	NM_001134382	IQSEC1	-	53793
3'UTR	chr1	209961247	209961247	NM_001206696	IRF6	-	18273
Intron	chr16	55362376	55362376	NM_024335	IRX6	+	3906
Intron	chr7	16439892	16439892	NM_001101426	ISPD	-	21055
Exon/CD	chr12	53590423	53590423	NM_000889	ITGB7	-	10577
Exon/CD	chr1	160920967	160920967	NM_080878	ITLN2	-	3622
Intron	chr1	226867892	226867892	NM_002221	ITPKB	-	58984
Intron	chr12	26493284	26493284	NM_002223	ITPR2	-	492847
Intron	chr19	17955021	17955021	NM_000215	JAK3	-	3820
Intron	chr19	17954947	17954947	NM_000215	JAK3	-	3894
Intron	chr10	133921308	133921308	NM_001105521	JAKMIP3	+	2996
Intron	chr11	133970561	133970561	NM_001205329	JAM3	+	31742
Intron	chr11	134009302	134009302	NM_001205329	JAM3	+	70483
3'UTR	chr11	134020848	134020848	NM_001205329	JAM3	+	82029
Intron	chr14	75907960	75907960	NM_001135047	JDP2	+	13452
Exon/CD	chr20	42788598	42788598	NM_020433	JPH2	-	27620
Intron	chr16	87715266	87715266	NR_073379	JPH3	+	79826
Intron	chr16	87730869	87730869	NR_073379	JPH3	+	95429
Intron	chr8	143748081	143748081	NM_001077527	JRK	-	3320
Intron	chr8	143744931	143744931	NM_001077527	JRK	-	6470
Exon/CD	chr17	47903382	47903382	NM_001199156	KAT7	+	37402
Intron	chr1	15060657	15060657	NM_201628	KAZN	+	135445
Exon/CD	chr7	32909182	32909182	NM_015483	KBTBD2	-	22286
Exon/CD	chr12	5153857	5153857	NM_002234	KCNA5	+	773
Intron	chr12	4947598	4947598	NM_002235	KCNA6	+	29257
Intron	chr1	6063655	6063655	NM_001199861	KCNAB2	+	11298
Intron	chr1	6145024	6145024	NM_001199861	KCNAB2	+	92667
Intron	chr8	73600430	73600430	NM_004770	KCNB2	+	150805
Exon/CD	chr1	112525085	112525085	NM_172198	KCND3	-	6692
Upstream	chr1	211308116	211308116	NM_172362	KCNH1	-	-659
Intron	chr4	21949451	21949451	NM_147182	KCNIP4	-	923
Intron	chr6	39271656	39271656	NM_001135111	KCNK17	-	10581
5'UTR	chr1	215179152	215179152	NM_001017424	KCNK2	+	268
Intron	chr12	70793386	70793386	NM_014505	KCNMB4	+	33325
Intron	chr5	113822197	113822197	NM_001278204	KCNN2	+	124182
Intron	chr11	2502326	2502326	NM_000218	KCNQ1	+	36106
Intron	chr20	62066954	62066954	NM_172107	KCNQ2	-	37039
Intron	chr20	62056127	62056127	NM_172107	KCNQ2	-	47866
Intron	chr8	133459912	133459912	NM_004519	KCNQ3	-	33092
Intron	chr8	133205622	133205622	NM_004519	KCNQ3	-	287382
Intron	chr1	41268526	41268526	NM_004700	KCNQ4	+	18843
Upstream	chr9	2716750	2716750	NM_133497	KCNV2	+	-775
Exon/CD	chr19	34291408	34291408	NM_024076	KCTD15	+	3658
Intron	chr11	67011583	67011583	NR_027473	KDM2A	+	124844
Intron	chr19	5076856	5076856	NM_015015	KDM4B	+	107733
Intron	chr19	5148252	5148252	NM_015015	KDM4B	+	179129
Intron	chr1	202765242	202765242	NM_006618	KDM5B	-	12307
Intron	chr8	136554479	136554479	NM_006558	KHDRBS3	+	84764
Intron	chr8	48460815	48460815	NM_001080394	KIAA0146	+	287327
Intron	chr16	85083637	85083637	NM_014732	KIAA0513	+	22228
Intron	chr22	45596249	45596249	NM_001009880	KIAA0930	-	40401
Intron	chr9	34977421	34977421	NM_015297	KIAA1045	+	19230
Intron	chr9	34374991	34374991	NM_020702	KIAA1161	-	1903
Exon/CD	chrx	118284526	118284526	NM_020721	KIAA1210	-	16
Upstream	chr4	57036306	57036306	NM_020722	KIAA1211	+	-54
Intron	chr1	109693378	109693378	NM_001267048	KIAA1324	+	36794
Intron	chr8	12867016	12867016	NM_020844	KIAA1456	+	63834
Intron	chr12	13214791	13214791	NM_020853	KIAA1467	+	17477
Intron	chr1	1911379	1911379	NM_001080484	KIAA1751	-	23897
Intron	chr1	1888331	1888331	NM_001080484	KIAA1751	-	46945
Exon/CD	chr1	1888194	1888194	NM_001080484	KIAA1751	-	47082
Upstream	chr6	168417597	168417597	NM_005355	KIF25	+	-955
Intron	chr14	104627732	104627732	NM_015656	KIF26A	+	22673
Intron	chr14	104638514	104638514	NM_015656	KIF26A	+	33455
Intron	chr14	104638521	104638521	NM_015656	KIF26A	+	33462
Intron	chr1	245567761	245567761	NM_018012	KIF26B	+	249475
Upstream	chr17	51899760	51899760	NM_032559	KIF2B	+	-478
5'UTR	chr17	51900265	51900265	NM_032559	KIF2B	+	27
Intron	chr10	7809075	7809075	NR_045609	KIN	-	20915
Upstream	chr19	55036749	55036749	NR_026716	KIR3DX1	+	-7159
Intron	chr19	45848134	45848134	NM_177417	KLC3	+	4137
Intron	chr6	43032681	43032681	NM_201521	KLC4	+	5310
Intron	chr2	23652033	23652033	NM_052920	KLHL29	+	43736
Exon/CD	chr3	183226072	183226072	NM_130446	KLHL6	-	47427
Intron	chr3	183225811	183225811	NM_130446	KLHL6	-	47688
Downstream	chr3	183204988	183204988	NM_130446	KLHL6	-	68511
Intron	chr4	88128344	88128344	NM_020803	KLHL8	-	13330
Intron	chr19	51323379	51323379	NM_002257	KLK1	-	3664
Upstream	chr19	51588820	51588820	NM_022046	KLK14	-	-1318
Intron	chr19	51486902	51486902	NM_005046	KLK7	-	418
3'UTR	chr19	51506011	51506011	NM_012315	KLK9	-	6879
Intron	chr12	10459569	10459569	NM_001114396	KLRD1	+	2520
Intron	chr10	135030440	135030440	NM_152643	KNDC1	+	56470
Intron	chr16	19721807	19721807	NM_001012991	KNOP1	-	7685
Intron	chr1	32622177	32622177	NM_012316	KPNA6	+	48534
Upstream	chrx	46300201	46300201	NM_001129899	KRBOX4	+	-6422
Intron	chr19	10668953	10668953	NM_023008	KRI1	-	7749
Upstream	chr17	39743426	39743426	NM_000526	KRT14	-	-279
Upstream	chr17	39094309	39094309	NM_015515	KRT23	-	-473
Exon/CD	chr17	38855710	38855710	NM_019016	KRT24	-	4292
Upstream	chr12	53208671	53208671	NM_002272	KRT4	-	-771
Exon/CD	chr12	52946544	52946544	NM_033448	KRT71	-	387
Intron	chr12	52576337	52576337	NM_001081492	KRT80	-	9447
Upstream	chr12	52716522	52716522	NM_002282	KRT83	-	-1340
Exon/CD	chr12	52695755	52695755	NM_002284	KRT86	+	107
Exon/CD	chr12	52695788	52695788	NM_002284	KRT86	+	140
Upstream	chr21	45992260	45992260	NM_198687	KRTAP10-4	+	-1345
Upstream	chr21	46012663	46012663	NM_198688	KRTAP10-6	-	-277
Downstream	chr21	46097997	46097997	NM_181686	KRTAP12-1	-	4081
Intron	chr2	143753745	143753745	NM_001199241	KYNU	+	118551
Intron	chr2	143753780	143753780	NM_001199241	KYNU	+	118586
Intron	chr12	6884244	6884244	NM_002286	LAG3	+	2575
Intron	chr20	60890565	60890565	NM_005560	LAMA5	-	51803
Intron	chr20	60890376	60890376	NM_005560	LAMA5	-	51992
Exon/CD	chr20	60887581	60887581	NM_005560	LAMA5	-	54787
Intron	chr7	55495109	55495109	NM_018697	LANCL2	+	61969
Intron	chr10	872087	872087	NM_015155	LARP4B	-	105558
3'UTR	chr10	855061	855061	NM_015155	LARP4B	-	122584
Upstream	chr1	152757742	152757742	NM_178353	LCE1E	+	-1010
Exon/CD	chr9	139847394	139847394	NM_178536	LCN12	+	627
Exon/CD	chr9	139847453	139847453	NM_178536	LCN12	+	686
Intron	chr9	139847509	139847509	NM_178536	LCN12	+	742
Intron	chr5	169679110	169679110	NM_005565	LCP2	-	45712
Intron	chr5	169679079	169679079	NM_005565	LCP2	-	45743
Upstream	chr11	18477281	18477281	NM_144972	LDHAL6A	+	-92
Upstream	chr11	18477334	18477334	NM_144972	LDHAL6A	+	-39
Exon/CD	chr16	75149488	75149488	NM_194436	LDHD	-	1182
Upstream	chr5	135290868	135290868	NM_002302	LECT2	-	-145
Upstream	chr7	127880752	127880752	NM_000230	LEP	+	-578
Exon/CD	chr7	2566485	2566485	NM_001166355	LFNG	+	14323
Intron	chr19	40175777	40175777	NR_034156	LGALS17A	+	5764
Intron	chr5	77892028	77892028	NM_005779	LHFPL2	-	52620
Intron	chr5	77787483	77787483	NM_005779	LHFPL2	-	157165
Intron	chr6	35778720	35778720	NM_182548	LHFPL5	+	5650
Exon/CD	chr9	139092481	139092481	NM_178138	LHX3	-	4474
Upstream	chr22	30643610	30643610	NM_001257135	LIF	-	-770
Intron	chr22	30640595	30640595	NM_001257135	LIF	-	2245
Intron	chr19	48638688	48638688	NM_000234	LIG1	-	34872
Intron	chr3	45639012	45639012	NM_014240	LIMD1	+	2690
Intron	chr2	109251065	109251065	NM_001193483	LIMS1	+	100255
Intron	chr2	128410714	128410714	NM_001161404	LIMS2	-	28646
Intron	chr21	43109281	43109281	NR_024367	LINC00111	+	9820
Upstream	chr11	33097336	33097336	NR_015451	LINC00294	+	-359
Intron	chr2	8168057	8168057	NR_034135	LINC00299	-	300492
Intron	chr11	60414535	60414535	NR_026946	LINC00301	+	31312
Intron	chr6	21772032	21772032	NR_015410	LINC00340	+	105358
Upstream	chr14	95877337	95877337	NR_026779	LINC00341	-	-910
3'UTR	chr14	95876388	95876388	NR_026779	LINC00341	-	39
Intron	chr20	46994234	46994234	NR_026958	LINC00494	+	5581
Intron	chr4	139330182	139330182	NR_051987	LINC00499	+	99318
Intron	chr3	177248024	177248024	NR_047568	LINC00578	+	88316
Intron	chr2	216524383	216524383	NR_037195	LINC00607	-	183876
Downstream	chr1	120139819	120139819	NR_036540	LINC00622	-	2095
Downstream	chr1	120139818	120139818	NR_036540	LINC00622	-	2096
Upstream	chr1	168755961	168755961	NR_024160	LINC00626	+	-217
Upstream	chr20	23113446	23113446	NR_034149	LINC00656	-	-173
Downstream	chr3	24139781	24139781	NR_026834	LINC00691	-	4957
Downstream	chr10	44394569	44394569	NR_038268	LINC00840	+	39711
Intron	chr3	156529395	156529395	NR_038387	LINC00886	-	5456
Downstream	chrx	148605888	148605888	NR_027455	LINC00893	-	15424
5'UTR	chr9	35909518	35909518	NR_024283	LINC00961	+	39
Intron	chr8	125955402	125955402	NR_027321	LINC00964	+	1153
Upstream	chr10	90520649	90520649	NM_001102469	LIPN	+	-513
Intron	chr7	156519572	156519572	NM_022458	LMBR1	-	166330
Intron	chr16	945807	945807	NR_033645	LMF1	-	85511
Intron	chr16	945697	945697	NR_033645	LMF1	-	85621
Intron	chr16	937058	937058	NR_033645	LMF1	-	94260
Intron	chr16	937005	937005	NR_033645	LMF1	-	94313
Intron	chr16	936994	936994	NR_033645	LMF1	-	94324
Intron	chr11	8264149	8264149	NM_001270428	LMO1	-	26033
Intron	chr13	76390227	76390227	NM_005358	LMO7	+	195658
Intron	chr13	76412900	76412900	NM_005358	LMO7	+	218331
Downstream	chr16	81703861	81703861	NR_045112	LOC100129617	+	4903
Upstream	chr4	776415	776415	NR_036511	LOC100129917	-	-779
Intron	chr6	138147049	138147049	NR_049793	LOC100130476	-	42321
Upstream	chr10	44787940	44787940	NM_001258000	LOC100130539	+	-257
3'UTR	chr7	32497881	32497881	NR_038454	LOC100130673	-	225
Intron	chr10	93300878	93300878	NR_024467	LOC100188947	-	70339
5'UTR	chr20	18776035	18776035	NR_026885	LOC100270804	+	1343
5'UTR	chr8	48102819	48102819	NR_037168	LOC100287846	+	1890
5'UTR	chr5	109219578	109219578	NR_033175	LOC100289673	+	696
Intron	chr1	234667206	234667206	NR_038426	LOC100506795	-	319
Intron	chr3	194448768	194448768	NR_037891	LOC100507391	+	19619
Upstream	chr12	2945971	2945971	NR_038933	LOC100507424	+	-10
Intron	chr12	2966098	2966098	NR_038933	LOC100507424	+	20117
Intron	chr6	2391525	2391525	NR_046229	LOC100508120	+	145539
Intron	chr11	117070857	117070857	NR_045215	LOC100652768	-	1773
Intron	chr11	117070563	117070563	NR_045215	LOC100652768	-	2067
5'UTR	chr8	6693609	6693609	NR_045217	LOC100652791	+	534
Intron	chr5	607452	607452	NR_103444	LOC100996325	-	4873
Upstream	chr12	131648615	131648615	NR_026670	LOC116437	+	-940
Upstream	chr1	246951429	246951429	NR_015422	LOC149134	+	-1489
Intron	chr6	142858126	142858126	NR_027312	LOC153910	-	100900
3'UTR	chr1	246687587	246687587	NR_040002	LOC255654	-	2
Intron	chr1	246685799	246685799	NR_040002	LOC255654	-	1790
Intron	chr11	134349208	134349208	NR_033852	LOC283177	+	42833
Upstream	chr11	58830192	58830192	NR_033853	LOC283194	-	-4267
Upstream	chr12	2881763	2881763	NR_033958	LOC283440	-	-928
Intron	chr15	31516295	31516295	NM_001243538	LOC283710	-	6755
Downstream	chr17	2310130	2310130	NR_028335	LOC284009	-	8600
Intron	chr19	54106547	54106547	NR_002938	LOC284379	-	204
Intron	chr2	106215750	106215750	NR_038891	LOC285000	-	11266
Upstream	chr4	187422244	187422244	NR_033900	LOC285441	-	-32
Intron	chr8	1247769	1247769	NR_033895	LOC286083	-	3058
3'UTR	chr8	1244423	1244423	NR_033895	LOC286083	-	6404
3'UTR	chr8	1244416	1244416	NR_033895	LOC286083	-	6411
3'UTR	chr8	1244360	1244360	NR_033895	LOC286083	-	6467
3'UTR	chr8	1244336	1244336	NR_033895	LOC286083	-	6491
Downstream	chr8	1244272	1244272	NR_033895	LOC286083	-	6555
Downstream	chr8	1244270	1244270	NR_033895	LOC286083	-	6557
Downstream	chr8	1244266	1244266	NR_033895	LOC286083	-	6561
Downstream	chr8	1244235	1244235	NR_033895	LOC286083	-	6592
Downstream	chr8	1244169	1244169	NR_033895	LOC286083	-	6658
Downstream	chr8	1244006	1244006	NR_033895	LOC286083	-	6821
Downstream	chr8	1244003	1244003	NR_033895	LOC286083	-	6824
Intron	chr12	131849038	131849038	NR_103736	LOC338797	+	17024
Intron	chr12	131849056	131849056	NR_103736	LOC338797	+	17042
Intron	chr12	131850268	131850268	NR_103736	LOC338797	+	18254
Upstream	chr12	11699994	11699994	NR_033890	LOC338817	+	-969
Intron	chr17	5689610	5689610	NR_040000	LOC339166	+	14057
Upstream	chr1	244080143	244080143	NR_033883	LOC339529	+	-560
Intron	chr2	858031	858031	NR_033880	LOC339822	-	6081
Intron	chr2	857942	857942	NR_033880	LOC339822	-	6170
Intron	chr2	817357	817357	NR_033880	LOC339822	-	46755
Intron	chr2	231855292	231855292	NR_033879	LOC348761	-	5455
Downstream	chr10	134794135	134794135	NR_046231	LOC399829	+	15098
Downstream	chr10	134794362	134794362	NR_046231	LOC399829	+	15325
5'UTR	chr4	39483162	39483162	NR_026854	LOC401127	+	1288
Upstream	chr7	112759086	112759086	NR_024412	LOC401397	-	-449
Intron	chr4	2432401	2432401	NM_001193282	LOC402160	+	11701
Intron	chr4	2439701	2439701	NM_001193282	LOC402160	+	19001
Intron	chr17	36353560	36353560	NR_036750	LOC440434	-	59696
Intron	chr20	61665922	61665922	NR_033370	LOC63930	+	25188
Intron	chr20	61665975	61665975	NR_033370	LOC63930	+	25241
Intron	chr20	61666064	61666064	NR_033370	LOC63930	+	25330
Intron	chr7	130582286	130582286	NR_034120	LOC646329	-	15783
Downstream	chr22	46407731	46407731	NR_027240	LOC730668	+	5236
Intron	chr15	74229791	74229791	NM_005576	LOXL1	+	11003
Intron	chr1	85350659	85350659	NM_012152	LPAR3	-	8237
Exon/CD	chr5	1494910	1494910	NM_024830	LPCAT1	-	29166
Intron	chr5	1491329	1491329	NM_024830	LPCAT1	-	32747
Intron	chr5	1468481	1468481	NM_024830	LPCAT1	-	55595
3'UTR	chr5	1462720	1462720	NM_024830	LPCAT1	-	61356
Intron	chr2	11818019	11818019	NM_001261428	LPIN1	+	315
Intron	chr2	11944220	11944220	NM_001261428	LPIN1	+	126516
Upstream	chr1	99729633	99729633	NM_001166252	LPPR4	+	-214
Intron	chrx	114426385	114426385	NM_001243963	LRCH2	-	42250
Intron	chr7	133870806	133870806	NM_144648	LRGUK	+	58702
Intron	chr2	142568729	142568729	NM_018557	LRP1B	-	320541
Intron	chr2	142338870	142338870	NM_018557	LRP1B	-	550400
Exon/CD	chr11	68171071	68171071	NM_002335	LRP5	+	90964
Upstream	chr2	44224380	44224380	NM_133259	LRPPRC	-	-1236
Intron	chr8	145744430	145744430	NM_014665	LRRC14	+	1082
Upstream	chr9	114376156	114376156	NR_034087	LRRC37A5P	-	-323
Intron	chr3	26735084	26735084	NM_052953	LRRC3B	+	70785
Upstream	chr12	122651624	122651624	NM_152759	LRRC43	+	-641
Intron	chr2	238676723	238676723	NM_001137550	LRRFIP1	+	140500
Intron	chr2	238680058	238680058	NM_001137550	LRRFIP1	+	143835
Intron	chr15	101587935	101587935	NM_024652	LRRK1	+	128476
Exon/CD	chr15	101606891	101606891	NM_024652	LRRK1	+	147432
Intron	chr9	130241137	130241137	NM_001005373	LRSAM1	+	27373
Intron	chr11	71812411	71812411	NM_001145308	LRTOMT	+	21035
Intron	chr8	38032158	38032158	NM_014462	LSM1	-	2090
3'UTR	chr7	32526066	32526066	NM_001139499	LSM5	-	8804
Upstream	chr4	147095631	147095631	NM_007080	LSM6	+	-1203
Intron	chr7	112125955	112125955	NM_001134468	LSMEM1	+	5048
Intron	chr21	47639493	47639493	NM_001001438	LSS	-	9245
Downstream	chr8	144236494	144236494	NM_001130478	LY6H	-	5559
Intron	chr6	6605762	6605762	NR_026970	LY86-AS1	-	17297
Intron	chr6	6543247	6543247	NR_026970	LY86-AS1	-	79812
Intron	chr2	150223797	150223797	NM_001195685	LYPD6	+	37299
Intron	chr1	24120118	24120118	NM_007260	LYPLA2	+	2473
Intron	chr3	42451877	42451877	NM_144634	LYZL4	-	188
Upstream	chr8	20132639	20132639	NR_047509	LZTS1-AS1	+	-644
Exon/CD	chr20	3145639	3145639	NM_014731	LZTS3	-	3568
Intron	chr2	74856124	74856124	NM_138804	M1AP	-	19040
Intron	chr3	119424613	119424613	NM_033364	MAATS1	+	2745
Intron	chr7	2248960	2248960	NM_001013837	MAD1L1	-	23623
Intron	chr7	2211937	2211937	NM_001013837	MAD1L1	-	60646
Intron	chr7	2149947	2149947	NM_001013837	MAD1L1	-	122636
Intron	chr7	2138761	2138761	NM_001013837	MAD1L1	-	133822
Intron	chr7	2121196	2121196	NM_001013837	MAD1L1	-	151387
Intron	chr7	2121156	2121156	NM_001013837	MAD1L1	-	151427
Intron	chr7	1967731	1967731	NM_001013837	MAD1L1	-	304852
Intron	chr7	1955688	1955688	NM_001013837	MAD1L1	-	316895
Intron	chr7	1862533	1862533	NM_001013837	MAD1L1	-	410050
Intron	chr7	1858725	1858725	NM_001013837	MAD1L1	-	413858
Downstream	chr4	1334007	1334007	NM_005882	MAEA	+	50336
Upstream	chrx	141293361	141293361	NM_016249	MAGEC2	-	-285
Intron	chr7	77672209	77672209	NM_012301	MAGI2	-	1410681
Intron	chr7	77670099	77670099	NM_012301	MAGI2	-	1412791
Intron	chr7	77666788	77666788	NM_012301	MAGI2	-	1416102
Intron	chr1	113991880	113991880	NM_001142782	MAGI3	+	58406
Intron	chr4	140704356	140704356	NM_018717	MAML3	-	370877
Intron	chr5	109076337	109076337	NM_002372	MAN2A1	+	51182
Intron	chr5	109129309	109129309	NM_002372	MAN2A1	+	104154
Exon/CD	chr4	6588894	6588894	NM_015274	MAN2B2	+	11993
Intron	chr14	71272826	71272826	NM_033141	MAP3K9	-	3062
Exon/CD	chr18	48190440	48190440	NM_002747	MAPK4	+	103957
Intron	chr22	51040547	51040547	NM_012324	MAPK8IP2	+	1417
Downstream	chr1	206910868	206910868	NM_032960	MAPKAPK2	+	52504
3'UTR	chr18	32720542	32720542	NM_001143826	MAPRE2	+	163651
Upstream	chr2	119699586	119699586	NM_006770	MARCO	+	-158
Intron	chr19	12950863	12950863	NM_014975	MAST1	+	1605
Intron	chr5	66015882	66015882	NM_001164664	MAST4	+	123707
Intron	chr5	66033805	66033805	NM_001164664	MAST4	+	141630
Exon/CD	chr8	99039775	99039775	NM_030583	MATN2	+	158465
Intron	chr13	98008467	98008467	NM_144778	MBNL2	+	133918
Exon/CD	chr19	54677897	54677897	NM_001146083	MBOAT7	-	15836
Intron	chr18	74701193	74701193	NM_001025101	MBP	-	143581
Upstream	chr18	13916114	13916114	NM_000529	MC2R	-	-579
Intron	chr5	112769998	112769998	NM_001085377	MCC	-	54529
Intron	chr5	112769217	112769217	NM_001085377	MCC	-	55310
Intron	chr5	112769037	112769037	NM_001085377	MCC	-	55490
Intron	chr5	112769036	112769036	NM_001085377	MCC	-	55491
Intron	chr5	112568213	112568213	NM_001085377	MCC	-	256314
Intron	chr13	113633796	113633796	NM_001112732	MCF2L	+	10262
Intron	chr13	113648593	113648593	NM_001112732	MCF2L	+	25059
Intron	chr13	113653005	113653005	NM_001112732	MCF2L	+	29471
Intron	chr13	113702416	113702416	NM_001112732	MCF2L	+	78882
Intron	chr13	113717245	113717245	NM_001112732	MCF2L	+	93711
Intron	chr13	113731902	113731902	NM_001112732	MCF2L	+	108368
Intron	chr13	113731991	113731991	NM_001112732	MCF2L	+	108457
Intron	chr13	113738175	113738175	NM_001112732	MCF2L	+	114641
Intron	chr13	113739518	113739518	NM_001112732	MCF2L	+	115984
Intron	chr13	113745941	113745941	NM_001112732	MCF2L	+	122407
Intron	chr3	183118184	183118184	NM_015078	MCF2L2	-	27671
Upstream	chr1	150554876	150554876	NM_021960	MCL1	-	-2662
Intron	chr14	101301867	101301867	NR_002766	MEG3	+	9423
Intron	chr1	3466713	3466713	NM_001409	MEGF6	-	61346
Upstream	chr13	103532375	103532375	NR_026965	METTL21EP	+	-73
Intron	chr3	196746083	196746083	NM_005929	MFI2	-	10604
Downstream	chr3	196725324	196725324	NM_005929	MFI2	-	31363
Intron	chr11	119215257	119215257	NM_031433	MFRP	-	2126
Intron	chr11	119215166	119215166	NM_031433	MFRP	-	2217
Intron	chr7	141793993	141793993	NM_004668	MGAM	+	98315
Intron	chr22	39872707	39872707	NM_002409	MGAT3	+	19383
Intron	chr2	135189417	135189417	NM_002410	MGAT5	+	177588
Intron	chr3	127494953	127494953	NM_001003794	MGLL	-	47140
Intron	chr3	127429630	127429630	NM_001003794	MGLL	-	112463
Intron	chr10	131324253	131324253	NM_002412	MGMT	+	58800
Intron	chr10	131325300	131325300	NM_002412	MGMT	+	59847
3'UTR	chr16	4736834	4736834	NM_001142291	MGRN1	+	62010
3'UTR	chr16	4737981	4737981	NM_001142291	MGRN1	+	63157
Intron	chr1	1560100	1560100	NM_001170688	MIB2	+	9306
Intron	chr6	31382137	31382137	NR_036523	MICA	+	14577
5'UTR	chr6	31382860	31382860	NR_036523	MICA	+	15300
5'UTR	chr6	31382932	31382932	NR_036523	MICA	+	15372
Intron	chr11	12183232	12183232	NM_014632	MICAL2	+	51095
Intron	chr11	12246204	12246204	NM_014632	MICAL2	+	114067
Downstream	chr22	18267970	18267970	NM_015241	MICAL3	-	239355
Intron	chr11	12324851	12324851	NM_032867	MICALCL	+	16405
Intron	chr1	12087749	12087749	NM_021933	MIIP	+	8451
Intron	chr22	50927957	50927957	NM_017584	MIOX	+	2745
Exon/CD	chr12	56848145	56848145	NM_012064	MIP	-	290
Intron	chr13	21893530	21893530	NR_046461	MIPEPP3	+	21267
Intron	chr13	21901617	21901617	NR_046461	MIPEPP3	+	29354
Upstream	chr2	177008856	177008856	NR_029609	MIR10B	+	-6174
Upstream	chr14	101509274	101509274	NR_031575	MIR1185-1	+	-39
Downstream	chr20	61812892	61812892	NR_029670	MIR124-3	+	3041
Downstream	chr14	101349765	101349765	NR_029696	MIR127	+	450
Upstream	chr4	183084398	183084398	NR_031640	MIR1305	+	-6047
Upstream	chr19	54175188	54175188	NR_031568	MIR1323	+	-33
Downstream	chr16	69967093	69967093	NR_029681	MIR140	+	110
Downstream	chr15	96880723	96880723	NR_031715	MIR1469	+	4234
Downstream	chr15	96880756	96880756	NR_031715	MIR1469	+	4267
Upstream	chr1	1100361	1100361	NR_029639	MIR200B	+	-2122
Upstream	chr5	168195356	168195356	NR_029632	MIR218-2	-	-96
Upstream	chr19	13951830	13951830	NR_029495	MIR23A	-	-4357
Upstream	chrx	153247955	153247955	NR_036175	MIR3202-2	-	-1328
Upstream	chr12	1770154	1770154	NR_037422	MIR3649	-	-608
Downstream	chrx	1413458	1413458	NR_037461	MIR3690	+	648
Upstream	chr14	101532217	101532217	NR_030156	MIR410	+	-31
Upstream	chr2	240015931	240015931	NR_039643	MIR4441	-	-8309
Downstream	chr2	240003985	240003985	NR_039643	MIR4441	-	3637
Upstream	chr17	79378225	79378225	NR_039894	MIR4740	-	-3647
Upstream	chr2	128189309	128189309	NR_039944	MIR4783	-	-8115
Upstream	chr14	101518760	101518760	NR_030162	MIR487A	+	-22
Downstream	chr14	101513979	101513979	NR_030256	MIR539	+	322
Intron	chr13	36491488	36491488	NR_031646	MIR548F5	-	23894
Intron	chr2	179277781	179277781	NR_031666	MIR548N	+	30977
Downstream	chr7	158384882	158384882	NR_049893	MIR5707	+	575
Downstream	chr4	38870472	38870472	NR_030300	MIR574	+	820
Intron	chr1	47031340	47031340	NM_198973	MKNK1	-	38626
Exon/CD	chr6	53883843	53883843	NM_138569	MLIP	+	130
Intron	chr12	122611601	122611601	NM_014938	MLXIP	+	94950
Intron	chr12	122617800	122617800	NM_014938	MLXIP	+	101149
Intron	chr7	73030707	73030707	NM_032952	MLXIPL	-	8163
Upstream	chr7	5000112	5000112	NR_072989	MMD2	-	-1268
Exon/CD	chr12	132325239	132325239	NM_016155	MMP17	+	12299
Exon/CD	chr12	132328570	132328570	NM_016155	MMP17	+	15630
Intron	chr11	1684625	1684625	NM_053005	MOB2	-	100876
Intron	chr11	1684624	1684624	NM_053005	MOB2	-	100877
Intron	chr11	1681001	1681001	NM_053005	MOB2	-	104500
Upstream	chr1	47086502	47086502	NM_201403	MOB3C	-	-3939
Intron	chr6	29635348	29635348	NM_001170418	MOG	+	10591
Exon/CD	chrx	106185957	106185957	NM_024657	MORC4	-	57517
Intron	chr1	2283844	2283844	NM_024848	MORN1	-	39149
Intron	chr1	2270010	2270010	NM_024848	MORN1	-	52983
Upstream	chr6	132725224	132725224	NM_015529	MOXD1	-	-2560
Upstream	chr6	132724501	132724501	NM_015529	MOXD1	-	-1837
Intron	chr13	20244613	20244613	NM_017520	MPHOSPH8	+	36826
Exon/CD	chr17	56356572	56356572	NM_000250	MPO	-	1724
Exon/CD	chr17	56356444	56356444	NM_000250	MPO	-	1852
Intron	chr1	161276376	161276376	NM_000530	MPZ	-	3386
5'UTR	chr11	3253533	3253533	NM_001039165	MRGPRE	-	83
Exon/CD	chr11	18956197	18956197	NM_147199	MRGPRX1	-	352
Upstream	chr8	142517697	142517697	NM_207414	MROH5	-	-367
Exon/CD	chr8	142505579	142505579	NM_207414	MROH5	-	11751
Exon/CD	chr8	144652786	144652786	NM_001100878	MROH6	-	2142
3'UTR	chr1	54683925	54683925	NM_016491	MRPL37	+	18086
Exon/CD	chr19	3767266	3767266	NM_172251	MRPL54	+	4602
Upstream	chr11	60145822	60145822	NM_206940	MS4A7	+	-135
Intron	chr11	60157167	60157167	NM_206940	MS4A7	+	11210
Intron	chr17	55634567	55634567	NM_138962	MSI2	+	300637
Intron	chr8	9913681	9913681	NM_012331	MSRA	+	1852
Intron	chr16	1992496	1992496	NM_016332	MSRB1	-	798
Exon/CD	chr4	4864567	4864567	NM_002448	MSX1	+	3176
Intron	chr5	174154173	174154173	NM_002449	MSX2	+	2599
Intron	chr6	36945989	36945989	NM_014341	MTCH1	-	8338
Intron	chr6	36945782	36945782	NM_014341	MTCH1	-	8545
Intron	chr8	66619128	66619128	NM_014637	MTFR1	+	62241
3'UTR	chr16	86575738	86575738	NR_027489	MTHFSD	-	13103
Intron	chr11	68514017	68514017	NM_004923	MTL5	-	4971
Intron	chr11	68495404	68495404	NM_004923	MTL5	-	23584
Intron	chr11	68495373	68495373	NM_004923	MTL5	-	23615
Upstream	chr8	11141425	11141425	NM_015458	MTMR9	+	-574
Intron	chr1	236981924	236981924	NM_000254	MTR	+	23344
Intron	chr8	125737477	125737477	NM_014751	MTSS1	-	3253
Intron	chr8	17640707	17640707	NM_001001924	MTUS1	-	17719
Intron	chr8	17638631	17638631	NM_001001924	MTUS1	-	19795
Exon/CD	chr11	1276646	1276646	NM_002458	MUC5B	+	32352
Intron	chr1	20831675	20831675	NM_024544	MUL1	-	2999
3'UTR	chr1	20826244	20826244	NM_024544	MUL1	-	8430
Intron	chr21	42762157	42762157	NM_002463	MX2	+	28208
Intron	chr17	74684476	74684476	NM_001008528	MXRA7	-	22580
Intron	chr16	15858791	15858791	NM_001040114	MYH11	-	92096
Intron	chr14	23904148	23904148	NM_000257	MYH7	-	722
Intron	chr22	36693442	36693442	NM_002473	MYH9	-	90621
Intron	chr17	27419240	27419240	NM_203318	MYO18A	-	88167
Upstream	chr22	26137990	26137990	NM_032608	MYO18B	+	-129
Upstream	chr19	8642572	8642572	NM_012335	MYO1F	-	-241
3'UTR	chr15	52601220	52601220	NM_001142495	MYO5A	-	220027
Upstream	chr1	171621835	171621835	NM_000261	MYOC	-	-62
3'UTR	chr17	12669064	12669064	NM_153604	MYOCD	+	99858
Upstream	chr10	95242871	95242871	NM_133337	MYOF	-	-797
Upstream	chr10	95242715	95242715	NM_133337	MYOF	-	-641
Intron	chr8	1993543	1993543	NM_003970	MYOM2	+	386
Intron	chr8	2031600	2031600	NM_003970	MYOM2	+	38443
Intron	chr8	2060928	2060928	NM_003970	MYOM2	+	67771
Intron	chr8	2060960	2060960	NM_003970	MYOM2	+	67803
Intron	chr8	2061006	2061006	NM_003970	MYOM2	+	67849
Intron	chr8	2075210	2075210	NM_003970	MYOM2	+	82053
Intron	chr8	2075249	2075249	NM_003970	MYOM2	+	82092
Intron	chr8	2075259	2075259	NM_003970	MYOM2	+	82102
Intron	chr8	2075283	2075283	NM_003970	MYOM2	+	82126
Intron	chr8	2075413	2075413	NM_003970	MYOM2	+	82256
Intron	chr8	2075454	2075454	NM_003970	MYOM2	+	82297
Intron	chr8	2075457	2075457	NM_003970	MYOM2	+	82300
Intron	chr8	2075462	2075462	NM_003970	MYOM2	+	82305
Intron	chr8	2075464	2075464	NM_003970	MYOM2	+	82307
Intron	chr8	2075470	2075470	NM_003970	MYOM2	+	82313
Intron	chr8	2075476	2075476	NM_003970	MYOM2	+	82319
Intron	chr8	2075494	2075494	NM_003970	MYOM2	+	82337
Intron	chr8	2075497	2075497	NM_003970	MYOM2	+	82340
Intron	chr8	2075502	2075502	NM_003970	MYOM2	+	82345
Intron	chr8	2075504	2075504	NM_003970	MYOM2	+	82347
Intron	chr8	2075510	2075510	NM_003970	MYOM2	+	82353
Intron	chr8	2075516	2075516	NM_003970	MYOM2	+	82359
Intron	chr8	2075584	2075584	NM_003970	MYOM2	+	82427
Intron	chr8	2075596	2075596	NM_003970	MYOM2	+	82439
Intron	chr8	2075636	2075636	NM_003970	MYOM2	+	82479
Intron	chr8	2075738	2075738	NM_003970	MYOM2	+	82581
Intron	chr8	2075740	2075740	NM_003970	MYOM2	+	82583
Intron	chr8	2075746	2075746	NM_003970	MYOM2	+	82589
Intron	chr8	2075752	2075752	NM_003970	MYOM2	+	82595
Intron	chr8	2075770	2075770	NM_003970	MYOM2	+	82613
Intron	chr8	2075773	2075773	NM_003970	MYOM2	+	82616
Intron	chr8	2075778	2075778	NM_003970	MYOM2	+	82621
Intron	chr8	2075786	2075786	NM_003970	MYOM2	+	82629
Intron	chr8	2075792	2075792	NM_003970	MYOM2	+	82635
Intron	chr20	62818892	62818892	NM_004535	MYT1	+	23066
Intron	chr2	1847273	1847273	NM_015025	MYT1L	-	487772
Intron	chr2	1801988	1801988	NM_015025	MYT1L	-	533057
Downstream	chr2	1788032	1788032	NM_015025	MYT1L	-	547013
Downstream	chr2	1787928	1787928	NM_015025	MYT1L	-	547117
Intron	chr13	21304084	21304084	NM_174928	N6AMT2	-	43973
Upstream	chr3	174842045	174842045	NR_046390	NAALADL2-AS3	-	-9013
Upstream	chr3	174841944	174841944	NR_046390	NAALADL2-AS3	-	-8912
Intron	chr1	1688470	1688470	NM_001198994	NADK	-	23038
Intron	chr11	2981783	2981783	NM_005969	NAP1L4	-	31824
Intron	chr11	2973880	2973880	NM_005969	NAP1L4	-	39727
Intron	chr11	2973848	2973848	NM_005969	NAP1L4	-	39759
Exon/CD	chr16	784766	784766	NM_022493	NARFL	-	6231
Intron	chr11	34163206	34163206	NM_001144030	NAT10	+	36096
Intron	chr1	201625391	201625391	NM_020443	NAV1	+	7942
Intron	chr17	41277975	41277975	NR_003108	NBR2	+	376
Intron	chr17	41278136	41278136	NR_003108	NBR2	+	537
Intron	chr17	41278142	41278142	NR_003108	NBR2	+	543
Intron	chr17	41278151	41278151	NR_003108	NBR2	+	552
Intron	chr17	41278180	41278180	NR_003108	NBR2	+	581
Intron	chr11	134025568	134025568	NM_015261	NCAPD3	-	68858
Intron	chr11	134025501	134025501	NM_015261	NCAPD3	-	68925
Intron	chr7	158458580	158458580	NM_017760	NCAPG2	-	38940
Intron	chr7	158441578	158441578	NM_017760	NCAPG2	-	55942
Intron	chr3	172397869	172397869	NM_001146278	NCEH1	-	31139
Intron	chr2	106388865	106388865	NM_003581	NCK2	+	27346
3'UTR	chr2	106509908	106509908	NM_003581	NCK2	+	148389
Intron	chr2	183812268	183812268	NM_205842	NCKAP1	-	91318
Intron	chr1	24915344	24915344	NM_001010980	NCMAP	+	32778
Intron	chr12	125020162	125020162	NM_001077261	NCOR2	-	31848
Intron	chr12	124850754	124850754	NM_001077261	NCOR2	-	201256
Intron	chr4	119115913	119115913	NM_004784	NDST3	+	160414
Upstream	chr19	54605279	54605279	NM_004542	NDUFA3	+	-880
Intron	chr8	125555283	125555283	NM_005005	NDUFB9	+	3941
Intron	chr11	77774947	77774947	NM_001203262	NDUFC2-KCTD14	-	16318
Intron	chr16	84005253	84005253	NM_019065	NECAB2	+	3017
Intron	chr20	32252490	32252490	NM_031231	NECAB3	-	9774
Exon/CD	chr6	11193860	11193860	NM_001142393	NEDD9	-	188721
Intron	chr1	72190607	72190607	NM_173808	NEGR1	-	557670
Intron	chr1	72058368	72058368	NM_173808	NEGR1	-	689909
3'UTR	chr8	11644649	11644649	NM_145043	NEIL2	+	17478
Intron	chr11	21285063	21285063	NM_006157	NELL1	+	593947
Intron	chr1	204955491	204955491	NM_001160332	NFASC	+	157710
Intron	chr18	77246978	77246978	NM_172388	NFATC1	+	91207
Intron	chr18	77277474	77277474	NM_172388	NFATC1	+	121703
3'UTR	chr1	61927876	61927876	NM_001145511	NFIA	+	384931
3'UTR	chr19	3468059	3468059	NM_001245005	NFIC	+	108499
Intron	chr19	13124767	13124767	NM_002501	NFIX	+	18184
Exon/CD	chr19	36386993	36386993	NM_139239	NFKBID	-	4559
Intron	chr6	31522669	31522669	NM_001144963	NFKBIL1	+	8042
Intron	chrx	71238272	71238272	NM_001013627	NHSL2	+	107335
Intron	chr12	727335	727335	NM_016533	NINJ2	-	45420
Intron	chr12	721503	721503	NM_016533	NINJ2	-	51252
Intron	chr20	25444280	25444280	NM_025176	NINL	-	121873
Intron	chr20	25440039	25440039	NM_025176	NINL	-	126114
Intron	chr8	99249322	99249322	NM_024759	NIPAL2	-	57299
Intron	chr1	24743784	24743784	NM_020448	NIPAL3	+	1540
Upstream	chr6	124122956	124122956	NM_001040214	NKAIN2	+	-2112
Intron	chr16	57059000	57059000	NM_032206	NLRC5	+	8015
Intron	chr16	57075254	57075254	NM_032206	NLRC5	+	24269
Intron	chr16	57094644	57094644	NM_032206	NLRC5	+	43659
Intron	chr19	55485173	55485173	NM_001174081	NLRP2	+	8522
Upstream	chr7	144107553	144107553	NM_001080413	NOBOX	-	-233
Upstream	chr7	156733559	156733559	NM_138400	NOM1	+	-8857
Intron	chr4	2941700	2941700	NR_015453	NOP14-AS1	+	4423
Intron	chr6	32186050	32186050	NM_004557	NOTCH4	-	5794
Upstream	chr19	46478605	46478605	NM_002516	NOVA2	-	-1948
Intron	chr1	5934237	5934237	NM_015102	NPHP4	-	118296
Intron	chr1	5932518	5932518	NM_015102	NPHP4	-	120015
Intron	chr16	148352	148352	NM_001039476	NPRL3	-	40345
3'UTR	chr7	24331361	24331361	NM_000905	NPY	+	7555
Intron	chr1	200006862	200006862	NM_003822	NR5A2	+	10133
Intron	chr2	50623840	50623840	NM_004801	NRXN1	-	635834
5'UTR	chr14	79181227	79181227	NR_073547	NRXN3	+	544512
Intron	chr14	79939486	79939486	NR_073547	NRXN3	+	1302771
Upstream	chr4	4386137	4386137	NM_001040101	NSG1	+	-1845
Upstream	chr16	15150774	15150774	NM_173474	NTAN1	-	-838
Intron	chr11	131778572	131778572	NM_001048209	NTM	+	538202
Intron	chr11	131781900	131781900	NM_001048209	NTM	+	541530
Intron	chr11	131941813	131941813	NM_001048209	NTM	+	701443
Intron	chr17	8927512	8927512	NM_004822	NTN1	+	2654
Intron	chr20	61371734	61371734	NM_002531	NTSR1	+	31546
Upstream	chr1	205720483	205720483	NM_022731	NUCKS1	-	-1111
Upstream	chr14	73929571	73929571	NM_001005743	NUMB	-	-4285
Intron	chr7	135328690	135328690	NM_015135	NUP205	+	86029
Upstream	chr1	154128042	154128042	NM_207308	NUP210L	-	-450
Upstream	chr1	154128003	154128003	NM_207308	NUP210L	-	-411
Upstream	chr1	154127971	154127971	NM_207308	NUP210L	-	-379
Upstream	chr1	154127953	154127953	NM_207308	NUP210L	-	-361
Upstream	chr1	154127920	154127920	NM_207308	NUP210L	-	-328
Intron	chr17	746577	746577	NM_022463	NXN	-	136421
Upstream	chr11	120080527	120080527	NM_178507	OAF	+	-1219
Exon/CD	chr1	228404308	228404308	NM_001098623	OBSCN	+	8478
Exon/CD	chr2	220428138	220428138	NM_015311	OBSL1	-	8130
Exon/CD	chr15	76017453	76017453	NM_175881	ODF3L1	+	1135
Exon/CD	chr10	50957850	50957850	NM_001143997	OGDHL	-	12575
Downstream	chr17	80346638	80346638	NM_175902	OGFOD3	-	29875
Intron	chr9	137972246	137972246	NM_014279	OLFM1	+	5158
Intron	chr1	161981625	161981625	NM_015441	OLFML2B	-	12019
Exon/CD	chr11	76814110	76814110	NM_006189	OMP	+	225
Intron	chr11	132951936	132951936	NM_001012393	OPCML	-	450467
Upstream	chrx	153408884	153408884	NM_020061	OPN1LW	+	-840
Upstream	chr7	128416561	128416561	NM_001708	OPN1SW	-	-717
Upstream	chr1	29138264	29138264	NM_000911	OPRD1	+	-389
Intron	chr6	154408702	154408702	NM_001008503	OPRM1	+	48260
Upstream	chr11	123893287	123893287	NM_001001953	OR10G9	+	-432
Upstream	chr1	158435278	158435278	NM_001004473	OR10K1	+	-73
Exon/CD	chr12	56031273	56031273	NM_206899	OR10P1	+	598
Upstream	chr11	6804984	6804984	NM_001004489	OR2AG1	+	-1263
Upstream	chr11	6791152	6791152	NM_001004490	OR2AG2	-	-964
Intron	chr6	29427520	29427520	NM_030883	OR2H1	+	1291
Upstream	chr1	248636456	248636456	NM_001005495	OR2T3	+	-195
Upstream	chr17	3212640	3212640	NR_024128	OR3A4P	+	-898
Upstream	chr11	51514983	51514983	NM_001004703	OR4C46	+	-298
Upstream	chr11	4565490	4565490	NM_001004137	OR52M1	+	-930
Upstream	chr11	5967521	5967521	NM_001003443	OR56A3	+	-1055
Exon/CD	chr11	5989293	5989293	NM_001146033	OR56A5	-	431
Upstream	chr1	247877096	247877096	NM_001005286	OR6F1	-	-1039
Upstream	chr11	124439418	124439418	NM_001005194	OR8A1	+	-546
Upstream	chr11	124181111	124181111	NM_001002917	OR8D1	-	-449
Intron	chr14	94500597	94500597	NM_023112	OTUB2	+	7874
3'UTR	chr2	63284796	63284796	NM_001199770	OTX1	+	7605
Upstream	chr1	111971625	111971625	NM_002557	OVGP1	-	-1226
Intron	chr11	65557904	65557904	NM_004561	OVOL1	+	3400
Upstream	chr19	10221877	10221877	NM_002566	P2RY11	+	-319
Intron	chr3	49031873	49031873	NM_177938	P4HTM	+	4533
Intron	chr6	163200054	163200054	NM_152410	PACRG	+	51891
Intron	chr6	163273327	163273327	NM_152410	PACRG	+	125164
Intron	chr22	43343609	43343609	NM_001184970	PACSIN2	-	67575
Intron	chr22	43342723	43342723	NM_001184970	PACSIN2	-	68461
Intron	chr1	17402607	17402607	NM_007365	PADI2	-	43341
Intron	chr1	2447910	2447910	NM_018216	PANK4	-	10125
Intron	chr4	79857132	79857132	NM_001040202	PAQR3	-	3450
Intron	chr10	34777902	34777902	NM_001184789	PARD3	-	326351
Intron	chr6	161860562	161860562	NM_013987	PARK2	-	1288272
Intron	chr6	161860281	161860281	NM_013987	PARK2	-	1288553
Intron	chr7	139757912	139757912	NM_022750	PARP12	-	5609
Intron	chr2	242053856	242053856	NM_001252120	PASK	-	35538
Intron	chr1	164573864	164573864	NM_002585	PBX1	+	45268
Exon/CD	chr5	140256911	140256911	NM_018903	PCDHA12	+	1981
Exon/CD	chr5	140207740	140207740	NM_018909	PCDHA6	+	91
Intron	chr5	140234863	140234863	NM_031857	PCDHA9	+	7507
Exon/CD	chr5	140502219	140502219	NM_018938	PCDHB4	+	639
Exon/CD	chr5	140731328	140731328	NM_018922	PCDHGB1	+	1501
Exon/CD	chr5	140752108	140752108	NM_018924	PCDHGB3	+	2147
Intron	chr4	724570	724570	NM_006315	PCGF3	+	24998
Upstream	chr8	17778295	17778295	NM_006197	PCM1	+	-2070
Intron	chr21	47802535	47802535	NM_006031	PCNT	+	58500
Intron	chr21	47809977	47809977	NM_006031	PCNT	+	65942
Intron	chr21	47813015	47813015	NM_006031	PCNT	+	68980
Intron	chr9	78740236	78740236	NM_001190482	PCSK5	+	234677
Downstream	chr2	178487646	178487646	NM_001077197	PDE11A	-	485420
Upstream	chr7	32339594	32339594	NM_001191058	PDE1C	-	-1211
Intron	chr11	72294043	72294043	NM_002599	PDE2A	-	91454
Exon/CD	chr12	15134390	15134390	NM_006205	PDE6H	+	8435
Intron	chr21	44195374	44195374	NM_001001569	PDE9A	+	121513
5'UTR	chr1	146650312	146650312	NR_002305	PDIA3P	+	883
Intron	chr10	97049814	97049814	NM_020992	PDLIM1	-	1091
Intron	chr16	15082021	15082021	NM_015027	PDXDC1	+	13189
Intron	chr21	45152500	45152500	NM_003681	PDXK	+	13523
Intron	chr21	45172628	45172628	NM_003681	PDXK	+	33651
3'UTR	chr21	45181446	45181446	NM_003681	PDXK	+	42469
Intron	chr1	156875764	156875764	NM_001080471	PEAR1	+	12242
Exon/CD	chr1	156878071	156878071	NM_001080471	PEAR1	+	14549
Exon/CD	chr8	22785159	22785159	NM_144962	PEBP4	-	262
Intron	chr8	22720023	22720023	NM_144962	PEBP4	-	65398
Intron	chr8	22602047	22602047	NM_144962	PEBP4	-	183374
Intron	chr17	17465281	17465281	NM_001267552	PEMT	-	29736
Downstream	chr17	17407817	17407817	NM_001267552	PEMT	-	87200
Intron	chr1	10596023	10596023	NM_004565	PEX14	+	61021
Intron	chr1	10658202	10658202	NM_004565	PEX14	+	123200
Intron	chr22	18562889	18562889	NM_001199319	PEX26	+	2204
3'UTR	chr6	42931754	42931754	NM_000287	PEX6	-	15227
Upstream	chr10	6183873	6183873	NM_001145443	PFKFB3	+	-2969
5'UTR	chr15	99550883	99550883	NM_001167902	PGPEP1L	-	141
Intron	chr17	76419882	76419882	NM_024419	PGS1	+	45148
Intron	chr17	47490102	47490102	NM_002634	PHB	-	2140
Intron	chr8	133848046	133848046	NM_016018	PHF20L1	+	60443
Intron	chr22	45368412	45368412	NM_001135862	PHF21B	-	37397
Intron	chr17	7139238	7139238	NM_024297	PHF23	-	3587
Intron	chr11	118515877	118515877	NM_015157	PHLDB1	+	38665
Exon/CD	chr16	71682831	71682831	NM_015020	PHLPP2	-	65873
Exon/CD	chr9	139745264	139745264	NM_014172	PHPT1	+	2009
Intron	chr11	598552	598552	NM_020901	PHRF1	+	22070
Upstream	chr1	114303077	114303077	NM_006608	PHTF1	-	-1300
Intron	chr22	38462681	38462681	NM_001039583	PICK1	+	9420
Intron	chr16	88844397	88844397	NM_001142864	PIEZO1	-	6975
Intron	chr16	88822006	88822006	NM_001142864	PIEZO1	-	29366
Intron	chr16	88821978	88821978	NM_001142864	PIEZO1	-	29394
Intron	chr16	88821927	88821927	NM_001142864	PIEZO1	-	29445
Intron	chr16	88821923	88821923	NM_001142864	PIEZO1	-	29449
Intron	chr16	88821911	88821911	NM_001142864	PIEZO1	-	29461
Intron	chr16	88821906	88821906	NM_001142864	PIEZO1	-	29466
Intron	chr1	111890941	111890941	NM_181643	PIFO	+	1747
Intron	chr16	621674	621674	NM_004204	PIGQ	+	1707
Intron	chr16	622761	622761	NM_004204	PIGQ	+	2794
Exon/CD	chr19	18271878	18271878	NM_005027	PIK3R2	+	7891
Intron	chr17	8817192	8817192	NM_001251855	PIK3R5	-	51837
Upstream	chr7	99954393	99954393	NM_178238	PILRB	+	-1232
Upstream	chrx	48777151	48777151	NM_006875	PIM2	-	-738
Intron	chr1	20964066	20964066	NM_032409	PINK1	+	4119
Downstream	chr8	10621961	10621961	NM_017884	PINX1	-	75338
Intron	chr10	22908266	22908266	NM_005028	PIP4K2A	-	95237
Intron	chr17	65646092	65646092	NM_181671	PITPNC1	+	272696
Intron	chr10	3183883	3183883	NM_001242307	PITRM1	-	31150
Upstream	chr12	130821886	130821886	NM_004764	PIWIL1	+	-546
Exon/CD	chr7	47852838	47852838	NM_138295	PKD1L1	-	135233
Upstream	chr16	81254455	81254455	NM_052892	PKD1L2	-	-480
Intron	chr2	42281649	42281649	NM_138370	PKDCC	+	6489
Intron	chr2	42281696	42281696	NM_138370	PKDCC	+	6536
Intron	chr1	201258309	201258309	NM_000299	PKP1	+	5730
Intron	chr1	201297130	201297130	NM_000299	PKP1	+	44551
Exon/CD	chr11	64026144	64026144	NM_000932	PLCB3	+	7150
Intron	chr3	16973762	16973762	NM_001144382	PLCL2	+	47311
Intron	chrx	205301	205301	NR_028057	PLCXD1	+	12311
Intron	chr8	145040557	145040557	NM_000445	PLEC	-	10356
Intron	chr19	49342102	49342102	NM_001161354	PLEKHA4	-	29782
Intron	chr12	45568602	45568602	NR_037144	PLEKHA8P1	-	41187
3'UTR	chr2	208689906	208689906	NM_001080475	PLEKHM3	-	200378
5'UTR	chr19	1525382	1525382	NM_001243079	PLK5	+	1310
Intron	chr3	145804416	145804416	NM_000935	PLOD2	-	74866
Upstream	chr3	146214127	146214127	NM_001199979	PLSCR2	-	-349
Intron	chrx	153697348	153697348	NM_017514	PLXNA3	+	10726
Upstream	chr12	94533887	94533887	NM_005761	PLXNC1	+	-8611
Upstream	chr20	56292880	56292880	NM_199171	PMEPA1	-	-6288
Upstream	chr20	56287403	56287403	NM_199171	PMEPA1	-	-811
Downstream	chr9	139319469	139319469	NM_015160	PMPCA	+	14354
Intron	chr2	219144254	219144254	NM_015488	PNKD	+	9140
Intron	chr19	50366042	50366042	NM_007254	PNKP	-	4780
Downstream	chr22	44347251	44347251	NM_025225	PNPLA3	+	27633
Intron	chr9	140389675	140389675	NM_001098537	PNPLA7	-	55311
Exon/CD	chr7	131195960	131195960	NM_001018111	PODXL	-	45416
Exon/CD	chr7	131195712	131195712	NM_001018111	PODXL	-	45664
Intron	chr12	133228454	133228454	NM_006231	POLE	-	35491
Intron	chr12	133226196	133226196	NM_006231	POLE	-	37749
Intron	chr12	133212974	133212974	NM_006231	POLE	-	50971
Intron	chr12	133211791	133211791	NM_006231	POLE	-	52154
Intron	chr12	133211754	133211754	NM_006231	POLE	-	52191
Intron	chr12	133210986	133210986	NM_006231	POLE	-	52959
Intron	chr12	133209654	133209654	NM_006231	POLE	-	54291
Downstream	chr10	103334190	103334190	NM_001174084	POLL	-	13837
Downstream	chr10	103334188	103334188	NM_001174084	POLL	-	13839
3'UTR	chr16	22345191	22345191	NM_018119	POLR3E	+	36496
Upstream	chr13	79182268	79182268	NM_006237	POU4F1	-	-4573
Intron	chr7	39326891	39326891	NM_001166018	POU6F2	+	309283
Downstream	chr4	122690166	122690166	NR_024365	PP12613	+	4427
Upstream	chr19	292112	292112	NM_003712	PPAP2C	-	-677
Intron	chr12	27761986	27761986	NM_003622	PPFIBP1	+	84942
Intron	chr12	27762030	27762030	NM_003622	PPFIBP1	+	84986
Intron	chr12	27762042	27762042	NM_003622	PPFIBP1	+	84998
Upstream	chr7	31726585	31726585	NM_006658	PPP1R17	+	-45
Downstream	chr7	100032665	100032665	NM_145030	PPP1R35	-	1429
Upstream	chr5	146302106	146302106	NR_047115	PPP2R2B-IT1	-	-3037
Intron	chr4	6347378	6347378	NM_001206994	PPP2R2C	-	217949
Intron	chr4	6347253	6347253	NM_001206994	PPP2R2C	-	218074
Intron	chr4	6347065	6347065	NM_001206994	PPP2R2C	-	218262
3'UTR	chr2	11318478	11318478	NM_152391	PQLC3	+	22939
Intron	chr21	43236481	43236481	NM_001040424	PRDM15	-	63101
Intron	chr1	3010979	3010979	NM_199454	PRDM16	+	25238
Upstream	chr16	90144451	90144451	NM_001098173	PRDM7	-	-2113
Upstream	chr16	90144443	90144443	NM_001098173	PRDM7	-	-2105
Intron	chr1	203455754	203455754	NM_002725	PRELP	+	10872
Exon/CD	chr6	105726037	105726037	NM_002726	PREP	-	124962
Intron	chr12	11035983	11035983	NR_037918	PRH1-PRR4	-	288241
Intron	chr7	151502302	151502302	NM_016203	PRKAG2	-	72014
Intron	chr7	631938	631938	NM_001164759	PRKAR1B	-	135375
Intron	chr16	24162205	24162205	NM_002738	PRKCB	+	314906
Downstream	chr3	53230325	53230325	NM_006254	PRKCD	+	35103
Intron	chr1	1991162	1991162	NM_002744	PRKCZ	+	9254
Intron	chr1	2010734	2010734	NM_002744	PRKCZ	+	28826
Intron	chr1	2016650	2016650	NM_002744	PRKCZ	+	34742
Intron	chr1	2043792	2043792	NM_002744	PRKCZ	+	61884
Intron	chr1	2043843	2043843	NM_002744	PRKCZ	+	61935
Intron	chr1	2082489	2082489	NM_002744	PRKCZ	+	100581
Intron	chr4	82094547	82094547	NM_006259	PRKG2	-	31668
Exon/CD	chr6	22294730	22294730	NM_001163558	PRL	-	8352
Downstream	chr10	120350339	120350339	NM_004248	PRLHR	-	4821
Intron	chr12	3575430	3575430	NM_001256536	PRMT8	+	84916
Upstream	chr2	128169899	128169899	NM_000312	PROC	+	-6096
3'UTR	chr10	11936449	11936449	NR_038222	PROSER2-AS1	-	260
Upstream	chr2	240983029	240983029	NM_001080835	PRR21	-	-630
Upstream	chr3	138725389	138725389	NM_001134659	PRR23A	-	-279
Downstream	chr10	711557	711557	NR_027152	PRR26	+	15541
Downstream	chr10	711581	711581	NR_027152	PRR26	+	15565
Upstream	chrx	37208298	37208298	NM_000950	PRRG1	+	-229
Downstream	chr6	32115222	32115222	NM_030651	PRRT1	-	4498
Exon/CD	chr2	233387880	233387880	NM_001195129	PRSS56	+	2708
Intron	chr9	79230159	79230159	NM_015225	PRUNE2	-	290844
Intron	chr8	18823374	18823374	NM_015310	PSD3	-	47822
Upstream	chr2	113930841	113930841	NM_012455	PSD4	+	-718
Intron	chr20	60714525	60714525	NM_002792	PSMA7	-	3989
Intron	chr11	243672	243672	NM_002817	PSMD13	+	6865
Intron	chr11	243987	243987	NM_002817	PSMD13	+	7180
Intron	chr11	244130	244130	NM_002817	PSMD13	+	7323
Intron	chr3	63999322	63999322	NM_001271780	PSMD6	-	10364
Intron	chr6	31106643	31106643	NM_014069	PSORS1C2	-	484
Exon/CD	chr6	31105778	31105778	NM_014069	PSORS1C2	-	1349
3'UTR	chr6	31145451	31145451	NR_026816	PSORS1C3	-	225
Intron	chr9	72339545	72339545	NM_001099666	PTAR1	-	35331
Upstream	chr19	14586980	14586980	NM_000955	PTGER1	-	-806
Upstream	chr1	117452110	117452110	NM_020440	PTGFRN	+	-578
Intron	chr11	13514264	13514264	NM_000315	PTH	-	3303
Intron	chr2	209225867	209225867	NR_073601	PTH2R	+	1299
Intron	chr7	137013466	137013466	NM_002825	PTN	-	15080
Intron	chr19	50350991	50350991	NR_040037	PTOV1-AS1	-	3942
Intron	chr7	77213472	77213472	NM_002835	PTPN12	+	46700
5'UTR	chr1	214638173	214638173	NM_005401	PTPN14	-	86851
Upstream	chr11	18816246	18816246	NM_001278236	PTPN5	-	-1978
Intron	chr7	158301645	158301645	NM_130843	PTPRN2	-	78837
Intron	chr7	158301371	158301371	NM_130843	PTPRN2	-	79111
Intron	chr7	158280374	158280374	NM_130843	PTPRN2	-	100108
Intron	chr7	158272500	158272500	NM_130843	PTPRN2	-	107982
Intron	chr7	158267653	158267653	NM_130843	PTPRN2	-	112829
Intron	chr7	158264936	158264936	NM_130843	PTPRN2	-	115546
Intron	chr7	158255354	158255354	NM_130843	PTPRN2	-	125128
Intron	chr7	158224971	158224971	NM_130843	PTPRN2	-	155511
Intron	chr7	158224953	158224953	NM_130843	PTPRN2	-	155529
Intron	chr7	158182885	158182885	NM_130843	PTPRN2	-	197597
Intron	chr7	157932056	157932056	NM_130843	PTPRN2	-	448426
Intron	chr7	157791746	157791746	NM_130843	PTPRN2	-	588736
Intron	chr7	157787253	157787253	NM_130843	PTPRN2	-	593229
Intron	chr7	157694753	157694753	NM_130843	PTPRN2	-	685729
Intron	chr7	157666204	157666204	NM_130843	PTPRN2	-	714278
Intron	chr7	157633283	157633283	NM_130843	PTPRN2	-	747199
Intron	chr7	157633258	157633258	NM_130843	PTPRN2	-	747224
Intron	chr7	157626201	157626201	NM_130843	PTPRN2	-	754281
Intron	chr7	157626192	157626192	NM_130843	PTPRN2	-	754290
Intron	chr7	157606768	157606768	NM_130843	PTPRN2	-	773714
Intron	chr7	157602336	157602336	NM_130843	PTPRN2	-	778146
Intron	chr7	157594862	157594862	NM_130843	PTPRN2	-	785620
Intron	chr7	157594701	157594701	NM_130843	PTPRN2	-	785781
Intron	chr7	157593105	157593105	NM_130843	PTPRN2	-	787377
Intron	chr7	157561577	157561577	NM_130843	PTPRN2	-	818905
Intron	chr7	157367463	157367463	NM_130843	PTPRN2	-	1013019
Intron	chr7	157345747	157345747	NM_130843	PTPRN2	-	1034735
Exon/CD	chr16	1536372	1536372	NM_001013658	PTX4	-	2096
Upstream	chr6	3760256	3760256	NM_183373	PXDC1	-	-8010
3'UTR	chr19	897216	897216	NM_138774	R3HDM4	-	16009
Intron	chr2	73317301	73317301	NM_015470	RAB11FIP5	-	22845
Intron	chr8	61496951	61496951	NM_002865	RAB2A	+	67483
Intron	chrx	129307633	129307633	NM_004794	RAB33A	+	1861
Intron	chr16	664802	664802	NM_001172663	RAB40C	+	25446
Upstream	chr1	205745685	205745685	NM_001135663	RAB7L1	-	-1075
Intron	chr7	4850073	4850073	NM_018059	RADIL	-	73262
Intron	chr18	9478854	9478854	NM_006788	RALBP1	+	3325
3'UTR	chr18	9535951	9535951	NM_006788	RALBP1	+	60422
3'UTR	chr18	9535962	9535962	NM_006788	RALBP1	+	60433
3'UTR	chr18	9535999	9535999	NM_006788	RALBP1	+	60470
3'UTR	chr18	9536011	9536011	NM_006788	RALBP1	+	60482
Intron	chr9	134497594	134497594	NM_005312	RAPGEF1	-	115331
Intron	chr2	173831149	173831149	NM_007023	RAPGEF4	+	230625
Intron	chr13	114876243	114876243	NM_007368	RASA3	-	21852
Intron	chr13	114874817	114874817	NM_007368	RASA3	-	23278
Intron	chr13	114874430	114874430	NM_007368	RASA3	-	23665
Upstream	chr17	17403179	17403179	NM_001199989	RASD1	-	-3470
Intron	chr15	79281875	79281875	NM_001145648	RASGRF1	-	101340
Intron	chr8	53574730	53574730	NM_014781	RB1CC1	-	52296
Intron	chr16	6534357	6534357	NM_001142333	RBFOX1	+	465226
Intron	chr16	6976652	6976652	NM_001142333	RBFOX1	+	907521
Intron	chr16	7277893	7277893	NM_001142333	RBFOX1	+	1208762
Intron	chr17	77115738	77115738	NM_001082575	RBFOX3	-	396492
Intron	chr10	112580881	112580881	NM_001134363	RBM20	+	176727
Exon/CD	chr11	7110619	7110619	NM_014469	RBMXL2	+	455
Upstream	chr10	95363788	95363788	NM_006744	RBP4	-	-2795
Intron	chr1	17750685	17750685	NM_018715	RCC2	-	15565
Intron	chr9	4835718	4835718	NM_005772	RCL1	+	42885
Intron	chr17	9802734	9802734	NM_002903	RCVRN	-	5950
Exon/CD	chr7	150068781	150068781	NM_001099695	REPIN1	+	2903
Intron	chr1	2327816	2327816	NM_007033	RER1	+	4603
Intron	chr1	2332392	2332392	NM_007033	RER1	+	9179
Intron	chr1	8858533	8858533	NM_001042681	RERE	-	19166
Upstream	chr15	22541726	22541726	NR_033735	REREP3	+	-4838
Intron	chr9	136279234	136279234	NM_020385	REXO4	-	3930
Intron	chr22	32600614	32600614	NM_001159545	RFPL2	-	104
Intron	chr22	32600223	32600223	NM_001159545	RFPL2	-	495
Intron	chr22	32600218	32600218	NM_001159545	RFPL2	-	500
Intron	chr22	32599687	32599687	NM_001159545	RFPL2	-	1031
Intron	chr22	32759257	32759257	NR_002596	RFPL3S	-	7806
Intron	chr4	3436405	3436405	NM_198229	RGS12	+	120532
Intron	chr4	3436452	3436452	NM_198229	RGS12	+	120579
Intron	chr1	192613145	192613145	NM_002927	RGS13	+	7878
Exon/CD	chr8	54852202	54852202	NM_170587	RGS20	+	87835
Upstream	chr1	25747376	25747376	NM_138618	RHCE	-	-13
5'UTR	chr1	25599030	25599030	NM_001127691	RHD	+	50
3'UTR	chr2	20648516	20648516	NM_004040	RHOB	+	1682
Intron	chr8	22852044	22852044	NM_001160036	RHOBTB2	+	7115
Upstream	chr12	131002740	131002740	NM_015347	RIMBP2	-	-330
Intron	chr12	130959028	130959028	NM_015347	RIMBP2	-	43382
Intron	chr6	72922551	72922551	NM_014989	RIMS1	+	326146
Intron	chr6	72945493	72945493	NM_014989	RIMS1	+	349088
Intron	chr6	72969440	72969440	NM_014989	RIMS1	+	373035
Intron	chr8	104571609	104571609	NM_001100117	RIMS2	+	58634
Intron	chr1	41116261	41116261	NM_014747	RIMS3	-	15063
Exon/CD	chr5	96503524	96503524	NM_018343	RIOK2	-	15481
Exon/CD	chr16	67688390	67688390	NM_001013838	RLTPR	+	9361
Downstream	chr19	645973	645973	NM_194460	RNF126	-	17260
Intron	chr4	141889685	141889685	NM_020724	RNF150	-	164931
Intron	chr16	88769410	88769410	NM_178841	RNF166	-	3419
3'UTR	chr8	38458370	38458370	NR_003129	RNF5P1	-	405
5'UTR	chr6	32147696	32147696	NR_003129	RNF5P1	+	1465
Intron	chr2	241512329	241512329	NM_018226	RNPEPL1	+	4326
Exon/CD	chr2	241513690	241513690	NM_018226	RNPEPL1	+	5687
Intron	chr5	80528527	80528527	NR_002755	RNU5D-1	+	27065
Intron	chr1	64256019	64256019	NM_005012	ROR1	+	16330
Intron	chrx	38151201	38151201	NM_000328	RPGR	-	35587
Intron	chrx	38144856	38144856	NM_000328	RPGR	-	41932
5'UTR	chr14	47120995	47120995	NM_080746	RPL10L	-	33
Intron	chr20	35857466	35857466	NM_001135771	RPN2	+	50011
Upstream	chr19	39927496	39927496	NM_001020	RPS16	-	-878
Intron	chr6	166851320	166851320	NM_001006932	RPS6KA2	-	424451
Intron	chr17	78683460	78683460	NM_020761	RPTOR	+	164836
Intron	chr17	78847753	78847753	NM_020761	RPTOR	+	329129
Intron	chr17	78854361	78854361	NM_020761	RPTOR	+	335737
Intron	chr17	78881927	78881927	NM_020761	RPTOR	+	363303
Intron	chr17	78896489	78896489	NM_020761	RPTOR	+	377865
Intron	chr17	78911678	78911678	NM_020761	RPTOR	+	393054
3'UTR	chr11	126072295	126072295	NM_001144827	RPUSD4	-	9292
3'UTR	chr16	11930338	11930338	NM_015659	RSL1D1	-	15104
Upstream	chr6	127438416	127438416	NM_032784	RSPO3	+	-1631
Intron	chr2	55246740	55246740	NM_153828	RTN4	-	30994
Downstream	chr17	42396076	42396076	NM_001144825	RUNDC3A	+	10150
Intron	chr3	127820847	127820847	NM_003707	RUVBL1	-	21824
Downstream	chr1	153590366	153590366	NM_001024210	S100A13	-	16202
Downstream	chr1	153590347	153590347	NM_001024210	S100A13	-	16221
Downstream	chr1	153590320	153590320	NM_001024210	S100A13	-	16248
Downstream	chr1	153590269	153590269	NM_001024210	S100A13	-	16299
Downstream	chr1	153590244	153590244	NM_001024210	S100A13	-	16324
Downstream	chr1	153590235	153590235	NM_001024210	S100A13	-	16333
Downstream	chr1	153590130	153590130	NM_001024210	S100A13	-	16438
Exon/CD	chr1	153391728	153391728	NM_176823	S100A7A	+	2729
Upstream	chr1	153413941	153413941	NM_001045479	S100A7L2	-	-1438
Upstream	chr21	48025795	48025795	NM_006272	S100B	-	-760
Intron	chr13	23947655	23947655	NM_014363	SACS	-	60212
Downstream	chr18	76763037	76763037	NM_171999	SALL3	+	22763
Intron	chr20	62609394	62609394	NM_080621	SAMD10	-	1601
Intron	chr6	130476688	130476688	NM_001258275	SAMD3	-	209882
Intron	chr14	55120861	55120861	NM_001161576	SAMD4A	+	86532
Intron	chr1	109778238	109778238	NM_006513	SARS	+	21724
Upstream	chrx	23799876	23799876	NM_002970	SAT1	+	-1398
Intron	chr11	9824186	9824186	NR_036485	SBF2-AS1	+	44347
Upstream	chr8	74009472	74009472	NM_153225	SBSPON	-	-3965
3'UTR	chr1	155225914	155225914	NM_005698	SCAMP3	-	6262
Intron	chr19	1907973	1907973	NM_079834	SCAMP4	+	2601
Upstream	chr15	75284241	75284241	NM_001178111	SCAMP5	+	-3634
5'UTR	chr15	85175102	85175102	NR_003654	SCAND2P	+	412
Intron	chr1	246888675	246888675	NM_016002	SCCPDH	+	1298
Upstream	chr19	35086850	35086850	NM_001025591	SCGB2B2	-	-1360
Upstream	chr17	5138196	5138196	NM_001271842	SCIMP	-	-41
Intron	chrx	18372606	18372606	NM_006089	SCML2	-	238
Intron	chr2	166930522	166930522	NM_001202435	SCN1A	-	75120
Intron	chr8	144894233	144894233	NM_015356	SCRIB	-	3316
Intron	chr7	29974788	29974788	NM_001145514	SCRN1	-	55117
Exon/CD	chr22	43606144	43606144	NM_173050	SCUBE1	-	133250
Intron	chr8	97597673	97597673	NM_002998	SDC2	+	91792
Exon/CD	chr9	139299638	139299638	NM_001039708	SDCCAG3	-	5416
Intron	chr1	17349955	17349955	NM_003000	SDHB	-	30710
Intron	chr7	4118632	4118632	NM_152744	SDK1	+	777553
Exon/CD	chr7	4172007	4172007	NM_152744	SDK1	+	830928
Intron	chr7	4228899	4228899	NM_152744	SDK1	+	887820
Intron	chr7	4243407	4243407	NM_152744	SDK1	+	902328
Intron	chr4	25797448	25797448	NM_015187	SEL1L3	-	67162
Intron	chr7	80448595	80448595	NM_006379	SEMA3C	-	100072
Intron	chr9	92071211	92071211	NM_001142287	SEMA4D	-	23400
Intron	chr9	91997406	91997406	NM_001142287	SEMA4D	-	97205
Intron	chr5	9523987	9523987	NM_003966	SEMA5A	-	22246
Intron	chr5	9523306	9523306	NM_003966	SEMA5A	-	22927
Intron	chr5	9188586	9188586	NM_003966	SEMA5A	-	357647
Exon/CD	chr5	9122891	9122891	NM_003966	SEMA5A	-	423342
3'UTR	chr3	122642590	122642590	NR_046079	SEMA5B	-	104862
Intron	chr5	115825313	115825313	NM_020796	SEMA6A	-	85238
Intron	chr19	4552674	4552674	NM_032108	SEMA6B	-	7097
Intron	chr15	48007031	48007031	NM_001198999	SEMA6D	+	530629
Intron	chr3	101133037	101133037	NM_001077203	SENP7	-	99048
Intron	chr3	101059816	101059816	NM_001077203	SENP7	-	172269
Intron	chr1	26139920	26139920	NM_206926	SEPN1	+	13254
Intron	chr5	79501186	79501186	NM_001174071	SERINC5	-	50712
Upstream	chr14	94857571	94857571	NM_001127707	SERPINA1	-	-542
Intron	chr18	61558879	61558879	NM_002575	SERPINB2	+	3941
Intron	chr17	1675128	1675128	NM_002615	SERPINF1	+	9870
Intron	chr17	1675139	1675139	NM_002615	SERPINF1	+	9881
Upstream	chr18	42255447	42255447	NM_015559	SETBP1	+	-5415
Upstream	chr3	4344662	4344662	NM_001243723	SETMAR	+	-325
Intron	chr9	135228721	135228721	NM_015046	SETX	-	1651
Intron	chr22	26743312	26743312	NM_001184774	SEZ6L	+	177873
Intron	chr22	30736911	30736911	NM_005877	SF3A1	-	16002
Intron	chr10	7255679	7255679	NM_001029880	SFMBT2	-	197769
Downstream	chr12	132285361	132285361	NM_004592	SFSWAP	+	89730
Downstream	chr12	132285404	132285404	NM_004592	SFSWAP	+	89773
Downstream	chr12	132286057	132286057	NM_004592	SFSWAP	+	90426
Downstream	chr12	132286216	132286216	NM_004592	SFSWAP	+	90585
Upstream	chr2	128458348	128458348	NM_032740	SFT2D3	+	-248
3'UTR	chr6	30899234	30899234	NM_205854	SFTA2	-	718
Intron	chr17	48244532	48244532	NM_000023	SGCA	+	1167
Intron	chr10	52352418	52352418	NM_147156	SGMS1	-	31319
Intron	chr4	2812846	2812846	NM_001122681	SH3BP2	+	18097
Intron	chr4	2816359	2816359	NM_001122681	SH3BP2	+	21610
Intron	chr4	2830602	2830602	NM_001122681	SH3BP2	+	35853
Intron	chr2	109757720	109757720	NM_001099289	SH3RF3	+	11724
Exon/CD	chr4	8221078	8221078	NM_018986	SH3TC1	+	20019
Intron	chr4	8233265	8233265	NM_018986	SH3TC1	+	32206
[truncated: 530 more rows]

## Sheet: Functional-Annotation-of-Genes
Panther-GO-ID	Gene Ontology Term	Total-Genes	Hypergeometric pValue	Genes
Panther:P00007	Axon guidance mediated by semaphorins	5	0.00174505	FES,CRMP1,SEMA4D,FYN,FRK
Panther:P00034	Integrin signalling pathway	21	1.07255e-05	LIMS2,ELMO1,COL5A1,COL5A3,BCAR1,HRAS,LIMS1,FYN,ARFGAP1,VCL,PIK3R2,COL11A2,COL6A1,PTPN12,ITGB7,RHOB,RAPGEF1,ARPC3,COL13A1,SRC,COL6A2
Panther:P00029	Huntington disease	13	0.00522895	DNAH5,CAPN10,CAPN7,NCOR2,TAF4,TP73,AP2A2,ACTA1,TUBB3,DNAH8,ACTG2,CYFIP1,ARL4A
Panther:P00031	Inflammation mediated by chemokine and cytokine signaling pathway	21	0.000319222	ADCY5,PLCL2,MYH9,RGS13,PLCB3,HRAS,PRKCZ,MYH7,CCL11,ACTA1,COL6A1,ITGB7,PRKCB,ACTG2,CCR8,ITPR2,GNA11,ARPC3,NFATC1,MYH11,COL6A2
Panther:P00053	T cell activation	9	0.00924772	NCK2,HRAS,LCP2,PIK3R2,CD86,HLA-DRA,NFATC1,HLA-DOA,HLA-DMA
Panther:P00042	Muscarinic acetylcholine receptor 1 and 3 signaling pathway	10	0.000238477	GNB5,PRKCZ,SLC5A7,GNA14,GNB1,PRKCD,PRKCB,ITPR2,GNA11,KCNQ2
Panther:P00026	Heterotrimeric G-protein signaling pathway-Gi alpha and Gs alpha mediated pathway	15	0.00380988	ADCY5,ADCY9,SSTR5,RGS13,GNB1,HTR6,RGS12,GRM4,PRKAR1B,OPRD1,GRM6,ADCY3,ADRA1A,OPRM1,HTR2C
Panther:P00003	Alzheimer disease-amyloid secretase pathway	8	0.0103477	CACNB2,KLC3,PRKCZ,MAPK4,PRKCD,KLC4,PRKCB,PCSK5
Panther:P00027	Heterotrimeric G-protein signaling pathway-Gq alpha and Go alpha mediated pathway	14	0.000420105	SSTR5,RGS13,PLCB3,PRKCZ,CACNA1A,GNB1,PRKCD,RGS12,GRM4,PRKCB,ITPR2,OPRD1,GRM6,OPRM1
Panther:P00044	Nicotinic acetylcholine receptor signaling pathway	12	0.000821266	CACNB2,MYH9,CHRNG,CHRNB2,MYH7,MYO18B,CHRNA2,ACTA1,ACTG2,MYO18A,MYO1F,MYH11
Panther:P00057	Wnt signaling pathway	36	2.60823e-08	CDH23,PCDHA12,CTBP2,WNT3,LRP5,TLE1,CDHR1,PLCB3,CDH11,PRKCZ,MYH7,GNA14,PCDHA9,GNB1,PRKCD,PCDHB4,ANKRD6,WNT7A,CDH5,ACTA1,CDH6,AXIN1,PRKCB,ACTG2,ITPR2,CSNK1E,CDH1,PCDHA6,CTBP1,FZD10,GNA11,CSNK1A1L,NFATC1,TNF,CELSR2,DKK4
Panther:P00047	PDGF signaling pathway	14	0.00224609	ARHGAP15,NCK2,MAPKAPK2,HRAS,JAK3,MKNK1,PIK3R2,PIK3R5,ITPR2,RPS6KA2,RHOB,NINL,SPDEF,SRGAP3
Panther:P00005	Angiogenesis	15	0.00458538	FGFR1,NCK2,MAPKAPK2,HRAS,PRKCZ,EFNB1,PRKCD,EPHB3,WNT7A,PIK3R2,AXIN1,PRKCB,RHOB,EFNB2,SRC
Panther:P00012	Cadherin signaling pathway	19	2.25383e-05	CDH23,PCDHA12,WNT3,CDHR1,CDH11,FYN,PCDHA9,FRK,PCDHB4,WNT7A,CDH5,ACTA1,CDH6,ACTG2,CDH1,PCDHA6,FZD10,CELSR2,SRC
Panther:P04391	Oxytocin receptor mediated signaling pathway	10	0.000175507	GNB5,PLCL2,CACNB2,PLCB3,PRKCZ,GNA14,GNB1,PRKCD,PRKCB,GNA11
Panther:P04374	5HT2 type receptor mediated signaling pathway	11	0.00014274	GNB5,PLCL2,CACNB2,PLCB3,PRKCZ,GNA14,GNB1,PRKCD,PRKCB,GNA11,HTR2C
Panther:P04385	Histamine H1 receptor mediated signaling pathway	10	1.51735e-05	GNB5,PLCL2,PLCB3,PRKCZ,GNA14,GNB1,PRKCD,PRKCB,ITPR2,GNA11
Panther:P04394	Thyrotropin-releasing hormone receptor signaling pathway	11	4.74941e-05	GNB5,PLCL2,CACNB2,PLCB3,PRKCZ,CACNA1A,GNA14,GNB1,PRKCD,PRKCB,GNA11
Panther:P00019	Endothelin signaling pathway	14	4.16351e-06	PRKG2,ADCY5,ADCY9,PLCB3,PRKCZ,GNA14,PRKCD,PIK3R2,PIK3R5,PRKCB,ITPR2,GNA11,PRKAR1B,ADCY3
Panther:P00004	Alzheimer disease-presenilin pathway	12	0.00797644	ERN1,LRP1B,WNT3,LRP5,WNT7A,ACTA1,PCSK5,ACTG2,CDH1,FZD10,APBB2,KAT7
Panther:P04396	Vitamin D metabolism and pathway	3	0.00903436	GC,CYP27C1,CYP24A1
Panther:P00037	Ionotropic glutamate receptor pathway	6	0.0145575	CAMK2B,GRIA1,SHANK2,CACNA1A,PICK1,SLC1A6
Panther:P00039	Metabotropic glutamate receptor group III pathway	8	0.00863661	GNB5,GRIA1,CACNA1A,GNB1,GRM4,SLC1A6,PRKAR1B,GRM6
Panther:P05731	GABA-B receptor II signaling	6	0.00628198	ADCY5,ADCY9,GABBR2,CACNA1A,GNB1,PRKAR1B
Panther:P00025	Hedgehog signaling pathway	4	0.00978907	GLI3,CSNK1E,CSNK1A1L,PRKAR1B
Panther:P00048	PI3 kinase pathway	10	9.05424e-05	GNB5,HRAS,GNA14,GNB1,PIK3R2,PIK3R5,INPP5A,FOXO1,GNA11,PTGER1
